# Supplementary material for: Genetic constitution and variability in synthetic populations of intermediate wheatgrass, an outcrossing perennial grain crop
Source: G3 (Bethesda). 2024 Jul 13;14(9):jkae154. doi: 10.1093/g3journal/jkae154 (PMC11373638; doi:10.1093/g3journal/jkae154)
Supplement: jkae154_Supplementary_Data [file jkae154_supplementary_data.zip]

Archive with 6 entries (5 files):
- File_S1_G3-2024-405151/
- File_S1_G3-2024-405151/File S1 - IWG_C4_numerical.txt
- File_S2_G3-2024-405151.rmd
- Table_S1_G3-2024-405151.docx
- Table_S2_G3-2024-405151.docx
- Table_S3_G3-2024-405151.docx
