# Supplementary material for: Genetic constitution and variability in synthetic populations of intermediate wheatgrass, an outcrossing perennial grain crop
Source: G3 (Bethesda). 2024 Jul 13;14(9):jkae154. doi: 10.1093/g3journal/jkae154 (PMC11373638; doi:10.1093/g3journal/jkae154)
Supplement: jkae154_Supplementary_Data [file jkae154_supplementary_data.zip › File_S1_G3-2024-405151/File S1 - IWG_C4_numerical.txt]

Locus	Chr01_1326910	Chr01_5082159	Chr01_5394818	Chr01_5669430	Chr01_6062724	Chr01_7059618	Chr01_7204286	Chr01_8342876	Chr01_8463498	Chr01_9037328	Chr01_9585407	Chr01_9868719	Chr01_10624703	Chr01_14519979	Chr01_14789565	Chr01_16142285	Chr01_19854859	Chr01_20222251	Chr01_21432856	Chr01_22547856	Chr01_25955023	Chr01_26161556	Chr01_28288765	Chr01_28608466	Chr01_28849230	Chr01_28907800	Chr01_29081716	Chr01_30327960	Chr01_31960578	Chr01_33413527	Chr01_33748129	Chr01_35649053	Chr01_35701128	Chr01_36661535	Chr01_38425813	Chr01_39327314	Chr01_41510116	Chr01_42168999	Chr01_42697298	Chr01_43617061	Chr01_43624165	Chr01_43667569	Chr01_44381298	Chr01_44410093	Chr01_44418844	Chr01_44707480	Chr01_45119579	Chr01_45856548	Chr01_47269873	Chr01_48349009	Chr01_50894036	Chr01_52076425	Chr01_55048600	Chr01_55353281	Chr01_55740989	Chr01_56205706	Chr01_56593373	Chr01_56804406	Chr01_58126969	Chr01_60912738	Chr01_61763815	Chr01_64132660	Chr01_65273220	Chr01_65682676	Chr01_65712974	Chr01_65777200	Chr01_66514005	Chr01_67160311	Chr01_67812872	Chr01_70290046	Chr01_70504573	Chr01_72446615	Chr01_72930980	Chr01_74253660	Chr01_74465509	Chr01_76965369	Chr01_77087928	Chr01_77195212	Chr01_78726905	Chr01_79077067	Chr01_82377888	Chr01_83584408	Chr01_83656544	Chr01_90203901	Chr01_92217126	Chr01_92582261	Chr01_93021708	Chr01_93815187	Chr01_93962213	Chr01_93964340	Chr01_94998257	Chr01_95970723	Chr01_99973833	Chr01_101716487	Chr01_101805255	Chr01_102004024	Chr01_103705708	Chr01_104540550	Chr01_105126474	Chr01_113016213	Chr01_114279039	Chr01_114797532	Chr01_115412028	Chr01_116511536	Chr01_116791378	Chr01_121366587	Chr01_122179092	Chr01_126836394	Chr01_129060871	Chr01_131720004	Chr01_137569720	Chr01_137751323	Chr01_137756130	Chr01_141236454	Chr01_142085539	Chr01_142087880	Chr01_142923052	Chr01_142928771	Chr01_144870811	Chr01_146711602	Chr01_155821352	Chr01_160459947	Chr01_162473855	Chr01_164025343	Chr01_164287960	Chr01_165196502	Chr01_165893769	Chr01_166353967	Chr01_167779953	Chr01_170289395	Chr01_171720398	Chr01_173230193	Chr01_180120413	Chr01_182811331	Chr01_184375481	Chr01_185719579	Chr01_185809457	Chr01_187096850	Chr01_188000481	Chr01_188078157	Chr01_188505116	Chr01_188569168	Chr01_189266467	Chr01_192149997	Chr01_192620274	Chr01_192983533	Chr01_195153627	Chr01_195996284	Chr01_196701514	Chr01_199189363	Chr01_203129917	Chr01_203475877	Chr01_206289358	Chr01_212159783	Chr01_212642913	Chr01_213805160	Chr01_215573865	Chr01_215577770	Chr01_219951572	Chr01_221909691	Chr01_227327651	Chr01_227869529	Chr01_234100703	Chr01_234216234	Chr01_235304336	Chr01_237373338	Chr01_237903684	Chr01_237906067	Chr01_239150888	Chr01_239151904	Chr01_239553032	Chr01_240919102	Chr01_241357333	Chr01_243644818	Chr01_245148911	Chr01_245432727	Chr01_245862417	Chr01_246568687	Chr01_246688475	Chr01_246891827	Chr01_247012144	Chr01_247033536	Chr01_249473078	Chr01_250669267	Chr01_250927196	Chr01_252428109	Chr01_253140860	Chr01_254115587	Chr01_258910899	Chr01_259060563	Chr01_260323140	Chr01_267004420	Chr01_267953651	Chr01_268173087	Chr01_268993732	Chr01_269178066	Chr01_269356373	Chr01_269495022	Chr01_269497247	Chr01_271990519	Chr01_272217337	Chr01_273513407	Chr01_273739274	Chr01_274072390	Chr01_276482315	Chr01_276592316	Chr01_276732892	Chr01_277111897	Chr01_277117899	Chr01_277129355	Chr01_277333575	Chr01_279681581	Chr01_279748175	Chr01_280052287	Chr01_280111758	Chr01_280452460	Chr01_280849981	Chr01_299491440	Chr01_300889771	Chr01_302052689	Chr01_302261928	Chr01_302338386	Chr01_303537535	Chr01_306367103	Chr01_306458755	Chr01_306721059	Chr01_307216645	Chr01_307403922	Chr01_307647288	Chr01_307919796	Chr01_309027708	Chr01_309582754	Chr01_310567002	Chr01_311143033	Chr01_313067359	Chr01_313367875	Chr01_315353726	Chr01_317226311	Chr01_317953891	Chr01_318817103	Chr01_319219093	Chr01_319258043	Chr01_319275058	Chr01_323474024	Chr01_323475229	Chr01_325737508	Chr01_326060403	Chr01_326145892	Chr01_328852091	Chr01_332777363	Chr01_332939497	Chr01_333595459	Chr01_333914894	Chr01_337168631	Chr01_337334339	Chr01_339102022	Chr01_339649137	Chr01_339737589	Chr01_340049972	Chr01_342043954	Chr01_343865165	Chr01_344355708	Chr01_344884525	Chr01_345519477	Chr01_345539216	Chr01_345657411	Chr01_346567650	Chr01_346672558	Chr01_349137307	Chr01_350269933	Chr01_350826403	Chr01_351135164	Chr01_351598951	Chr01_352958861	Chr01_353231744	Chr01_355659686	Chr01_355660844	Chr01_357505244	Chr01_359460793	Chr01_359829630	Chr01_360938802	Chr01_360972219	Chr01_361291346	Chr01_361950574	Chr01_363248979	Chr01_364998480	Chr01_365268461	Chr01_366369574	Chr01_367031906	Chr01_368212960	Chr01_368690456	Chr01_368883951	Chr01_368956354	Chr01_369448942	Chr01_369537992	Chr01_369557805	Chr01_369617654	Chr01_369937835	Chr01_370152658	Chr01_370181161	Chr01_370221217	Chr01_370402408	Chr01_370924105	Chr01_371045021	Chr01_371381443	Chr01_371412947	Chr01_372148631	Chr01_372154034	Chr01_372196259	Chr01_372508279	Chr01_372891199	Chr01_373079004	Chr01_373349105	Chr01_373446686	Chr01_375580655	Chr01_378149050	Chr01_381629125	Chr01_381988283	Chr01_382216552	Chr01_382217977	Chr01_382426830	Chr01_382556750	Chr01_383058884	Chr01_383442434	Chr01_385891003	Chr01_386603727	Chr01_386641237	Chr01_387006565	Chr01_387578900	Chr01_388028691	Chr01_388033372	Chr01_388092308	Chr01_389298894	Chr01_389363349	Chr01_389466385	Chr01_390155303	Chr01_391100888	Chr01_395278271	Chr01_395533374	Chr01_395789268	Chr01_395834738	Chr01_396372529	Chr01_396743573	Chr01_396879734	Chr01_397190579	Chr01_398258052	Chr01_398699203	Chr01_399439349	Chr01_399841814	Chr01_400069021	Chr01_400677594	Chr01_400886953	Chr01_401340375	Chr01_401359414	Chr01_402333753	Chr01_404921848	Chr01_405762296	Chr01_405788599	Chr01_405801758	Chr01_406780673	Chr01_407387613	Chr01_407506961	Chr01_407548965	Chr01_407682437	Chr01_409028589	Chr01_409087975	Chr01_409365256	Chr01_409896158	Chr01_410670393	Chr01_411914350	Chr01_412142478	Chr01_412964105	Chr01_413344119	Chr01_414251131	Chr01_414872236	Chr01_415334631	Chr01_415366433	Chr01_415597630	Chr01_415732911	Chr01_415734059	Chr01_416047958	Chr01_416306615	Chr01_418276380	Chr01_418406343	Chr01_418547454	Chr01_418571025	Chr01_418604868	Chr01_418637781	Chr01_419767613	Chr01_420731066	Chr01_420950302	Chr01_420992234	Chr01_421012831	Chr01_421299175	Chr01_421495048	Chr01_421630945	Chr01_422802120	Chr01_423413836	Chr01_423908019	Chr01_424167484	Chr01_424247958	Chr01_424413580	Chr01_424603580	Chr01_424977265	Chr01_425288259	Chr01_425641001	Chr01_425697868	Chr01_425793637	Chr01_426562297	Chr01_426773642	Chr01_429330662	Chr01_429867798	Chr01_433058403	Chr01_433564205	Chr01_434013976	Chr01_435226399	Chr01_435425647	Chr01_436999622	Chr01_437014719	Chr01_437242702	Chr01_438364989	Chr01_440164996	Chr01_440274667	Chr01_440547972	Chr01_441127582	Chr01_441400511	Chr01_441790317	Chr01_441827546	Chr01_442275630	Chr01_442301995	Chr01_443298591	Chr01_443728941	Chr01_443745852	Chr01_443757535	Chr01_443840641	Chr01_443880361	Chr01_444468897	Chr01_444570307	Chr01_445350752	Chr01_445573658	Chr01_446113359	Chr01_446376222	Chr01_446397805	Chr01_447079004	Chr01_447174131	Chr01_448193879	Chr01_448196158	Chr01_448962925	Chr01_449147586	Chr01_449309793	Chr01_449816785	Chr01_449979158	Chr01_450042619	Chr01_450314132	Chr01_450846019	Chr01_450872839	Chr01_450992799	Chr01_451284063	Chr01_451439416	Chr01_452443785	Chr01_452445131	Chr01_452849735	Chr01_452857428	Chr01_454213734	Chr01_455039779	Chr01_455269872	Chr01_455528752	Chr01_456199224	Chr01_456499875	Chr01_456547830	Chr01_457989152	Chr01_458301938	Chr01_458870936	Chr01_459063946	Chr01_459080016	Chr01_459389788	Chr01_459995570	Chr01_460627898	Chr01_461233673	Chr01_461684754	Chr01_461729791	Chr01_462865753	Chr01_463213131	Chr01_464175825	Chr01_465010507	Chr01_465104528	Chr01_465417541	Chr01_467436810	Chr01_467466517	Chr01_467611226	Chr01_468011930	Chr01_468065901	Chr01_468730322	Chr01_468845125	Chr01_469298987	Chr01_469320972	Chr01_469600291	Chr01_470031761	Chr01_470606908	Chr01_470683261	Chr01_470946338	Chr01_471007423	Chr01_471121460	Chr01_471366235	Chr01_471372827	Chr01_471884485	Chr01_472642756	Chr01_473632932	Chr01_474486768	Chr01_474617085	Chr01_474758124	Chr01_475088674	Chr01_475497313	Chr01_475851278	Chr01_476052296	Chr01_476245687	Chr01_476294530	Chr01_476525110	Chr01_477468021	Chr01_478375440	Chr01_479247340	Chr01_480098279	Chr01_480122560	Chr01_480627044	Chr01_480628887	Chr01_483634831	Chr01_484237622	Chr01_484420194	Chr01_484437184	Chr01_484648635	Chr01_485457525	Chr01_487110508	Chr01_487194306	Chr01_488234436	Chr01_488435817	Chr01_489437575	Chr01_491251755	Chr01_491707403	Chr01_492993805	Chr01_493525578	Chr01_494828396	Chr01_495037036	Chr01_495512665	Chr01_495687737	Chr01_495849015	Chr01_496595251	Chr01_498565868	Chr01_499025948	Chr01_499190851	Chr01_499417846	Chr01_499803452	Chr01_500342740	Chr01_500814736	Chr01_501841399	Chr01_501957185	Chr01_502914922	Chr01_503166600	Chr01_503362247	Chr01_503410105	Chr01_503652296	Chr01_504866748	Chr01_505435490	Chr01_505687954	Chr01_507102603	Chr02_300690	Chr02_627112	Chr02_955451	Chr02_1187348	Chr02_2667885	Chr02_3948411	Chr02_4519309	Chr02_6288312	Chr02_7095937	Chr02_7930528	Chr02_8945449	Chr02_9647198	Chr02_9740422	Chr02_9987708	Chr02_10097580	Chr02_12563344	Chr02_12716871	Chr02_13599779	Chr02_13726913	Chr02_14193182	Chr02_15081166	Chr02_17092931	Chr02_17342970	Chr02_20704030	Chr02_21101644	Chr02_21104918	Chr02_21200739	Chr02_21225335	Chr02_27509602	Chr02_27526856	Chr02_29317934	Chr02_29422697	Chr02_29689575	Chr02_31026569	Chr02_31046429	Chr02_31053839	Chr02_32207341	Chr02_33123160	Chr02_33991055	Chr02_34867743	Chr02_34989873	Chr02_35139748	Chr02_35702015	Chr02_35912350	Chr02_36957560	Chr02_37286846	Chr02_37536166	Chr02_41032256	Chr02_42376255	Chr02_43364498	Chr02_43447358	Chr02_43623934	Chr02_44573640	Chr02_45154985	Chr02_47084445	Chr02_50154305	Chr02_50238642	Chr02_50893201	Chr02_52031943	Chr02_52577872	Chr02_53788150	Chr02_54230635	Chr02_54233794	Chr02_54957308	Chr02_55236126	Chr02_55339332	Chr02_55770979	Chr02_57535379	Chr02_57604357	Chr02_57848250	Chr02_58125618	Chr02_58236483	Chr02_58314651	Chr02_59357266	Chr02_64586985	Chr02_65180950	Chr02_66140721	Chr02_66164071	Chr02_66882890	Chr02_66927174	Chr02_67969686	Chr02_68627257	Chr02_69653466	Chr02_70831251	Chr02_71931665	Chr02_73145740	Chr02_73517144	Chr02_76093238	Chr02_76490694	Chr02_76563704	Chr02_79561969	Chr02_79695223	Chr02_79958021	Chr02_79961289	Chr02_80000085	Chr02_80211419	Chr02_80260990	Chr02_81451756	Chr02_83999484	Chr02_84081854	Chr02_84186591	Chr02_84978006	Chr02_85087786	Chr02_85567631	Chr02_87016580	Chr02_90968861	Chr02_91558632	Chr02_91817506	Chr02_91876472	Chr02_91878104	Chr02_91915199	Chr02_91989386	Chr02_92456691	Chr02_92663451	Chr02_92668868	Chr02_93061800	Chr02_94711643	Chr02_94775308	Chr02_95607618	Chr02_95782666	Chr02_96048678	Chr02_96124145	Chr02_96276137	Chr02_96715454	Chr02_97081218	Chr02_97428833	Chr02_97502824	Chr02_97739897	Chr02_98116423	Chr02_98170798	Chr02_98619903	Chr02_99252739	Chr02_101881035	Chr02_103008873	Chr02_103404910	Chr02_103517540	Chr02_103953979	Chr02_105887736	Chr02_106011879	Chr02_106153797	Chr02_106154944	Chr02_106277945	Chr02_106279389	Chr02_106297796	Chr02_106306980	Chr02_106322586	Chr02_106672988	Chr02_106854771	Chr02_107541921	Chr02_109532963	Chr02_109565888	Chr02_110094289	Chr02_110286336	Chr02_110342181	Chr02_110353642	Chr02_110430521	Chr02_113072382	Chr02_113134558	Chr02_115550507	Chr02_115570596	Chr02_115797450	Chr02_115956130	Chr02_116027218	Chr02_116132079	Chr02_116430222	Chr02_116565488	Chr02_117140046	Chr02_117175833	Chr02_117293240	Chr02_117951327	Chr02_118069696	Chr02_118277124	Chr02_118278231	Chr02_118981517	Chr02_120326705	Chr02_121332509	Chr02_122389466	Chr02_123149177	Chr02_123248145	Chr02_124049901	Chr02_124718651	Chr02_125159229	Chr02_125724235	Chr02_125972550	Chr02_126026869	Chr02_126130113	Chr02_126271897	Chr02_126543883	Chr02_127442640	Chr02_127577617	Chr02_127611349	Chr02_127679462	Chr02_132703060	Chr02_133060633	Chr02_134593709	Chr02_135146995	Chr02_135586287	Chr02_136635494	Chr02_137286498	Chr02_137501181	Chr02_137775012	Chr02_140401206	Chr02_141394024	Chr02_142205632	Chr02_142500532	Chr02_142703583	Chr02_142724540	Chr02_143022528	Chr02_143430889	Chr02_143643997	Chr02_143647229	Chr02_143727235	Chr02_146269366	Chr02_146302889	Chr02_146378792	Chr02_146845306	Chr02_148168970	Chr02_148846236	Chr02_151258019	Chr02_153082736	Chr02_153096327	Chr02_153460670	Chr02_155447085	Chr02_155787152	Chr02_159532021	Chr02_160559683	Chr02_162864364	Chr02_162985060	Chr02_163841443	Chr02_166420720	Chr02_167140575	Chr02_168015521	Chr02_168204785	Chr02_173618678	Chr02_174899520	Chr02_175777359	Chr02_176078602	Chr02_178052773	Chr02_178340705	Chr02_179274176	Chr02_179569770	Chr02_180438080	Chr02_180633900	Chr02_181014156	Chr02_181520123	Chr02_183169506	Chr02_183514640	Chr02_185920419	Chr02_186372142	Chr02_186613041	Chr02_186825848	Chr02_192072668	Chr02_198982636	Chr02_199717770	Chr02_199887856	Chr02_201027024	Chr02_201687666	Chr02_202057133	Chr02_204450824	Chr02_204572893	Chr02_204574647	Chr02_205585440	Chr02_206406198	Chr02_207462432	Chr02_208035756	Chr02_208824827	Chr02_211693764	Chr02_221283979	Chr02_225503225	Chr02_230139128	Chr02_230204654	Chr02_231587323	Chr02_233654671	Chr02_233659322	Chr02_233731059	Chr02_234645926	Chr02_235437995	Chr02_235536931	Chr02_236079007	Chr02_236256860	Chr02_236936667	Chr02_239014553	Chr02_239659231	Chr02_240037179	Chr02_243549407	Chr02_244928602	Chr02_245065970	Chr02_245307556	Chr02_245338459	Chr02_245359406	Chr02_245676519	Chr02_245740489	Chr02_246180996	Chr02_246193206	Chr02_253636551	Chr02_255745681	Chr02_255818081	Chr02_257288898	Chr02_257861503	Chr02_259128999	Chr02_262453845	Chr02_262868046	Chr02_263098004	Chr02_266434201	Chr02_266870007	Chr02_267175392	Chr02_268433765	Chr02_268509252	Chr02_271207905	Chr02_273260153	Chr02_274704624	Chr02_275636614	Chr02_276879426	Chr02_277694505	Chr02_277853776	Chr02_278594807	Chr02_278678028	Chr02_278955211	Chr02_279610205	Chr02_279874042	Chr02_280450209	Chr02_280482737	Chr02_280919579	Chr02_284252028	Chr02_285490770	Chr02_286277094	Chr02_286831275	Chr02_287487281	Chr02_287800170	Chr02_289046882	Chr02_289053687	Chr02_289059903	Chr02_292732196	Chr02_292817545	Chr02_295906065	Chr02_296362890	Chr02_296364057	Chr02_296371895	Chr02_296453012	Chr02_296783670	Chr02_296786365	Chr02_296796176	Chr02_297091271	Chr02_297105920	Chr02_297111620	Chr02_297522919	Chr02_297538210	Chr02_297786065	Chr02_297824109	Chr02_297857538	Chr02_298630497	Chr02_299177504	Chr02_299467471	Chr02_299966167	Chr02_299974235	Chr02_300115839	Chr02_300126636	Chr02_300312616	Chr02_300333393	Chr02_301166413	Chr02_301948936	Chr02_302025580	Chr02_302370211	Chr02_302379033	Chr02_302382523	Chr02_302671651	Chr02_303031363	Chr02_303291410	Chr02_304149926	Chr02_304472724	Chr02_305072141	Chr02_305084720	Chr02_305805241	Chr02_306384079	Chr02_308018925	Chr02_308282633	Chr02_308301996	Chr02_308320399	Chr02_308356669	Chr02_308461665	Chr02_309353223	Chr02_310735225	Chr02_312865733	Chr02_312889515	Chr02_313854368	Chr02_314018216	Chr02_314510055	Chr02_314829833	Chr02_314957603	Chr02_316074860	Chr02_319068789	Chr02_319071338	Chr02_319077770	Chr02_319100254	Chr02_319214492	Chr02_320608386	Chr02_322132506	Chr02_322268498	Chr02_322469632	Chr02_322654125	Chr02_323570937	Chr02_323898664	Chr02_323900093	Chr02_324228945	Chr02_325943096	Chr02_325982215	Chr02_326737827	Chr02_327228424	Chr02_327466245	Chr02_327733994	Chr02_328401092	Chr02_329266707	Chr02_329587268	Chr02_329981256	Chr02_330053688	Chr02_331334197	Chr02_332304119	Chr02_332759866	Chr02_333130531	Chr02_333143247	Chr02_333426473	Chr02_334554331	Chr02_336311920	Chr02_336322373	Chr02_336385380	Chr02_336508185	Chr02_338749432	Chr02_338998166	Chr02_339137469	Chr02_339377843	Chr02_339430418	Chr02_339681068	Chr02_341221590	Chr02_341247332	Chr02_341601208	Chr02_342017160	Chr02_342081441	Chr02_342085348	Chr02_342100620	Chr02_342353902	Chr02_343055305	Chr02_343257100	Chr02_344987072	Chr02_346047381	Chr02_346056097	Chr02_346302248	Chr02_347677095	Chr02_348370245	Chr02_348672436	Chr02_348734561	Chr02_348933394	Chr02_350188656	Chr02_350202802	Chr02_350205401	Chr02_350206466	Chr02_350239726	Chr02_350274803	Chr02_350280582	Chr02_350281964	Chr02_350787912	Chr02_352599792	Chr02_354546111	Chr02_356200446	Chr02_357089018	Chr02_358145119	Chr02_358562331	Chr02_358787249	Chr02_358916695	Chr02_358923295	Chr02_358934040	Chr02_359086650	Chr02_359324040	Chr02_359661505	Chr02_359867446	Chr02_360083378	Chr02_360222685	Chr02_360671587	Chr02_361138467	Chr02_361211153	Chr02_364347490	Chr02_364673451	Chr02_364755963	Chr02_366740237	Chr02_366987983	Chr02_368124801	Chr02_369405282	Chr02_370267275	Chr02_370324847	Chr02_370769197	Chr02_370819817	Chr02_371369483	Chr02_371406730	Chr02_371726962	Chr02_371728384	Chr02_371769087	Chr02_372041339	Chr02_372620686	Chr02_373517284	Chr02_373585343	Chr02_373659401	Chr02_373880214	Chr02_373991127	Chr02_374205711	Chr02_374281518	Chr02_374338772	Chr02_374529762	Chr02_374657930	Chr02_374750610	Chr02_375224184	Chr02_375283219	Chr02_376282452	Chr02_376676379	Chr02_376720086	Chr02_376721787	Chr02_377456120	Chr02_377554739	Chr02_377887544	Chr02_377925822	Chr02_379465393	Chr02_379556990	Chr02_379649029	Chr02_379771086	Chr02_380052421	Chr02_380200915	Chr02_380386277	Chr02_380402906	Chr02_380519819	Chr02_382235471	Chr02_382549648	Chr02_383055522	Chr02_383070466	Chr02_383079131	Chr02_383317112	Chr02_383990113	Chr02_384123625	Chr02_384566601	Chr02_385073877	Chr02_385209335	Chr02_385529354	Chr02_386705202	Chr02_387073798	Chr02_387455608	Chr02_388743040	Chr02_390014358	Chr02_390029729	Chr02_390398352	Chr02_391363529	Chr02_391596222	Chr02_392533649	Chr02_392692621	Chr02_392861624	Chr02_393020553	Chr02_393519951	Chr02_393755056	Chr02_393931360	Chr02_394076901	Chr02_394501484	Chr02_394592423	Chr02_394842626	Chr02_395104917	Chr02_395671656	Chr02_395676479	Chr02_395818507	Chr02_396528283	Chr02_400543270	Chr02_402351007	Chr02_402743941	Chr02_403129817	Chr02_403257803	Chr02_404812447	Chr02_407277266	Chr02_407966947	Chr02_408088132	Chr02_408429377	Chr02_408438038	Chr02_408685282	Chr02_408715354	Chr02_408732524	Chr02_409044201	Chr02_411716834	Chr02_411812992	Chr02_412845369	Chr02_413125258	Chr02_413622330	Chr02_413838041	Chr02_414221756	Chr02_417196759	Chr02_417217246	Chr02_417345663	Chr02_417977104	Chr02_419775367	Chr02_420101628	Chr02_420301235	Chr02_421061463	Chr02_422140231	Chr02_422617985	Chr02_423175769	Chr02_424035743	Chr02_424593895	Chr02_425267415	Chr02_425492797	Chr02_425846046	Chr02_425878697	Chr02_425918143	Chr02_426061744	Chr02_426610658	Chr02_426994735	Chr02_427589104	Chr02_428559845	Chr02_428713052	Chr02_428832415	Chr02_428856444	Chr02_429895147	Chr02_430111417	Chr02_430154470	Chr02_430307789	Chr02_430323827	Chr02_430871570	Chr02_431056924	Chr02_431211425	Chr02_431227089	Chr02_431247300	Chr02_432690096	Chr02_433297397	Chr03_2940468	Chr03_3609959	Chr03_4274736	Chr03_7254156	Chr03_7662792	Chr03_10778760	Chr03_10787716	Chr03_11829265	Chr03_13623777	Chr03_13746411	Chr03_15328816	Chr03_19439309	Chr03_19754376	Chr03_20191576	Chr03_20367853	Chr03_20429917	Chr03_20623760	Chr03_20692858	Chr03_23289107	Chr03_23597801	Chr03_29658207	Chr03_31590872	Chr03_34124803	Chr03_34857204	Chr03_34868734	Chr03_35350887	Chr03_37472810	Chr03_38370331	Chr03_38465680	Chr03_38545759	Chr03_39025226	Chr03_39815354	Chr03_41422388	Chr03_43370964	Chr03_44961065	Chr03_45088480	Chr03_45608974	Chr03_45953888	Chr03_47076404	Chr03_49242975	Chr03_49499463	Chr03_51295408	Chr03_55406166	Chr03_59196728	Chr03_60741811	Chr03_61716596	Chr03_71691670	Chr03_73134270	Chr03_73761118	Chr03_73955291	Chr03_73967242	Chr03_76249305	Chr03_78506416	Chr03_78858463	Chr03_79743997	Chr03_80587545	Chr03_81189066	Chr03_84369796	Chr03_84480726	Chr03_84878738	Chr03_86566500	Chr03_86741358	Chr03_89239427	Chr03_89716686	Chr03_91594793	Chr03_95993018	Chr03_98336043	Chr03_102006645	Chr03_103814049	Chr03_104827616	Chr03_104985560	Chr03_105112291	Chr03_105636630	Chr03_106456769	Chr03_108312203	Chr03_109189119	Chr03_109505395	Chr03_110101848	Chr03_112218126	Chr03_114623479	Chr03_117761337	Chr03_118497049	Chr03_118734895	Chr03_122521482	Chr03_122754247	Chr03_123137061	Chr03_124417839	Chr03_125797123	Chr03_129354752	Chr03_130450057	Chr03_133793823	Chr03_133899021	Chr03_136841426	Chr03_138232587	Chr03_143279376	Chr03_143853875	Chr03_144403311	Chr03_145372392	Chr03_145713105	Chr03_146748649	Chr03_148761731	Chr03_151558958	Chr03_152028639	Chr03_153682623	Chr03_154546489	Chr03_157150779	Chr03_158254028	Chr03_161054278	Chr03_167890996	Chr03_169234117	Chr03_169553952	Chr03_179344262	Chr03_185854430	Chr03_198463805	Chr03_198475030	Chr03_200163846	Chr03_204262231	Chr03_215288160	Chr03_220689049	Chr03_223572428	Chr03_228232957	Chr03_229110000	Chr03_229465973	Chr03_230506358	Chr03_231083145	Chr03_231673698	Chr03_236530410	Chr03_236928365	Chr03_243679051	Chr03_246501024	Chr03_247078398	Chr03_250690855	Chr03_251173319	Chr03_252265558	Chr03_253504777	Chr03_255602041	Chr03_257750503	Chr03_260622619	Chr03_261904638	Chr03_268861237	Chr03_270067596	Chr03_271009409	Chr03_272215949	Chr03_272728417	Chr03_273890301	Chr03_275777393	Chr03_275855899	Chr03_276448534	Chr03_276663741	Chr03_279524135	Chr03_282134175	Chr03_287649629	Chr03_289190123	Chr03_290944912	Chr03_299109811	Chr03_314995517	Chr03_321181376	Chr03_322135975	Chr03_322622125	Chr03_324339821	Chr03_324427092	Chr03_325796316	Chr03_325803474	Chr03_326243636	Chr03_327474145	Chr03_327971743	Chr03_328057920	Chr03_328266350	Chr03_328351186	Chr03_328577776	Chr03_328850591	Chr03_328880384	Chr03_329163008	Chr03_329222215	Chr03_329885560	Chr03_330016425	Chr03_330260290	Chr03_330326839	Chr03_330547916	Chr03_330795237	Chr03_330810243	Chr03_331096280	Chr03_332168512	Chr03_335717135	Chr03_337015569	Chr03_338624397	Chr03_338812271	Chr03_339689055	Chr03_342093757	Chr03_344032408	Chr03_344084270	Chr03_346221250	Chr03_346600706	Chr03_347183486	Chr03_348189426	Chr03_349315588	Chr03_349881212	Chr03_350424464	Chr03_350697079	Chr03_353504464	Chr03_353739729	Chr03_354694993	Chr03_355228815	Chr03_356358896	Chr03_357099285	Chr03_357401462	Chr03_358257871	Chr03_358510147	Chr03_358855721	Chr03_360414836	Chr03_360557711	Chr03_362088017	Chr03_364581240	Chr03_368906096	Chr03_369099426	Chr03_369119550	Chr03_370085684	Chr03_370531115	Chr03_370534367	Chr03_371710662	Chr03_374596964	Chr03_374598727	Chr03_376358334	Chr03_380522818	Chr03_382040739	Chr03_393733912	Chr03_394701835	Chr03_394763461	Chr03_397565603	Chr03_400163007	Chr03_400403886	Chr03_402709009	Chr03_402710257	Chr03_403167523	Chr03_404187356	Chr03_404466771	Chr03_407009024	Chr03_407192330	Chr03_410894710	Chr03_412182842	Chr03_412668567	Chr03_413000262	Chr03_413046308	Chr03_413352861	Chr03_415029712	Chr03_415212369	Chr03_415944371	Chr03_416036996	Chr03_416552262	Chr03_417657878	Chr03_421479114	Chr03_422344950	Chr03_423360976	Chr03_423522646	Chr03_423789496	Chr03_424438943	Chr03_424740363	Chr03_424909423	Chr03_425992180	Chr03_426112528	Chr03_426131698	Chr03_426833612	Chr03_431488069	Chr03_431612350	Chr03_431789755	Chr03_431792075	Chr03_432280771	Chr03_432407648	Chr03_434072521	Chr03_434602023	Chr03_434603093	Chr03_435227226	Chr03_435576749	Chr03_436102362	Chr03_436268760	Chr03_436332910	Chr03_436794574	Chr03_437686432	Chr03_437752804	Chr03_437772338	Chr03_438404050	Chr03_438642886	Chr03_439096161	Chr03_439966001	Chr03_440660333	Chr03_442093613	Chr03_442188042	Chr03_442245519	Chr03_442269588	Chr03_442274132	Chr03_442357039	Chr03_442622576	Chr03_443060122	Chr03_444683641	Chr03_444878517	Chr03_445175080	Chr03_445339679	Chr03_445346789	Chr03_445764342	Chr03_445819472	Chr03_445867445	Chr03_447776421	Chr03_448204900	Chr03_448702894	Chr03_450787157	Chr03_451338410	Chr03_452282322	Chr03_452312837	Chr03_452320514	Chr03_454374980	Chr03_454389412	Chr03_454506198	Chr03_454969252	Chr03_456012867	Chr03_456653630	Chr03_456662386	Chr03_456861368	Chr03_457177100	Chr03_457225975	Chr03_457227954	Chr03_457233031	Chr03_457359600	Chr03_460154998	Chr03_460167381	Chr03_460184475	Chr03_460492494	Chr03_460681403	Chr03_460828955	Chr03_462374179	Chr03_462510337	Chr03_463231731	Chr03_463430886	Chr03_463572535	Chr03_463760422	Chr03_464724087	Chr03_464780566	Chr03_465254417	Chr03_465657128	Chr03_466017820	Chr03_466517456	Chr03_466675278	Chr03_467508052	Chr03_467552295	Chr03_468566611	Chr03_468932131	Chr03_469162327	Chr03_470176191	Chr03_472732719	Chr03_472968361	Chr03_473093210	Chr03_473123245	Chr03_473430302	Chr03_473667862	Chr03_474785748	Chr03_474801192	Chr03_474931557	Chr03_476243065	Chr03_476822024	Chr03_477461976	Chr03_477528023	Chr03_477799011	Chr03_477971579	Chr03_478087356	Chr03_479055878	Chr03_479097180	Chr03_479306653	Chr03_479486271	Chr03_479748781	Chr03_480979275	Chr03_481218422	Chr03_482360551	Chr03_484028750	Chr03_484083220	Chr03_484621750	Chr03_485636901	Chr03_485758172	Chr03_486047062	Chr03_486263726	Chr03_486625953	Chr03_486984593	Chr03_488023778	Chr03_488541013	Chr03_488676466	Chr03_490153072	Chr03_490542098	Chr03_491964133	Chr03_492557148	Chr03_492598034	Chr03_493955581	Chr03_494726299	Chr03_494777787	Chr03_495296158	Chr03_495356865	Chr03_497411541	Chr03_497512039	Chr03_497843716	Chr03_498163800	Chr03_498762906	Chr03_500186691	Chr03_502604072	Chr03_502875576	Chr03_503866375	Chr03_504174547	Chr03_505881813	Chr03_506474345	Chr03_507252127	Chr03_508141827	Chr03_508474708	Chr03_510467293	Chr03_511863512	Chr03_512802473	Chr03_512857630	Chr03_513317827	Chr03_513591594	Chr03_513687187	Chr04_115073	Chr04_562821	Chr04_989947	Chr04_1177437	Chr04_1178541	Chr04_1700598	Chr04_1908292	Chr04_1909591	Chr04_1923894	Chr04_2302398	Chr04_2308128	Chr04_2732281	Chr04_3431085	Chr04_3457769	Chr04_3523799	Chr04_5670626	Chr04_6311598	Chr04_7259369	Chr04_7717177	Chr04_8791447	Chr04_10316214	Chr04_10541511	Chr04_10557647	Chr04_11740229	Chr04_12903059	Chr04_12955587	Chr04_13966356	Chr04_14120821	Chr04_14224866	Chr04_14231928	Chr04_14349714	Chr04_15034899	Chr04_16112462	Chr04_16165325	Chr04_16906142	Chr04_16924702	Chr04_19432702	Chr04_20103698	Chr04_20424314	Chr04_20582877	Chr04_20643398	Chr04_20808680	Chr04_21789278	Chr04_22283518	Chr04_22382710	Chr04_22383965	Chr04_22663891	Chr04_23230715	Chr04_23316712	Chr04_24532157	Chr04_24621978	Chr04_24684051	Chr04_24878281	Chr04_26072379	Chr04_27352918	Chr04_27720102	Chr04_27749333	Chr04_28179186	Chr04_30915347	Chr04_31466065	Chr04_31646723	Chr04_31782924	Chr04_32148002	Chr04_34545873	Chr04_36699903	Chr04_36924019	Chr04_36943206	Chr04_37037672	Chr04_37050617	Chr04_37299342	Chr04_37983951	Chr04_39695124	Chr04_40447325	Chr04_41019513	Chr04_41658229	Chr04_41708502	Chr04_41715029	Chr04_42021856	Chr04_43231358	Chr04_43420763	Chr04_44587920	Chr04_44656172	Chr04_44681500	Chr04_45045553	Chr04_45241386	Chr04_45527848	Chr04_45540448	Chr04_45861010	Chr04_46753637	Chr04_47113704	Chr04_47471562	Chr04_47476616	Chr04_47550316	Chr04_47599552	Chr04_47822857	Chr04_48115706	Chr04_49108812	Chr04_49251200	Chr04_49329181	Chr04_49357596	Chr04_49603483	Chr04_49802325	Chr04_50987865	Chr04_51075769	Chr04_51706940	Chr04_54050021	Chr04_56211600	Chr04_57127865	Chr04_57892867	Chr04_58706034	Chr04_58840285	Chr04_59920525	Chr04_59968730	Chr04_60314643	Chr04_60947539	Chr04_60983931	Chr04_61358954	Chr04_62340954	Chr04_63499979	Chr04_63731541	Chr04_63991009	Chr04_66358221	Chr04_66380271	Chr04_66852290	Chr04_68516891	Chr04_68709208	Chr04_69080346	Chr04_69515404	Chr04_69718186	Chr04_71009838	Chr04_71029179	Chr04_71047292	Chr04_71918121	Chr04_71982594	Chr04_72697834	Chr04_72771871	Chr04_72987142	Chr04_73256296	Chr04_73504982	Chr04_73877165	Chr04_74132961	Chr04_75952841	Chr04_76427938	Chr04_76524639	Chr04_76791915	Chr04_78008803	Chr04_78128349	Chr04_78490272	Chr04_79478599	Chr04_82584615	Chr04_83363154	Chr04_85003107	Chr04_85746285	Chr04_85812183	Chr04_85946525	Chr04_86300239	Chr04_89017592	Chr04_90175704	Chr04_90623875	Chr04_90956777	Chr04_92840138	Chr04_93679624	Chr04_93908916	Chr04_94890174	Chr04_95032948	Chr04_99870572	Chr04_100665785	Chr04_100725491	Chr04_101007986	Chr04_101968668	Chr04_102270221	Chr04_103694971	Chr04_104423638	Chr04_105884127	Chr04_105922911	Chr04_106444711	Chr04_109346986	Chr04_112404423	Chr04_112928085	Chr04_114998849	Chr04_115202710	Chr04_116171333	Chr04_116338015	Chr04_117156033	Chr04_118083933	Chr04_119394068	Chr04_120241914	Chr04_126884063	Chr04_126986509	Chr04_128006755	Chr04_128295714	Chr04_128439913	Chr04_128594169	Chr04_129468360	Chr04_130045830	Chr04_132110155	Chr04_133654433	Chr04_133833810	Chr04_134515840	Chr04_134661833	Chr04_135273202	Chr04_135981460	Chr04_136939441	Chr04_138523374	Chr04_139265872	Chr04_139310231	Chr04_139408922	Chr04_139835265	Chr04_139838857	Chr04_140313755	Chr04_141256067	Chr04_141406442	Chr04_144126080	Chr04_145791682	Chr04_151945514	Chr04_156282027	Chr04_156308459	Chr04_157103552	Chr04_157709554	Chr04_158541207	Chr04_158941122	Chr04_159274767	Chr04_160209718	Chr04_164547842	Chr04_165224924	Chr04_167817875	Chr04_169304408	Chr04_169587152	Chr04_169636848	Chr04_169690397	Chr04_170069226	Chr04_172882384	Chr04_174143590	Chr04_176001592	Chr04_176136442	Chr04_176515004	Chr04_179601483	Chr04_179750485	Chr04_180607581	Chr04_180844610	Chr04_182598468	Chr04_183459114	Chr04_183646477	Chr04_183774473	Chr04_184036550	Chr04_184333647	Chr04_186330292	Chr04_186689131	Chr04_187968927	Chr04_189003822	Chr04_189639603	Chr04_189825325	Chr04_190259749	Chr04_190960541	Chr04_191010603	Chr04_192370290	Chr04_193552048	Chr04_193557660	Chr04_194358985	Chr04_194405431	Chr04_195481768	Chr04_195876426	Chr04_196733290	Chr04_197092725	Chr04_197225798	Chr04_197254102	Chr04_197403948	Chr04_197418441	Chr04_198322667	Chr04_199134233	Chr04_199641364	Chr04_199722011	Chr04_200375061	Chr04_200378518	Chr04_201269107	Chr04_201864371	Chr04_202825392	Chr04_202829902	Chr04_204063437	Chr04_204068825	Chr04_204082003	Chr04_207288970	Chr04_207629232	Chr04_208116896	Chr04_208152278	Chr04_208471135	Chr04_209084404	Chr04_209281571	Chr04_210298662	Chr04_210317462	Chr04_210444075	Chr04_210807455	Chr04_210993064	Chr04_211177240	Chr04_211602673	Chr04_211708092	Chr04_211867574	Chr04_212294022	Chr04_212373101	Chr04_212745966	Chr04_213100486	Chr04_213413418	Chr04_215024232	Chr04_215048543	Chr04_215219310	Chr04_215621941	Chr04_216165442	Chr04_216921405	Chr04_216930971	Chr04_217207876	Chr04_217443131	Chr04_217498176	Chr04_217582816	Chr04_217742460	Chr04_218216143	Chr04_218527076	Chr04_218828667	Chr04_220130139	Chr04_220417557	Chr04_221681951	Chr04_222679147	Chr04_223106614	Chr04_223407782	Chr04_223541639	Chr04_223543258	Chr04_224029058	Chr04_224032605	Chr04_224202358	Chr04_225059731	Chr04_225439815	Chr04_226342368	Chr04_226574924	Chr04_226803915	Chr04_226811307	Chr04_228149696	Chr04_228703128	Chr04_228866678	Chr04_229274944	Chr04_229851722	Chr04_229861979	Chr04_229970439	Chr04_230327113	Chr04_230878108	Chr04_231041746	Chr04_232528193	Chr04_232624038	Chr04_233193795	Chr04_233202962	Chr04_233681789	Chr04_233792106	Chr04_233798961	Chr04_234032216	Chr04_234386885	Chr04_234528460	Chr04_234648475	Chr04_234964126	Chr04_235692211	Chr04_235828923	Chr04_235981200	Chr04_236683002	Chr04_236942517	Chr04_238085766	Chr04_239390860	Chr04_239396518	Chr04_239612543	Chr04_240060918	Chr04_240122712	Chr04_240293260	Chr04_240578562	Chr04_241079888	Chr04_241538044	Chr04_244398655	Chr04_244469669	Chr04_244584453	Chr04_244789006	Chr04_244994174	Chr04_245972285	Chr04_246220283	Chr04_246418394	Chr04_246472568	Chr04_246627694	Chr04_246672551	Chr04_246851979	Chr04_246922085	Chr04_247411604	Chr04_248227222	Chr04_248564957	Chr04_248840195	Chr04_248841548	Chr04_249083727	Chr04_249392071	Chr04_249724419	Chr04_250001939	Chr04_250210220	Chr04_250337481	Chr04_250493993	Chr04_250918234	Chr04_251053849	Chr04_251612553	Chr04_251858558	Chr04_253569186	Chr04_253608740	Chr04_254826025	Chr04_254994909	Chr04_255125610	Chr04_255175777	Chr04_255290158	Chr04_255720269	Chr04_256011514	Chr04_256055422	Chr04_256269558	Chr04_256434035	Chr04_256446305	Chr04_256454234	Chr04_257039011	Chr04_257091226	Chr04_258438696	Chr04_258526203	Chr04_259836329	Chr04_260403891	Chr04_260428368	Chr04_260598517	Chr04_260740644	Chr04_260750912	Chr04_260925068	Chr04_260934440	Chr04_260935552	Chr04_260997309	Chr04_260999173	Chr04_261389209	Chr04_261391971	Chr04_261632556	Chr04_261635841	Chr04_261638386	Chr04_261875692	Chr04_261946603	Chr04_261958449	Chr04_262248266	Chr04_262318176	Chr04_262342546	Chr04_262380958	Chr04_262895194	Chr04_263884566	Chr04_263945144	Chr04_264524569	Chr04_264595590	Chr04_264603739	Chr04_264692372	Chr04_264788606	Chr04_264823075	Chr04_264915964	Chr04_264968113	Chr04_265532193	Chr04_266070987	Chr04_266676653	Chr04_267218805	Chr05_1145529	Chr05_1202960	Chr05_1789389	Chr05_4846411	Chr05_4902594	Chr05_4918008	Chr05_5382705	Chr05_5530082	Chr05_5808014	Chr05_7244701	Chr05_10418589	Chr05_10780758	Chr05_14071579	Chr05_14730066	Chr05_19107256	Chr05_42323100	Chr05_44627869	Chr05_45540971	Chr05_46230376	Chr05_46876373	Chr05_48134231	Chr05_52963842	Chr05_53664461	Chr05_53766881	Chr05_55661001	Chr05_56107156	Chr05_57583293	Chr05_58233912	Chr05_58383390	Chr05_58391894	Chr05_59051843	Chr05_59646950	Chr05_60007269	Chr05_61854490	Chr05_62981766	Chr05_64156951	Chr05_64258498	Chr05_64614923	Chr05_64643252	Chr05_67114438	Chr05_70266445	Chr05_71274939	Chr05_72640104	Chr05_73618502	Chr05_73626244	Chr05_73655062	Chr05_73656898	Chr05_73692821	Chr05_73858974	Chr05_74269536	Chr05_74497740	Chr05_74713627	Chr05_75773508	Chr05_85739084	Chr05_86148615	Chr05_86153981	Chr05_86812051	Chr05_92340910	Chr05_92758449	Chr05_98318733	Chr05_104090236	Chr05_106517071	Chr05_106520387	Chr05_111147787	Chr05_112279444	Chr05_112400903	Chr05_116474052	Chr05_119856781	Chr05_120473408	Chr05_124733099	Chr05_125307663	Chr05_127409505	Chr05_129060454	Chr05_129291434	Chr05_131060151	Chr05_131539000	Chr05_131544645	Chr05_131703830	Chr05_139763488	Chr05_140338450	Chr05_142257736	Chr05_147533659	Chr05_147563211	Chr05_150413247	Chr05_151077093	Chr05_151549133	Chr05_151933485	Chr05_152304438	Chr05_153392713	Chr05_154192504	Chr05_154838927	Chr05_154950581	Chr05_155269040	Chr05_155573815	Chr05_156358046	Chr05_168426810	Chr05_168785857	Chr05_169910658	Chr05_176865135	Chr05_178103006	Chr05_178455876	Chr05_178481377	Chr05_182784240	Chr05_184445636	Chr05_187609163	Chr05_187774750	Chr05_193628389	Chr05_197678296	Chr05_202720577	Chr05_207422362	Chr05_207965844	Chr05_208794378	Chr05_209580093	Chr05_209942446	Chr05_210496501	Chr05_210774090	Chr05_215934020	Chr05_220573312	Chr05_220582471	Chr05_221118796	Chr05_221388975	Chr05_221775283	Chr05_221977342	Chr05_222232504	Chr05_227262380	Chr05_229107961	Chr05_229444771	Chr05_230017268	Chr05_231435054	Chr05_231995791	Chr05_232392114	Chr05_236063221	Chr05_237722342	Chr05_239966888	Chr05_241274517	Chr05_244953398	Chr05_246503372	Chr05_246511071	Chr05_246586528	Chr05_248037627	Chr05_249610741	Chr05_249959312	Chr05_252159862	Chr05_252676281	Chr05_253701141	Chr05_255628477	Chr05_255726487	Chr05_257954844	Chr05_258009286	Chr05_258201275	Chr05_258650016	Chr05_259031867	Chr05_259186235	Chr05_260638756	Chr05_261140102	Chr05_261602958	Chr05_263265303	Chr05_263965624	Chr05_266658042	Chr05_271867264	Chr05_272423165	Chr05_272446465	Chr05_272566279	Chr05_273165965	Chr05_274422161	Chr05_277052171	Chr05_277608054	Chr05_279695998	Chr05_281986511	Chr05_287599106	Chr05_287987630	Chr05_289821884	Chr05_290699138	Chr05_292089326	Chr05_292182659	Chr05_292411789	Chr05_292559263	Chr05_293089678	Chr05_296100302	Chr05_297127271	Chr05_310416595	Chr05_310432861	Chr05_315187418	Chr05_315332044	Chr05_315568599	Chr05_316401415	Chr05_318019771	Chr05_320731612	Chr05_322300784	Chr05_322841274	Chr05_322949736	Chr05_324103685	Chr05_324406325	Chr05_324763353	Chr05_324802917	Chr05_325375487	Chr05_326373455	Chr05_327233774	Chr05_330465817	Chr05_330546573	Chr05_330687025	Chr05_330740945	Chr05_331961431	Chr05_334854879	Chr05_337482310	Chr05_338223302	Chr05_339226104	Chr05_339479855	Chr05_340090793	Chr05_340472816	Chr05_340597093	Chr05_340599179	Chr05_340817487	Chr05_342373516	Chr05_342918160	Chr05_344047770	Chr05_344144818	Chr05_344819828	Chr05_344824701	Chr05_345011656	Chr05_345516820	Chr05_346161221	Chr05_346977533	Chr05_347112168	Chr05_347114556	Chr05_347233887	Chr05_347245016	Chr05_347373671	Chr05_351573252	Chr05_352093538	Chr05_352230640	Chr05_352305990	Chr05_353449527	Chr05_353490147	Chr05_353534372	Chr05_353585066	Chr05_353889179	Chr05_354086860	Chr05_355117569	Chr05_355584227	Chr05_356284372	Chr05_356353459	Chr05_357123309	Chr05_357435013	Chr05_360809367	Chr05_361435799	Chr05_362841151	Chr05_365526369	Chr05_366042408	Chr05_367107527	Chr05_367425566	Chr05_370287163	Chr05_370650023	Chr05_371599794	Chr05_371988524	Chr05_372997364	Chr05_373862567	Chr05_376725442	Chr05_376826471	Chr05_379505449	Chr05_382123567	Chr05_383061277	Chr05_383234692	Chr05_384266439	Chr05_384724719	Chr05_387760288	Chr05_387804438	Chr05_388118364	Chr05_391739334	Chr05_391939572	Chr05_391954870	Chr05_392922560	Chr05_392926012	Chr05_393176836	Chr05_393541502	Chr05_397663060	Chr05_397669659	Chr05_397814607	Chr05_397904745	Chr05_398796293	Chr05_399704382	Chr05_399876532	Chr05_400261174	Chr05_400492983	Chr05_402137083	Chr05_405396340	Chr05_408248305	Chr05_408466858	Chr05_409915286	Chr05_410195508	Chr05_410227523	Chr05_410887471	Chr05_414506666	Chr05_416152964	Chr05_418031740	Chr05_418208612	Chr05_418592206	Chr05_419582927	Chr05_419936051	Chr05_421858366	Chr05_423089443	Chr05_423218400	Chr05_423341048	Chr05_424122347	Chr05_424454255	Chr05_426279321	Chr05_426928131	Chr05_429905235	Chr05_430596908	Chr05_430640456	Chr05_431023428	Chr05_432142193	Chr05_433620959	Chr05_434141587	Chr05_434249891	Chr06_1845863	Chr06_2142560	Chr06_2144166	Chr06_2325659	Chr06_3493516	Chr06_3499080	Chr06_4783959	Chr06_5796551	Chr06_6262469	Chr06_6460743	Chr06_6464268	Chr06_6470486	Chr06_7414215	Chr06_7422319	Chr06_13361397	Chr06_13655012	Chr06_14748223	Chr06_15757816	Chr06_15945318	Chr06_16035281	Chr06_16384790	Chr06_17196182	Chr06_17335968	Chr06_21212390	Chr06_21662759	Chr06_22815268	Chr06_23607851	Chr06_23934621	Chr06_24466858	Chr06_24582762	Chr06_24905764	Chr06_25181481	Chr06_25281930	Chr06_25308549	Chr06_25339300	Chr06_25469582	Chr06_26117799	Chr06_26838022	Chr06_26966907	Chr06_27073124	Chr06_27455598	Chr06_27954151	Chr06_28492528	Chr06_28499394	Chr06_29709433	Chr06_29744845	Chr06_29902778	Chr06_30076485	Chr06_30082580	Chr06_30705658	Chr06_30934591	Chr06_31267714	Chr06_31894816	Chr06_31988043	Chr06_32200509	Chr06_32389200	Chr06_32397574	Chr06_33513580	Chr06_33712042	Chr06_33751138	Chr06_34024618	Chr06_34061060	Chr06_34987333	Chr06_35964480	Chr06_42510334	Chr06_42706653	Chr06_42799505	Chr06_42859950	Chr06_42865317	Chr06_42880881	Chr06_42919979	Chr06_42939520	Chr06_43216560	Chr06_43424409	Chr06_43658602	Chr06_43888836	Chr06_44269262	Chr06_46989160	Chr06_49110431	Chr06_49340520	Chr06_49814982	Chr06_49997163	Chr06_50812838	Chr06_52435107	Chr06_52438668	Chr06_53408384	Chr06_54713555	Chr06_54923305	Chr06_55641139	Chr06_55650405	Chr06_55763854	Chr06_55869053	Chr06_55982120	Chr06_56000822	Chr06_57430092	Chr06_58876667	Chr06_59132120	Chr06_59228237	Chr06_59235344	Chr06_60462021	Chr06_60765758	Chr06_60930724	Chr06_60990105	Chr06_61849008	Chr06_62893432	Chr06_64506461	Chr06_64823749	Chr06_65367639	Chr06_66331107	Chr06_66369019	Chr06_66446799	Chr06_66496020	Chr06_67311293	Chr06_67716841	Chr06_67795795	Chr06_68248571	Chr06_69196640	Chr06_70891386	Chr06_70919413	Chr06_71131204	Chr06_71173855	Chr06_71939854	Chr06_73376415	Chr06_74268804	Chr06_74362748	Chr06_74494293	Chr06_74889660	Chr06_75532386	Chr06_76401063	Chr06_76467356	Chr06_76619770	Chr06_76721363	Chr06_78749107	Chr06_79762431	Chr06_80876155	Chr06_80893929	Chr06_80945518	Chr06_83564286	Chr06_83749431	Chr06_84041100	Chr06_84188951	Chr06_84355374	Chr06_84368744	Chr06_84645675	Chr06_84647202	Chr06_84697617	Chr06_85114254	Chr06_85708747	Chr06_87840149	Chr06_88383110	Chr06_88742902	Chr06_90488039	Chr06_91065530	Chr06_91082588	Chr06_91501599	Chr06_93071734	Chr06_94200288	Chr06_96065933	Chr06_97302857	Chr06_97644347	Chr06_98085976	Chr06_98458766	Chr06_98541538	Chr06_99512084	Chr06_99688405	Chr06_100542142	Chr06_100693658	Chr06_102111638	Chr06_103011092	Chr06_103291623	Chr06_104585422	Chr06_105316660	Chr06_105990326	Chr06_106369293	Chr06_112756273	Chr06_113006049	Chr06_116051696	Chr06_117096823	Chr06_117144600	Chr06_117353767	Chr06_118732371	Chr06_118774243	Chr06_118955667	Chr06_119355219	Chr06_119581557	Chr06_120974710	Chr06_121198997	Chr06_121204275	Chr06_123482397	Chr06_126800661	Chr06_130380395	Chr06_131256678	Chr06_132936987	Chr06_133040241	Chr06_143429241	Chr06_144851623	Chr06_145460186	Chr06_147094011	Chr06_147438891	Chr06_148601883	Chr06_149356206	Chr06_151372101	Chr06_151814879	Chr06_152302233	Chr06_152420121	Chr06_157016846	Chr06_157025000	Chr06_157653153	Chr06_158853972	Chr06_161736848	Chr06_161747461	Chr06_162346366	Chr06_163232949	Chr06_166664151	Chr06_166859497	Chr06_168602547	Chr06_171197901	Chr06_173239967	Chr06_173770636	Chr06_176057956	Chr06_178588214	Chr06_181490296	Chr06_182170557	Chr06_183017196	Chr06_183338629	Chr06_183871988	Chr06_184062310	Chr06_191458563	Chr06_192109195	Chr06_195318526	Chr06_196236000	Chr06_201875744	Chr06_202880326	Chr06_204585353	Chr06_207080948	Chr06_209451124	Chr06_211304887	Chr06_213333422	Chr06_219621050	Chr06_228436625	Chr06_232802020	Chr06_234033536	Chr06_238059833	Chr06_244546175	Chr06_244706306	Chr06_244919123	Chr06_248044770	Chr06_249606032	Chr06_249905653	Chr06_254160976	Chr06_255456640	Chr06_255761421	Chr06_256462249	Chr06_256738812	Chr06_259203823	Chr06_260251639	Chr06_261576874	Chr06_263209422	Chr06_265146818	Chr06_265954633	Chr06_267571798	Chr06_272977959	Chr06_276141118	Chr06_277145354	Chr06_279207372	Chr06_279707619	Chr06_280112816	Chr06_280128465	Chr06_280752100	Chr06_281386432	Chr06_283896348	Chr06_286239190	Chr06_286452921	Chr06_287473180	Chr06_289740771	Chr06_289762957	Chr06_298563718	Chr06_299487612	Chr06_300899648	Chr06_301061008	Chr06_302789162	Chr06_308698346	Chr06_310432524	Chr06_310462590	Chr06_310871164	Chr06_310933647	Chr06_311150309	Chr06_311552215	Chr06_311964605	Chr06_315351925	Chr06_315991161	Chr06_318827238	Chr06_319161770	Chr06_320509678	Chr06_323855452	Chr06_325195077	Chr06_326245182	Chr06_326271961	Chr06_326952366	Chr06_329106097	Chr06_329745964	Chr06_334530477	Chr06_336561452	Chr06_336938472	Chr06_337921182	Chr06_339031789	Chr06_339354201	Chr06_339359217	Chr06_339528392	Chr06_343630774	Chr06_346199360	Chr06_347258702	Chr06_347415254	Chr06_347453670	Chr06_347530512	Chr06_347997496	Chr06_350531669	Chr06_353920823	Chr06_355230765	Chr06_355643209	Chr06_356650582	Chr06_359642144	Chr06_361908577	Chr06_362471911	Chr06_364477335	Chr06_365014489	Chr06_366076936	Chr06_366226869	Chr06_366551434	Chr06_367662441	Chr06_369627206	Chr06_370298052	Chr06_371560004	Chr06_371831334	Chr06_371851130	Chr06_372299718	Chr06_372984743	Chr06_373070997	Chr06_374478544	Chr06_374788322	Chr06_376976405	Chr06_377838397	Chr06_379558824	Chr06_380357401	Chr06_380366134	Chr06_380486983	Chr06_381080475	Chr06_381137597	Chr06_381244225	Chr06_382340729	Chr06_382974995	Chr06_383565746	Chr06_386347103	Chr06_386957108	Chr06_387158035	Chr06_387221372	Chr06_387655551	Chr06_387882818	Chr06_387892217	Chr06_388216737	Chr06_389476366	Chr06_392199041	Chr06_392281382	Chr06_392511337	Chr06_392905565	Chr06_393445503	Chr06_393493277	Chr06_395642775	Chr06_395758565	Chr06_395795997	Chr06_397328382	Chr06_397454878	Chr06_398151911	Chr06_398166127	Chr06_400042028	Chr06_400652185	Chr06_400888982	Chr06_402070852	Chr06_406325699	Chr06_407281172	Chr06_408403420	Chr06_408637368	Chr06_408997558	Chr06_409220592	Chr06_409233687	Chr06_409578223	Chr06_409917266	Chr06_410634347	Chr06_413055703	Chr06_413201258	Chr06_414494611	Chr06_414943902	Chr06_415035368	Chr06_416948344	Chr06_418448767	Chr06_421465121	Chr06_422718209	Chr06_423595152	Chr06_423766063	Chr06_424161336	Chr06_425548768	Chr06_425917598	Chr06_427236070	Chr06_428057575	Chr06_428217293	Chr06_428700682	Chr06_432857091	Chr06_435419420	Chr06_437644552	Chr06_437916205	Chr06_438580845	Chr06_439836998	Chr06_439858246	Chr06_440094280	Chr06_440535139	Chr06_440543116	Chr06_442986911	Chr06_445232815	Chr06_446923667	Chr06_447023479	Chr06_451336789	Chr06_453853589	Chr06_454516429	Chr06_462092901	Chr06_462191219	Chr06_466777672	Chr06_467887013	Chr06_468121548	Chr06_469249523	Chr06_469570723	Chr06_470566229	Chr06_470585691	Chr06_470606869	Chr06_470694296	Chr06_470737283	Chr06_470905283	Chr06_471057820	Chr06_471561308	Chr06_472707894	Chr06_473519582	Chr06_473531652	Chr06_473703184	Chr06_475371190	Chr06_475518847	Chr06_475604796	Chr06_476453117	Chr06_476642969	Chr06_477192547	Chr06_477504547	Chr06_477532512	Chr06_477960726	Chr06_478421009	Chr06_479152023	Chr06_481465490	Chr06_482336022	Chr06_483708982	Chr06_484360704	Chr06_484410667	Chr06_484686780	Chr06_484820589	Chr06_484946006	Chr06_485154968	Chr06_485505443	Chr06_485716776	Chr06_486338831	Chr06_487231938	Chr06_487707183	Chr06_488232576	Chr06_488550929	Chr06_489450829	Chr06_490105364	Chr06_490113711	Chr06_490130964	Chr06_490201759	Chr06_490834243	Chr06_491111775	Chr06_491676436	Chr06_492062546	Chr06_492566754	Chr06_492611431	Chr06_492821975	Chr06_495116866	Chr06_495166802	Chr06_495247445	Chr06_495560275	Chr06_495795916	Chr06_495843110	Chr06_497000668	Chr06_497449366	Chr06_497670725	Chr06_498533835	Chr06_498583123	Chr06_499137569	Chr06_499140638	Chr06_499516085	Chr06_500001359	Chr06_500106960	Chr06_500975030	Chr06_501159650	Chr06_501544989	Chr06_501546471	Chr06_501825908	Chr06_501873219	Chr06_501891921	Chr06_502467699	Chr06_502500438	Chr06_503053001	Chr06_503120753	Chr06_503713163	Chr06_503751819	Chr06_504171840	Chr06_504943973	Chr06_505008467	Chr06_505054040	Chr06_505351732	Chr06_507389818	Chr06_507506304	Chr06_507644317	Chr06_507991155	Chr06_508163231	Chr06_508171332	Chr06_509994017	Chr06_510543589	Chr06_511300486	Chr06_511583097	Chr06_512775285	Chr06_513707729	Chr06_515282632	Chr06_515389220	Chr06_515468219	Chr06_515503002	Chr06_516407417	Chr06_517597130	Chr06_517985205	Chr06_522319812	Chr06_522565469	Chr06_522620748	Chr06_522789497	Chr06_523400851	Chr06_523512636	Chr06_523749171	Chr06_524020221	Chr06_524197332	Chr06_524747052	Chr06_524855704	Chr06_524967697	Chr06_525614372	Chr06_525917367	Chr06_527319390	Chr06_528760896	Chr06_529546708	Chr06_531082411	Chr06_535175347	Chr06_535680070	Chr06_535785815	Chr06_535830629	Chr06_537041052	Chr06_539938344	Chr06_540030541	Chr06_540489070	Chr06_540758126	Chr06_540774633	Chr06_542371581	Chr06_542915928	Chr06_542923408	Chr06_543783871	Chr06_543788044	Chr06_543789368	Chr06_548060500	Chr06_549932749	Chr06_549969834	Chr06_550059043	Chr06_550174465	Chr06_551597953	Chr06_552266217	Chr06_552305800	Chr06_553236961	Chr06_553265795	Chr06_553548336	Chr06_553713917	Chr06_553734570	Chr06_554230386	Chr06_555605908	Chr06_556417858	Chr06_556556491	Chr06_556577764	Chr06_556728661	Chr06_557076790	Chr06_558612650	Chr06_558729242	Chr06_559401420	Chr06_560011668	Chr06_561040226	Chr06_561298789	Chr06_561344867	Chr06_561401314	Chr06_562957793	Chr06_563214112	Chr06_563289772	Chr06_563367460	Chr06_563396414	Chr06_564410640	Chr06_564635089	Chr06_564670376	Chr06_564750649	Chr06_566109863	Chr06_566291113	Chr06_567536944	Chr06_567540921	Chr06_567839682	Chr06_567848069	Chr06_570030484	Chr06_570323785	Chr07_364376	Chr07_908573	Chr07_2237009	Chr07_2877580	Chr07_2926610	Chr07_2934144	Chr07_3148852	Chr07_3841695	Chr07_4737163	Chr07_5204140	Chr07_6450549	Chr07_6925975	Chr07_9154342	Chr07_9288491	Chr07_10498928	Chr07_11416553	Chr07_12356720	Chr07_12897954	Chr07_15993218	Chr07_16039349	Chr07_16042620	Chr07_16294163	Chr07_17218532	Chr07_18194179	Chr07_19494272	Chr07_21031146	Chr07_21762168	Chr07_22576324	Chr07_23751592	Chr07_24897502	Chr07_25106604	Chr07_25354073	Chr07_26436146	Chr07_26838314	Chr07_26921970	Chr07_26995900	Chr07_27554495	Chr07_27675848	Chr07_27970585	Chr07_29368876	Chr07_30727500	Chr07_31123350	Chr07_31910177	Chr07_32422281	Chr07_32672387	Chr07_33353692	Chr07_33824959	Chr07_33838149	Chr07_33865612	Chr07_33935993	Chr07_34252486	Chr07_35132291	Chr07_35550357	Chr07_35598311	Chr07_35941657	Chr07_35995987	Chr07_37541465	Chr07_37675402	Chr07_39014819	Chr07_39516048	Chr07_39792080	Chr07_41687626	Chr07_44287986	Chr07_44865522	Chr07_45150160	Chr07_46876756	Chr07_47404764	Chr07_48381795	Chr07_48767125	Chr07_48787996	Chr07_50056525	Chr07_50310455	Chr07_50519558	Chr07_52042121	Chr07_52232896	Chr07_52325258	Chr07_52439928	Chr07_54324326	Chr07_54335477	Chr07_55389866	Chr07_55880330	Chr07_56167806	Chr07_56563909	Chr07_58258049	Chr07_59469646	Chr07_59690553	Chr07_60237708	Chr07_60897127	Chr07_61381907	Chr07_62626630	Chr07_63032748	Chr07_63927399	Chr07_66140981	Chr07_66149224	Chr07_66343594	Chr07_66522134	Chr07_66947483	Chr07_67678903	Chr07_70203779	Chr07_70609472	Chr07_70843416	Chr07_72776990	Chr07_74935598	Chr07_75215032	Chr07_76083302	Chr07_78834284	Chr07_81267297	Chr07_82101745	Chr07_86273484	Chr07_88097752	Chr07_89110703	Chr07_89188874	Chr07_92728618	Chr07_94272931	Chr07_95400136	Chr07_95850870	Chr07_95992567	Chr07_96004674	Chr07_96876920	Chr07_96963020	Chr07_97775576	Chr07_99061220	Chr07_99787791	Chr07_100050037	Chr07_100950330	Chr07_101567481	Chr07_103055291	Chr07_104240483	Chr07_104410382	Chr07_111075254	Chr07_114901262	Chr07_117870830	Chr07_120894642	Chr07_121435482	Chr07_121747729	Chr07_124983613	Chr07_124985381	Chr07_125383114	Chr07_126598013	Chr07_127146781	Chr07_128804742	Chr07_133038223	Chr07_133466251	Chr07_135115624	Chr07_135607028	Chr07_135691785	Chr07_136593175	Chr07_139826140	Chr07_141895716	Chr07_141954808	Chr07_144493266	Chr07_145440056	Chr07_145504250	Chr07_146049520	Chr07_146714556	Chr07_146953832	Chr07_147370608	Chr07_147641480	Chr07_151022097	Chr07_151719133	Chr07_153251245	Chr07_156607520	Chr07_157082231	Chr07_159704569	Chr07_160197982	Chr07_160243504	Chr07_161032727	Chr07_161890924	Chr07_162110866	Chr07_162127614	Chr07_165177298	Chr07_165191564	Chr07_165739403	Chr07_166602218	Chr07_166796241	Chr07_173243670	Chr07_173778340	Chr07_175062298	Chr07_182820112	Chr07_183084272	Chr07_183565312	Chr07_183922729	Chr07_184537741	Chr07_184852618	Chr07_185691607	Chr07_188052023	Chr07_189398217	Chr07_191533781	Chr07_194479897	Chr07_195023771	Chr07_195708458	Chr07_196032080	Chr07_198396631	Chr07_200067955	Chr07_200076060	Chr07_203731226	Chr07_205960794	Chr07_206310185	Chr07_207743154	Chr07_208640139	Chr07_212710610	Chr07_213520963	Chr07_213720888	Chr07_225834584	Chr07_226952576	Chr07_227932732	Chr07_228348256	Chr07_228797526	Chr07_231847223	Chr07_235647369	Chr07_238605936	Chr07_238674291	Chr07_242805037	Chr07_243033980	Chr07_252865029	Chr07_257727668	Chr07_261205529	Chr07_261931028	Chr07_271265723	Chr07_273553118	Chr07_275560940	Chr07_278779969	Chr07_279905565	Chr07_280206125	Chr07_280248479	Chr07_282566018	Chr07_282701645	Chr07_284407921	Chr07_284705792	Chr07_285099884	Chr07_285666020	Chr07_289525579	Chr07_290030803	Chr07_290810503	Chr07_291462571	Chr07_292293221	Chr07_294030881	Chr07_294032589	Chr07_299171504	Chr07_299808599	Chr07_300447373	Chr07_301446284	Chr07_302510025	Chr07_304265187	Chr07_304926405	Chr07_307591440	Chr07_308710395	Chr07_310167790	Chr07_310254525	Chr07_310822135	Chr07_315344059	Chr07_322522464	Chr07_324949427	Chr07_325385538	Chr07_327525352	Chr07_327763339	Chr07_328689345	Chr07_333386130	Chr07_338191069	Chr07_338192257	Chr07_339480218	Chr07_340591435	Chr07_340891559	Chr07_341033140	Chr07_341102853	Chr07_342437789	Chr07_344167418	Chr07_345708245	Chr07_346463355	Chr07_348052343	Chr07_349058634	Chr07_349618896	Chr07_350460587	Chr07_350519985	Chr07_350894205	Chr07_352109228	Chr07_353011591	Chr07_353984349	Chr07_354033120	Chr07_355506747	Chr07_356889922	Chr07_358443288	Chr07_361465664	Chr07_361802152	Chr07_362000776	Chr07_362087790	Chr07_362088824	Chr07_363608597	Chr07_364093578	Chr07_366527625	Chr07_373698752	Chr07_373770047	Chr07_374415595	Chr07_374665642	Chr07_375004985	Chr07_375632973	Chr07_376398790	Chr07_376904876	Chr07_377028181	Chr07_377829265	Chr07_378060241	Chr07_378400671	Chr07_378520112	Chr07_378611587	Chr07_379432850	Chr07_380556423	Chr07_380683921	Chr07_380999304	Chr07_383341666	Chr07_383703709	Chr07_384737647	Chr07_385666951	Chr07_387584853	Chr07_388928251	Chr07_389204945	Chr07_389657111	Chr07_390883162	Chr07_391774679	Chr07_392269970	Chr07_392773611	Chr07_393020862	Chr07_394397181	Chr07_394696542	Chr07_395153845	Chr07_395177983	Chr07_395532720	Chr07_396828174	Chr07_397177122	Chr07_397953205	Chr07_398046201	Chr07_398105840	Chr07_399073212	Chr07_399490944	Chr07_400382668	Chr07_400767756	Chr07_401249218	Chr07_401252686	Chr07_401739945	Chr07_402372332	Chr07_402949334	Chr07_402975664	Chr07_403286427	Chr07_403409865	Chr07_404693603	Chr07_405438248	Chr07_405605069	Chr07_406202061	Chr07_406319777	Chr07_406425133	Chr07_408056193	Chr07_408059264	Chr07_408644252	Chr07_410492454	Chr07_411052965	Chr07_412492188	Chr07_413269353	Chr07_413725924	Chr07_414306215	Chr07_414692245	Chr07_416006560	Chr07_416190989	Chr07_417419327	Chr07_417558301	Chr07_417749660	Chr07_417799049	Chr07_418391616	Chr07_421217251	Chr07_422886798	Chr07_423012747	Chr07_423407156	Chr07_424540702	Chr07_424604011	Chr07_424636428	Chr07_425648962	Chr07_426713655	Chr07_426966753	Chr07_427900264	Chr07_428961509	Chr07_430987935	Chr07_433651114	Chr07_435230396	Chr07_437089125	Chr07_437108891	Chr07_437141643	Chr07_437731100	Chr07_437856638	Chr07_441284933	Chr07_444144816	Chr07_444413328	Chr07_444678557	Chr07_445237651	Chr07_445390114	Chr07_445404925	Chr07_445702044	Chr07_446034194	Chr07_446036819	Chr07_447586640	Chr07_447736802	Chr07_447804798	Chr07_447957294	Chr07_452215810	Chr07_452301291	Chr07_453057467	Chr07_453098576	Chr07_453130905	Chr07_453319652	Chr07_453442857	Chr07_454180559	Chr07_454242346	Chr07_454382860	Chr07_454553272	Chr07_455977634	Chr07_456269841	Chr07_458352701	Chr07_458360046	Chr07_460127361	Chr07_461437953	Chr07_462233306	Chr07_463334092	Chr07_464403157	Chr07_464516536	Chr07_464563951	Chr07_464573847	Chr07_465160884	Chr07_465211398	Chr07_465861400	Chr07_466106472	Chr07_466218294	Chr07_470389936	Chr07_470768538	Chr07_472555842	Chr07_473603043	Chr07_473786661	Chr07_475084509	Chr07_475218049	Chr07_475257639	Chr07_476405098	Chr07_477061811	Chr07_479279302	Chr07_479377974	Chr07_479379844	Chr07_480966970	Chr07_482934158	Chr07_483293997	Chr07_483413504	Chr07_483521807	Chr07_483747028	Chr07_483978234	Chr07_484163072	Chr07_484844242	Chr07_484888976	Chr07_486806296	Chr07_487665920	Chr07_487669503	Chr07_488112844	Chr07_488167009	Chr07_488239485	Chr07_488782029	Chr07_490975260	Chr07_491794638	Chr07_491999644	Chr07_493427471	Chr07_493994151	Chr07_494007609	Chr07_494098813	Chr07_494235806	Chr07_495314829	Chr07_495851935	Chr07_495854230	Chr07_498103731	Chr07_498144954	Chr07_498951659	Chr07_499390577	Chr07_499520209	Chr07_499559478	Chr07_499829767	Chr07_500459077	Chr07_500866311	Chr07_500897936	Chr07_501340366	Chr07_501843673	Chr07_501883681	Chr07_501915357	Chr07_501986336	Chr07_502942699	Chr07_503138793	Chr07_503474608	Chr07_505505685	Chr07_506682839	Chr07_509422259	Chr07_511897319	Chr07_512060656	Chr07_512960800	Chr07_513140858	Chr07_513487777	Chr07_513806170	Chr07_514116021	Chr07_514628205	Chr07_515161168	Chr07_516149127	Chr07_516264589	Chr07_516523560	Chr07_516800491	Chr07_518082863	Chr07_520161072	Chr08_678201	Chr08_976537	Chr08_1162650	Chr08_1283389	Chr08_1751738	Chr08_2793986	Chr08_3051545	Chr08_3244007	Chr08_4322238	Chr08_4342587	Chr08_4412410	Chr08_4998533	Chr08_5281337	Chr08_5321149	Chr08_5475363	Chr08_5726954	Chr08_5914745	Chr08_6828275	Chr08_6831887	Chr08_7474726	Chr08_11411696	Chr08_11428718	Chr08_12544482	Chr08_13143358	Chr08_13261935	Chr08_13621286	Chr08_13678370	Chr08_14602926	Chr08_14791157	Chr08_14835700	Chr08_15541397	Chr08_16006499	Chr08_16059109	Chr08_16167883	Chr08_16787631	Chr08_16926708	Chr08_17365894	Chr08_17414626	Chr08_18965400	Chr08_19067298	Chr08_19370475	Chr08_19667556	Chr08_20120724	Chr08_20191830	Chr08_21706217	Chr08_21725019	Chr08_22481052	Chr08_22489870	Chr08_24038970	Chr08_24074566	Chr08_26204735	Chr08_26509557	Chr08_28636007	Chr08_30070107	Chr08_31210142	Chr08_31449633	Chr08_31779097	Chr08_32019371	Chr08_32278313	Chr08_32940356	Chr08_33244406	Chr08_33260878	Chr08_34285478	Chr08_34706301	Chr08_36544580	Chr08_37092064	Chr08_37339112	Chr08_37883082	Chr08_37901512	Chr08_38498376	Chr08_41084741	Chr08_41401111	Chr08_41521622	Chr08_43106117	Chr08_43173510	Chr08_43771970	Chr08_44204772	Chr08_44206895	Chr08_46105023	Chr08_47585064	Chr08_48079117	Chr08_48284154	Chr08_49662461	Chr08_49694311	Chr08_49774533	Chr08_50227837	Chr08_52602100	Chr08_53088953	Chr08_53178877	Chr08_53280473	Chr08_53750751	Chr08_54397175	Chr08_54572160	Chr08_54704472	Chr08_54784993	Chr08_54976188	Chr08_55726242	Chr08_55727288	Chr08_56020645	Chr08_56992687	Chr08_57318485	Chr08_57447340	Chr08_57878689	Chr08_60107884	Chr08_60157708	Chr08_61061965	Chr08_61096029	Chr08_63787073	Chr08_63879718	Chr08_63896623	Chr08_63910748	Chr08_64311716	Chr08_64320890	Chr08_64365415	Chr08_65721150	Chr08_65895295	Chr08_65898081	Chr08_66346185	Chr08_67500870	Chr08_67689550	Chr08_69815036	Chr08_71891099	Chr08_72645051	Chr08_72944764	Chr08_72962091	Chr08_72972976	Chr08_73828412	Chr08_73898623	Chr08_74550695	Chr08_74554564	Chr08_74569141	Chr08_74571611	Chr08_75388939	Chr08_77507696	Chr08_78128335	Chr08_78172673	Chr08_78552190	Chr08_78570927	Chr08_78586315	Chr08_80073184	Chr08_80086858	Chr08_80160899	Chr08_80392894	Chr08_80908533	Chr08_80925709	Chr08_81118620	Chr08_81585541	Chr08_82727186	Chr08_83348380	Chr08_85075883	Chr08_85223305	Chr08_86168177	Chr08_87699291	Chr08_88557363	Chr08_90722864	Chr08_91598746	Chr08_92528886	Chr08_92925601	Chr08_93114061	Chr08_94218148	Chr08_94949063	Chr08_95181282	Chr08_95384222	Chr08_96244482	Chr08_96328065	Chr08_97530600	Chr08_97687643	Chr08_97907276	Chr08_98311090	Chr08_98558168	Chr08_98632481	Chr08_99248222	Chr08_99280373	Chr08_99740399	Chr08_100466421	Chr08_100539011	Chr08_100726705	Chr08_105873942	Chr08_107696299	Chr08_111370558	Chr08_121048177	Chr08_121556132	Chr08_122970216	Chr08_123163764	Chr08_123172569	Chr08_123403568	Chr08_124351179	Chr08_127160707	Chr08_139471105	Chr08_143047970	Chr08_144595022	Chr08_145575958	Chr08_145667110	Chr08_146936782	Chr08_149841705	Chr08_151817712	Chr08_152851388	Chr08_153646518	Chr08_154222085	Chr08_154338925	Chr08_154416824	Chr08_154420704	Chr08_154722936	Chr08_155733303	Chr08_160008312	Chr08_160029411	Chr08_160633562	Chr08_169851727	Chr08_182349758	Chr08_183411524	Chr08_188525797	Chr08_188849111	Chr08_189167455	Chr08_189601313	Chr08_190216805	Chr08_190344826	Chr08_191575709	Chr08_191702159	Chr08_191908876	Chr08_191926747	Chr08_192281254	Chr08_192592789	Chr08_192607292	Chr08_194947672	Chr08_195586541	Chr08_198037091	Chr08_199175226	Chr08_200288221	Chr08_200720751	Chr08_202779463	Chr08_202829577	Chr08_205112899	Chr08_206521077	Chr08_206597591	Chr08_211106161	Chr08_212614090	Chr08_213012341	Chr08_215000839	Chr08_216147405	Chr08_216234048	Chr08_216604950	Chr08_218011761	Chr08_218381006	Chr08_218436266	Chr08_218472970	Chr08_219259168	Chr08_220542332	Chr08_221320019	Chr08_221426187	Chr08_221784978	Chr08_222001821	Chr08_222109176	Chr08_222114639	Chr08_222159382	Chr08_222378410	Chr08_223510714	Chr08_224846335	Chr08_224848178	Chr08_225034083	Chr08_226298944	Chr08_227445364	Chr08_227684771	Chr08_228358873	Chr08_228802682	Chr08_228803871	Chr08_230804011	Chr08_231294636	Chr08_231511657	Chr08_232227992	Chr08_233098228	Chr08_233099806	Chr08_237480433	Chr08_237631869	Chr08_238329971	Chr08_238348856	Chr08_238407299	Chr08_238414376	Chr08_238875635	Chr08_241647174	Chr08_242547833	Chr08_243294836	Chr08_245069723	Chr08_245446066	Chr08_247177626	Chr08_247736763	Chr08_248270352	Chr08_248922625	Chr08_249425210	Chr08_249639601	Chr08_249679247	Chr08_249685625	Chr08_249853056	Chr08_251091049	Chr08_253646987	Chr08_254845760	Chr08_257029562	Chr08_257382093	Chr08_257685112	Chr08_258900654	Chr08_258981275	Chr08_259633139	Chr08_259930089	Chr08_260580630	Chr08_261543316	Chr08_262083541	Chr08_262645662	Chr08_263185049	Chr08_263532360	Chr08_264865037	Chr08_268537523	Chr08_269048400	Chr08_269284760	Chr08_269579087	Chr08_270655844	Chr08_272665209	Chr08_272753535	Chr08_273021362	Chr08_273211037	Chr08_273439151	Chr08_274203916	Chr08_274906559	Chr08_275440984	Chr08_275981157	Chr08_275986281	Chr08_276164880	Chr08_276909364	Chr08_278658558	Chr08_278664906	Chr08_280646280	Chr08_280659676	Chr08_281071433	Chr08_281474801	Chr08_281532138	Chr08_281773626	Chr08_282247587	Chr08_282727016	Chr08_283296918	Chr08_283406098	Chr08_285316336	Chr08_285622180	Chr08_285910421	Chr08_285955444	Chr08_286017252	Chr08_286257746	Chr08_286428941	Chr08_286499599	Chr08_286707814	Chr08_286728840	Chr08_287227998	Chr08_287240284	Chr08_287375383	Chr08_287677741	Chr08_287708294	Chr08_288607459	Chr08_288690613	Chr08_289848559	Chr08_292294003	Chr08_293991794	Chr08_294435582	Chr08_294617297	Chr08_297147005	Chr08_297616626	Chr08_297974221	Chr08_298326585	Chr08_298438273	Chr08_298587856	Chr08_298697693	Chr08_299833312	Chr08_300706942	Chr08_301076710	Chr08_301257689	Chr08_302920132	Chr08_303295577	Chr08_303398602	Chr08_303445111	Chr08_304728210	Chr08_304775205	Chr08_304865314	Chr08_305121351	Chr08_305145885	Chr08_306168746	Chr08_306388834	Chr08_306615050	Chr08_306724705	Chr08_307292195	Chr08_307594381	Chr08_309966058	Chr08_310271633	Chr08_311750648	Chr08_311814722	Chr08_312535041	Chr08_312722222	Chr08_313499137	Chr08_313500872	Chr08_313513610	Chr08_313702196	Chr08_314297289	Chr08_314996071	Chr08_315487812	Chr08_315573950	Chr08_315820573	Chr08_315906615	Chr08_316008760	Chr08_316103417	Chr08_316318799	Chr08_316688762	Chr08_317239119	Chr08_317312237	Chr08_317351181	Chr08_317668332	Chr08_318432548	Chr08_318639465	Chr08_318739652	Chr08_319238266	Chr08_319252453	Chr08_319602875	Chr08_319896177	Chr08_320130603	Chr08_321637788	Chr08_322684706	Chr08_322810576	Chr08_323540790	Chr08_323665036	Chr08_324241822	Chr08_324422232	Chr08_325358833	Chr08_325509047	Chr08_328360313	Chr08_328428960	Chr08_330513001	Chr08_330860215	Chr08_331339802	Chr08_331342700	Chr08_332138790	Chr08_332416353	Chr08_333504205	Chr08_333862322	Chr08_334751108	Chr08_335127504	Chr08_335648695	Chr08_336115512	Chr08_337440329	Chr08_338002732	Chr08_338223357	Chr08_338249002	Chr08_338835826	Chr08_339355508	Chr08_340480911	Chr08_340534120	Chr08_342184609	Chr08_342211189	Chr08_342824008	Chr08_342970233	Chr08_343380038	Chr08_343721729	Chr08_344152046	Chr08_344962244	Chr08_346282988	Chr08_347854161	Chr08_348978773	Chr08_349178760	Chr08_349296889	Chr08_349734236	Chr08_349784749	Chr08_350519961	Chr08_352040393	Chr08_352928847	Chr08_353503571	Chr08_354773620	Chr08_356431756	Chr08_356701236	Chr08_356702406	Chr08_356720766	Chr08_357162031	Chr08_357635237	Chr08_357638632	Chr08_358577062	Chr08_358972072	Chr08_359330103	Chr08_360447471	Chr08_361468606	Chr08_361484568	Chr08_361920957	Chr08_363017601	Chr08_364288987	Chr08_364304399	Chr08_365458861	Chr08_366030844	Chr08_367002467	Chr08_367741130	Chr08_368294931	Chr08_368704652	Chr08_368716033	Chr08_368826146	Chr08_368828562	Chr08_368972547	Chr08_369979698	Chr08_370654997	Chr08_371755383	Chr08_371871489	Chr08_375195654	Chr08_375240579	Chr08_375350959	Chr08_376836835	Chr08_377502247	Chr08_377560537	Chr08_378258053	Chr08_378658711	Chr08_379834620	Chr08_380132233	Chr08_380170753	Chr08_380348084	Chr08_380552551	Chr08_381789463	Chr08_383277618	Chr08_383283771	Chr08_383448613	Chr08_384682679	Chr08_385209641	Chr08_385323476	Chr08_385354902	Chr08_385363976	Chr08_385478212	Chr08_385670556	Chr08_386275446	Chr08_386666448	Chr08_386768778	Chr08_387846008	Chr08_388084205	Chr08_388349871	Chr08_388982476	Chr08_389689240	Chr08_390385591	Chr08_392125105	Chr08_392373525	Chr08_392399442	Chr08_392482726	Chr08_392562418	Chr08_392586079	Chr08_393179956	Chr08_393235110	Chr08_393627988	Chr08_393840212	Chr08_394256810	Chr08_395699171	Chr08_396653481	Chr08_396902458	Chr08_397127414	Chr08_397206188	Chr08_397214027	Chr08_398269157	Chr08_403248428	Chr08_405456472	Chr08_406405226	Chr08_407662035	Chr08_408740859	Chr08_409080055	Chr08_409688256	Chr08_411711448	Chr08_411983125	Chr08_414992929	Chr08_415252516	Chr08_416386840	Chr08_417263460	Chr08_418142108	Chr08_421131008	Chr08_423540615	Chr08_423923748	Chr08_423983430	Chr08_425563768	Chr08_425966702	Chr08_425978061	Chr08_425980078	Chr08_426067988	Chr08_426387707	Chr08_426429544	Chr08_426457050	Chr08_427002922	Chr08_427113900	Chr08_427759131	Chr08_427762393	Chr08_427781214	Chr08_428155408	Chr08_428193556	Chr08_429957375	Chr08_430444355	Chr08_430446279	Chr08_430630519	Chr08_431820016	Chr08_431918957	Chr08_432169817	Chr08_432305629	Chr08_432546992	Chr09_42834	Chr09_48043	Chr09_305348	Chr09_742575	Chr09_3805049	Chr09_4353851	Chr09_6006730	Chr09_8329175	Chr09_12476494	Chr09_13217767	Chr09_13405516	Chr09_13979810	Chr09_14561483	Chr09_14749571	Chr09_15264825	Chr09_15949891	Chr09_17806167	Chr09_17860840	Chr09_18641517	Chr09_18930140	Chr09_20107913	Chr09_22669350	Chr09_22923143	Chr09_24166631	Chr09_24192609	Chr09_26638806	Chr09_27602885	Chr09_27981539	Chr09_28054434	Chr09_28443214	Chr09_28472457	Chr09_28783921	Chr09_30411901	Chr09_30715427	Chr09_31149009	Chr09_31194772	Chr09_31249366	Chr09_31620309	Chr09_32221255	Chr09_32529801	Chr09_33044027	Chr09_33665916	Chr09_33783520	Chr09_36306657	Chr09_36943120	Chr09_38776669	Chr09_40147882	Chr09_40202895	Chr09_42104971	Chr09_42981569	Chr09_45971876	Chr09_46858515	Chr09_47046959	Chr09_48302471	Chr09_50556844	Chr09_52724494	Chr09_53211701	Chr09_53370415	Chr09_53986729	Chr09_54707802	Chr09_55150261	Chr09_56305166	Chr09_56353252	Chr09_56432941	Chr09_56841279	Chr09_56923234	Chr09_56932142	Chr09_57065536	Chr09_57079262	Chr09_58051393	Chr09_58915307	Chr09_58969705	Chr09_59252729	Chr09_59538840	Chr09_59953210	Chr09_60759725	Chr09_61659528	Chr09_62074284	Chr09_62140718	Chr09_65711705	Chr09_68922599	Chr09_69448071	Chr09_73167486	Chr09_76617695	Chr09_76974040	Chr09_78413124	Chr09_79278952	Chr09_81350653	Chr09_81459374	Chr09_81629166	Chr09_81722860	Chr09_83813329	Chr09_83873759	Chr09_83980833	Chr09_84044379	Chr09_84367914	Chr09_85782186	Chr09_86398043	Chr09_86916721	Chr09_88330483	Chr09_90899439	Chr09_92877078	Chr09_93672502	Chr09_94531460	Chr09_94576136	Chr09_94623695	Chr09_94913449	Chr09_95365973	Chr09_95449739	Chr09_95658374	Chr09_97840680	Chr09_97946138	Chr09_98166806	Chr09_98281997	Chr09_99593929	Chr09_100003802	Chr09_100333827	Chr09_100362063	Chr09_101735338	Chr09_102443198	Chr09_106848880	Chr09_107450570	Chr09_107500546	Chr09_108125980	Chr09_108249670	Chr09_108337030	Chr09_108389924	Chr09_108436838	Chr09_108454092	Chr09_108595672	Chr09_109022443	Chr09_110833184	Chr09_110841803	Chr09_111467407	Chr09_111606158	Chr09_115451418	Chr09_116369122	Chr09_116520128	Chr09_118514808	Chr09_120620050	Chr09_120750946	Chr09_120754532	Chr09_122173058	Chr09_122273637	Chr09_122948646	Chr09_124795160	Chr09_124972682	Chr09_125260147	Chr09_125825721	Chr09_126612449	Chr09_126629032	Chr09_127620249	Chr09_129111018	Chr09_129303511	Chr09_130073719	Chr09_130239089	Chr09_130411564	Chr09_131132562	Chr09_131144770	Chr09_132003418	Chr09_133472638	Chr09_134056797	Chr09_135039763	Chr09_137914279	Chr09_139952103	Chr09_140408061	Chr09_140819084	Chr09_143402921	Chr09_144134467	Chr09_145860987	Chr09_149740918	Chr09_150120506	Chr09_150171857	Chr09_150341161	Chr09_151742197	Chr09_152613118	Chr09_152825375	Chr09_153648054	Chr09_154280627	Chr09_162861042	Chr09_164634556	Chr09_167221205	Chr09_168287488	Chr09_168341327	Chr09_168912594	Chr09_169406304	Chr09_169654763	Chr09_171165558	Chr09_171700028	Chr09_172121215	Chr09_179863480	Chr09_181415172	Chr09_185040800	Chr09_185474036	Chr09_186594301	Chr09_187136280	Chr09_188081166	Chr09_188844889	Chr09_189288550	Chr09_190606724	Chr09_193755144	Chr09_194463841	Chr09_195480001	Chr09_196727983	Chr09_197728095	Chr09_204033286	Chr09_207356746	Chr09_220988809	Chr09_226483642	Chr09_231318891	Chr09_232496453	Chr09_237921681	Chr09_238042751	Chr09_238349817	Chr09_238353240	Chr09_238775912	Chr09_239311133	Chr09_244432905	Chr09_253385913	Chr09_254372333	Chr09_254954059	Chr09_259410883	Chr09_261103178	Chr09_261666126	Chr09_263461152	Chr09_264822858	Chr09_265473888	Chr09_265839245	Chr09_266155070	Chr09_266300167	Chr09_267005614	Chr09_267062549	Chr09_267872457	Chr09_268407391	Chr09_269822977	Chr09_270767090	Chr09_271496035	Chr09_272071812	Chr09_273744898	Chr09_279938213	Chr09_288934686	Chr09_289286415	Chr09_292243038	Chr09_292735982	Chr09_300947709	Chr09_300952803	Chr09_301812232	Chr09_303083203	Chr09_304335835	Chr09_306672331	Chr09_308157537	Chr09_309341095	Chr09_312140289	Chr09_315677404	Chr09_315682208	Chr09_315828172	Chr09_315835118	Chr09_316010967	Chr09_316667794	Chr09_317418780	Chr09_321364378	Chr09_323034436	Chr09_323240681	Chr09_323736147	Chr09_323816276	Chr09_324443408	Chr09_324707486	Chr09_325186582	Chr09_325200028	Chr09_326212794	Chr09_328067328	Chr09_329668425	Chr09_329676188	Chr09_329699965	Chr09_331632490	Chr09_331760101	Chr09_336803437	Chr09_338389514	Chr09_338927869	Chr09_339314369	Chr09_342456964	Chr09_343175954	Chr09_343879321	Chr09_343993120	Chr09_344221882	Chr09_345174095	Chr09_346160193	Chr09_347643875	Chr09_347670799	Chr09_347782253	Chr09_349747018	Chr09_351276467	Chr09_352165602	Chr09_352293710	Chr09_352938051	Chr09_353148510	Chr09_354074146	Chr09_355073704	Chr09_355495187	Chr09_356612802	Chr09_356614367	Chr09_356797037	Chr09_357542580	Chr09_359604048	Chr09_360724471	Chr09_362251806	Chr09_364702845	Chr09_364714307	Chr09_364722836	Chr09_364962279	Chr09_364963307	Chr09_366688059	Chr09_369555197	Chr09_371651977	Chr09_372264252	Chr09_375714435	Chr09_376871410	Chr09_377048783	Chr09_377958410	Chr09_379138101	Chr09_379292924	Chr09_379630820	Chr09_380104645	Chr09_380292211	Chr09_381402615	Chr09_382209517	Chr09_382392149	Chr09_382927137	Chr09_383044317	Chr09_383315312	Chr09_383461534	Chr09_384489768	Chr09_384908502	Chr09_385377855	Chr09_388280955	Chr09_388366251	Chr09_390409030	Chr09_391335026	Chr09_391754140	Chr09_392839376	Chr09_393494015	Chr09_394187026	Chr09_395046724	Chr09_395974757	Chr09_396393456	Chr09_398417599	Chr09_398429056	Chr09_398988456	Chr09_400868222	Chr09_400934862	Chr09_401205774	Chr09_402559522	Chr09_406279383	Chr09_406325330	Chr09_406410256	Chr09_406502635	Chr09_409647720	Chr09_410553844	Chr09_410663179	Chr09_411084083	Chr09_411137924	Chr09_411340265	Chr09_411514986	Chr09_412189596	Chr09_412600755	Chr09_412629938	Chr09_413034036	Chr09_413193709	Chr09_415851566	Chr09_416076010	Chr09_416113771	Chr09_416483379	Chr09_417709776	Chr09_419582981	Chr09_420953544	Chr09_422059777	Chr09_422750845	Chr09_422838960	Chr09_422952497	Chr09_423006272	Chr09_423583831	Chr09_423585321	Chr09_424595915	Chr09_424638027	Chr09_424881406	Chr09_425083041	Chr09_426290356	Chr09_426298220	Chr09_427598675	Chr09_428564526	Chr09_428947806	Chr09_429275259	Chr09_430115498	Chr09_430559677	Chr09_430664563	Chr09_430690314	Chr09_434767585	Chr09_434824587	Chr09_436200535	Chr09_436894625	Chr09_437371800	Chr09_438185402	Chr09_438323255	Chr09_438342448	Chr09_438407795	Chr09_438780838	Chr09_438815960	Chr09_439125395	Chr09_440154306	Chr09_442362965	Chr09_443363951	Chr09_444146038	Chr09_445141997	Chr09_446426718	Chr09_447730533	Chr09_447851696	Chr09_450003791	Chr09_450140408	Chr09_450144581	Chr09_450362783	Chr09_450543929	Chr09_450570502	Chr09_450604044	Chr09_451467876	Chr09_451816499	Chr09_452361041	Chr09_452619967	Chr09_454421420	Chr09_454478518	Chr09_455092542	Chr09_455619801	Chr09_455924179	Chr09_456140316	Chr09_460909591	Chr09_460928445	Chr09_461266259	Chr09_461874392	Chr09_462187739	Chr09_462899356	Chr09_464628212	Chr09_465063963	Chr09_465080311	Chr09_465199276	Chr09_465301999	Chr09_466988340	Chr09_467966270	Chr09_468357774	Chr09_469539941	Chr09_470665569	Chr09_471002560	Chr09_471184861	Chr09_471463160	Chr09_472049996	Chr09_472246131	Chr09_473689827	Chr10_811287	Chr10_1297725	Chr10_1377218	Chr10_1510382	Chr10_1727385	Chr10_1731599	Chr10_1774583	Chr10_2935936	Chr10_3570785	Chr10_3641279	Chr10_4684866	Chr10_7697685	Chr10_8037066	Chr10_9177745	Chr10_11010029	Chr10_11060255	Chr10_11061258	Chr10_11256552	Chr10_11781576	Chr10_16532522	Chr10_17501531	Chr10_17560459	Chr10_19315220	Chr10_19748190	Chr10_20207914	Chr10_20791478	Chr10_20882697	Chr10_21259001	Chr10_24688768	Chr10_25827274	Chr10_25830425	Chr10_26072201	Chr10_26630196	Chr10_26886382	Chr10_27417566	Chr10_28742039	Chr10_28743125	Chr10_32435021	Chr10_32516734	Chr10_33279877	Chr10_34094676	Chr10_36414776	Chr10_37722579	Chr10_38280932	Chr10_38756040	Chr10_38831684	Chr10_38865633	Chr10_39105211	Chr10_39145676	Chr10_39333046	Chr10_39648875	Chr10_39933918	Chr10_40061231	Chr10_40914448	Chr10_42218039	Chr10_42493151	Chr10_43927601	Chr10_44586154	Chr10_44607125	Chr10_44850585	Chr10_45270395	Chr10_46238472	Chr10_47190583	Chr10_47386903	Chr10_48249758	Chr10_48505726	Chr10_48641387	Chr10_48687366	Chr10_50243028	Chr10_52887894	Chr10_55800966	Chr10_56176003	Chr10_56365431	Chr10_56756358	Chr10_61465735	Chr10_62902277	Chr10_65951532	Chr10_66019369	Chr10_66341965	Chr10_67681267	Chr10_68175205	Chr10_68433986	Chr10_68438615	Chr10_68444598	Chr10_68757726	Chr10_68924908	Chr10_70314700	Chr10_71101547	Chr10_71967276	Chr10_72406809	Chr10_72592836	Chr10_73306337	Chr10_73518009	Chr10_76017951	Chr10_79722199	Chr10_79975804	Chr10_80201613	Chr10_80237239	Chr10_80785051	Chr10_83030758	Chr10_83265814	Chr10_83943212	Chr10_84523986	Chr10_84642535	Chr10_84734663	Chr10_85832116	Chr10_86612757	Chr10_86619235	Chr10_86666524	Chr10_90613261	Chr10_90625353	Chr10_94157211	Chr10_96495137	Chr10_96835992	Chr10_100785864	Chr10_113540899	Chr10_113753610	Chr10_116835801	Chr10_116857809	Chr10_118751591	Chr10_118902678	Chr10_120456859	Chr10_120505232	Chr10_121933759	Chr10_122041725	Chr10_122302380	Chr10_122396841	Chr10_122894467	Chr10_124280634	Chr10_124678904	Chr10_127881580	Chr10_128296853	Chr10_132972844	Chr10_132997317	Chr10_133814077	Chr10_135268749	Chr10_136443279	Chr10_136450429	Chr10_136462043	Chr10_137102450	Chr10_137921006	Chr10_138036345	Chr10_140559744	Chr10_141612391	Chr10_144484146	Chr10_145879653	Chr10_148744421	Chr10_155113844	Chr10_159916576	Chr10_161293992	Chr10_168108148	Chr10_169871224	Chr10_170148163	Chr10_170311541	Chr10_171386597	Chr10_172436667	Chr10_176641999	Chr10_178177615	Chr10_180742163	Chr10_182004436	Chr10_184267188	Chr10_188849698	Chr10_189813023	Chr10_190922511	Chr10_191190711	Chr10_193508799	Chr10_195503344	Chr10_198266525	Chr10_198587146	Chr10_215171697	Chr10_217869561	Chr10_220516208	Chr10_231550149	Chr10_232232181	Chr10_248885287	Chr10_258370113	Chr10_265435326	Chr10_265525603	Chr10_274428731	Chr10_274438113	Chr10_278216279	Chr10_279293642	Chr10_281429105	Chr10_288850337	Chr10_291544215	Chr10_311571427	Chr10_316247337	Chr10_322275246	Chr10_325267497	Chr10_325395008	Chr10_325970090	Chr10_328259950	Chr10_328294673	Chr10_328709679	Chr10_330153660	Chr10_331861794	Chr10_332534485	Chr10_335208767	Chr10_335236881	Chr10_335778603	Chr10_339502186	Chr10_339562403	Chr10_342819082	Chr10_344211064	Chr10_347777411	Chr10_349411007	Chr10_350379504	Chr10_351604938	Chr10_352281504	Chr10_353388628	Chr10_356037482	Chr10_358279958	Chr10_360484324	Chr10_360841820	Chr10_361810553	Chr10_366363238	Chr10_367404511	Chr10_367470049	Chr10_368447561	Chr10_368940213	Chr10_369344310	Chr10_369734722	Chr10_370016959	Chr10_370776494	Chr10_370781265	Chr10_375131811	Chr10_376260563	Chr10_377903130	Chr10_378040155	Chr10_378134574	Chr10_378464969	Chr10_381470362	Chr10_382196113	Chr10_382830287	Chr10_383123070	Chr10_384275580	Chr10_384293449	Chr10_386248329	Chr10_387643511	Chr10_388147872	Chr10_391123727	Chr10_391423944	Chr10_391880489	Chr10_392828634	Chr10_393922090	Chr10_394091154	Chr10_394426072	Chr10_394664156	Chr10_395132907	Chr10_395704207	Chr10_395946796	Chr10_396066833	Chr10_398140741	Chr10_398396682	Chr10_399564275	Chr10_399899845	Chr10_400139574	Chr10_401337282	Chr10_405827449	Chr10_406585081	Chr10_406924118	Chr10_409564674	Chr10_410294164	Chr10_411276882	Chr10_411822507	Chr10_412727298	Chr10_415591015	Chr10_417765527	Chr10_420332880	Chr10_420414385	Chr10_420462080	Chr10_421139782	Chr10_421143890	Chr10_423606592	Chr10_424495356	Chr10_425464771	Chr10_426180760	Chr10_426354757	Chr10_430982532	Chr10_431386390	Chr10_432023234	Chr10_432396236	Chr10_432702880	Chr10_432706992	Chr10_433909605	Chr10_433933613	Chr10_434137910	Chr10_435391154	Chr10_436139244	Chr10_436372234	Chr10_436610706	Chr10_437976263	Chr10_438332795	Chr10_438479133	Chr10_439101761	Chr10_439191776	Chr10_439217101	Chr10_439233824	Chr10_439468117	Chr10_440361872	Chr10_440542889	Chr10_441668407	Chr10_441956857	Chr10_441989579	Chr10_442139291	Chr10_443288630	Chr10_444491657	Chr10_444736442	Chr10_445117748	Chr10_445662384	Chr10_446109766	Chr10_446152542	Chr10_446828785	Chr10_446966965	Chr10_447050494	Chr10_447056832	Chr10_447092888	Chr10_447279978	Chr10_447489587	Chr10_447491711	Chr10_448425145	Chr10_448962187	Chr10_449145736	Chr10_449846505	Chr10_450687860	Chr10_450806226	Chr10_451702463	Chr10_454539834	Chr10_454572210	Chr10_455295028	Chr10_455640038	Chr10_456970155	Chr10_457083443	Chr10_457091953	Chr10_457351158	Chr10_459842816	Chr10_459938317	Chr10_460017867	Chr10_460097871	Chr10_460414243	Chr10_460586048	Chr10_461140460	Chr10_461241531	Chr10_461530693	Chr10_462047750	Chr10_462122169	Chr10_462742373	Chr10_463199091	Chr10_464018201	Chr10_464134828	Chr10_464135872	Chr10_464276701	Chr10_466341670	Chr10_466748285	Chr10_466762974	Chr10_467066494	Chr10_468076528	Chr10_468483486	Chr10_469954342	Chr10_470483458	Chr10_471472023	Chr10_471850817	Chr10_472016832	Chr10_472285177	Chr10_473130477	Chr10_474106858	Chr10_474470988	Chr10_476002120	Chr10_476140913	Chr10_477023710	Chr10_477069407	Chr10_477133249	Chr10_477192685	Chr10_477266696	Chr10_477341900	Chr10_477540656	Chr10_477771461	Chr10_480596321	Chr10_480698836	Chr10_480704335	Chr10_480786828	Chr10_480808400	Chr10_481048120	Chr10_481830301	Chr10_482010549	Chr10_484700110	Chr10_485524062	Chr10_485942756	Chr10_486059548	Chr10_486367097	Chr10_486719041	Chr10_489682964	Chr10_491616255	Chr10_492601426	Chr10_493492523	Chr10_494035893	Chr10_494311224	Chr10_495546032	Chr10_495683442	Chr10_495768955	Chr10_496800186	Chr10_497106362	Chr10_497965337	Chr10_500122678	Chr10_501723615	Chr10_501789184	Chr10_501842016	Chr10_502007314	Chr10_502354700	Chr10_502602676	Chr10_502814916	Chr10_502841108	Chr10_502965295	Chr10_502972660	Chr10_503410592	Chr10_503425146	Chr10_503433016	Chr10_503457667	Chr10_503487843	Chr10_503750525	Chr10_504234482	Chr10_504289973	Chr10_504295525	Chr10_505033329	Chr10_505494510	Chr10_507088417	Chr10_507137010	Chr10_507186784	Chr10_508017271	Chr10_508024499	Chr10_508101088	Chr10_508298225	Chr10_508847556	Chr10_509123615	Chr10_511064443	Chr10_511869474	Chr10_512266506	Chr10_512842958	Chr11_70329	Chr11_319213	Chr11_620792	Chr11_1474228	Chr11_1632656	Chr11_1705444	Chr11_1795475	Chr11_2363121	Chr11_2478839	Chr11_2536970	Chr11_2714622	Chr11_5920876	Chr11_5927927	Chr11_6138056	Chr11_6880122	Chr11_6893288	Chr11_7181812	Chr11_7224890	Chr11_7520973	Chr11_7859439	Chr11_8019004	Chr11_8211955	Chr11_8392065	Chr11_8440454	Chr11_8646373	Chr11_8704836	Chr11_8737608	Chr11_9157715	Chr11_9810788	Chr11_9903763	Chr11_9905744	Chr11_10067547	Chr11_10331471	Chr11_10488676	Chr11_10916916	Chr11_10926084	Chr11_11439693	Chr11_11538331	Chr11_11760674	Chr11_12161562	Chr11_12260903	Chr11_13107376	Chr11_13716305	Chr11_13988495	Chr11_14088813	Chr11_15535249	Chr11_15552432	Chr11_16558478	Chr11_16944265	Chr11_17010798	Chr11_17021436	Chr11_17677486	Chr11_17714392	Chr11_17716072	Chr11_18278414	Chr11_18863892	Chr11_21381425	Chr11_22100463	Chr11_22409960	Chr11_22859027	Chr11_23032077	Chr11_23033875	Chr11_23239254	Chr11_23279872	Chr11_23442332	Chr11_24500812	Chr11_25095625	Chr11_25343187	Chr11_25900856	Chr11_26008549	Chr11_26015640	Chr11_26067559	Chr11_27154396	Chr11_28232967	Chr11_28543360	Chr11_28574596	Chr11_29443029	Chr11_30406201	Chr11_30834774	Chr11_30865758	Chr11_33517584	Chr11_33742410	Chr11_33924869	Chr11_34558364	Chr11_34592607	Chr11_34860897	Chr11_35953861	Chr11_38023782	Chr11_38219273	Chr11_38642265	Chr11_39726876	Chr11_39753177	Chr11_39956360	Chr11_41106565	Chr11_41642743	Chr11_42696532	Chr11_42741419	Chr11_44440049	Chr11_46219311	Chr11_48711095	Chr11_49069700	Chr11_50911219	Chr11_50974977	Chr11_51571630	Chr11_51587854	Chr11_52151708	Chr11_56061526	Chr11_56910417	Chr11_58013524	Chr11_58546384	Chr11_58604704	Chr11_59342988	Chr11_59649990	Chr11_63757166	Chr11_64303319	Chr11_65102436	Chr11_65456189	Chr11_66124737	Chr11_67690187	Chr11_71718379	Chr11_72213979	Chr11_73816748	Chr11_79081662	Chr11_81608245	Chr11_82646387	Chr11_83257519	Chr11_83339278	Chr11_84519548	Chr11_87485427	Chr11_88064414	Chr11_88157864	Chr11_88235548	Chr11_88660129	Chr11_93886380	Chr11_94531127	Chr11_102528890	Chr11_102533308	Chr11_102685403	Chr11_103149052	Chr11_103243401	Chr11_105456823	Chr11_115993916	Chr11_116250912	Chr11_117295346	Chr11_125496631	Chr11_134989993	Chr11_140357350	Chr11_143612734	Chr11_144497312	Chr11_145399470	Chr11_145514707	Chr11_147285052	Chr11_149176204	Chr11_149510732	Chr11_161638236	Chr11_166777273	Chr11_167984950	Chr11_170891504	Chr11_172437436	Chr11_173303879	Chr11_177624370	Chr11_181473690	Chr11_182759940	Chr11_182806299	Chr11_183336485	Chr11_184904461	Chr11_185119481	Chr11_186244253	Chr11_186981035	Chr11_187031635	Chr11_187175531	Chr11_187281996	Chr11_188677350	Chr11_188966024	Chr11_189094422	Chr11_189188260	Chr11_189261144	Chr11_190163816	Chr11_190538109	Chr11_190605884	Chr11_190934038	Chr11_191408515	Chr11_191635950	Chr11_193366468	Chr11_193996600	Chr11_195531291	Chr11_196146817	Chr11_196167942	Chr11_197116920	Chr11_197273758	Chr11_198149684	Chr11_198564321	Chr11_199019896	Chr11_201888602	Chr11_203232363	Chr11_203709056	Chr11_204218110	Chr11_204252167	Chr11_204257314	Chr11_205216328	Chr11_205355483	Chr11_205978269	Chr11_206129443	Chr11_206578975	Chr11_206633782	Chr11_207401981	Chr11_207758897	Chr11_207954823	Chr11_208003768	Chr11_208328913	Chr11_209003772	Chr11_209007297	Chr11_209406164	Chr11_209514443	Chr11_210287505	Chr11_210663753	Chr11_210709474	Chr11_210985818	Chr11_210989314	Chr11_211078990	Chr11_211428432	Chr11_211462663	Chr11_211672806	Chr11_211700101	Chr11_211702566	Chr11_212339527	Chr11_212660805	Chr11_212950611	Chr11_214282865	Chr11_215470347	Chr11_215608425	Chr11_215687760	Chr11_216240491	Chr11_216274790	Chr11_216694632	Chr11_216859705	Chr11_217009044	Chr11_217147152	Chr11_217303515	Chr11_219657928	Chr11_219666586	Chr11_219718536	Chr11_219800537	Chr11_219971507	Chr11_220186349	Chr11_220432635	Chr11_220455653	Chr11_220585639	Chr11_220622279	Chr11_221263849	Chr11_221385690	Chr11_222181522	Chr11_222948685	Chr11_223138558	Chr11_223183778	Chr11_223227480	Chr11_223746433	Chr11_224829446	Chr11_225003709	Chr11_225355772	Chr11_225885928	Chr11_225969819	Chr11_226137461	Chr11_226161651	Chr11_226966982	Chr11_227076563	Chr11_227310184	Chr11_227792277	Chr11_227848430	Chr11_227919014	Chr11_227942490	Chr11_228709678	Chr11_228740879	Chr11_229203462	Chr11_229736770	Chr11_229841006	Chr11_229913042	Chr11_230100887	Chr11_230121294	Chr11_230531708	Chr11_230735524	Chr11_230767207	Chr11_230818060	Chr11_230853217	Chr11_230859662	Chr11_231509036	Chr11_231746336	Chr11_232633684	Chr11_232825453	Chr11_233279286	Chr11_233297988	Chr11_233398324	Chr11_233494940	Chr11_233562768	Chr11_233569827	Chr11_233573197	Chr11_233602901	Chr11_233685188	Chr11_233695399	Chr11_233912453	Chr11_234190857	Chr11_234414784	Chr11_234942678	Chr11_235624745	Chr11_236521551	Chr11_236555758	Chr11_236861733	Chr11_237344462	Chr11_237407234	Chr11_237546611	Chr11_238097237	Chr11_238263081	Chr11_238351582	Chr11_238500097	Chr11_239117530	Chr11_239120148	Chr11_239800606	Chr11_240506877	Chr11_241701694	Chr11_241819964	Chr11_241915306	Chr11_243816718	Chr11_244241276	Chr11_245167009	Chr11_245171413	Chr11_245366855	Chr11_245378880	Chr11_245665632	Chr11_246134501	Chr11_246985852	Chr11_247803496	Chr11_248157142	Chr11_248246095	Chr11_248363049	Chr11_248591578	Chr11_249376926	Chr11_250159459	Chr11_250601048	Chr12_1201318	Chr12_1650153	Chr12_1971844	Chr12_2269584	Chr12_2429506	Chr12_2792514	Chr12_2865714	Chr12_3573024	Chr12_3787383	Chr12_4172254	Chr12_4339309	Chr12_4978927	Chr12_5233036	Chr12_5422143	Chr12_6714101	Chr12_7670383	Chr12_8589638	Chr12_8690485	Chr12_9489347	Chr12_11208523	Chr12_11495660	Chr12_13598654	Chr12_13639603	Chr12_13701831	Chr12_14109973	Chr12_14165718	Chr12_15978736	Chr12_18305377	Chr12_18986344	Chr12_20136902	Chr12_22429897	Chr12_23998270	Chr12_24433170	Chr12_24532073	Chr12_24692074	Chr12_25711374	Chr12_27041284	Chr12_27167074	Chr12_27354692	Chr12_27474836	Chr12_27575194	Chr12_29752621	Chr12_44006487	Chr12_44645595	Chr12_44924930	Chr12_49019231	Chr12_49342151	Chr12_50148710	Chr12_50176911	Chr12_51064904	Chr12_51225610	Chr12_51403666	Chr12_51461798	Chr12_52649674	Chr12_52828831	Chr12_53569085	Chr12_53777950	Chr12_53908248	Chr12_54082222	Chr12_54085953	Chr12_54841183	Chr12_55136603	Chr12_55431439	Chr12_55548757	Chr12_56287010	Chr12_57357121	Chr12_57475180	Chr12_58066079	Chr12_59289129	Chr12_60491892	Chr12_61974732	Chr12_62047081	Chr12_62416488	Chr12_63446446	Chr12_63966914	Chr12_64713315	Chr12_67337224	Chr12_67918347	Chr12_69620058	Chr12_70357338	Chr12_72242250	Chr12_73278377	Chr12_74931299	Chr12_76188028	Chr12_76466631	Chr12_76636372	Chr12_77058222	Chr12_78171827	Chr12_78191766	Chr12_78465433	Chr12_78788400	Chr12_81112240	Chr12_82015753	Chr12_82959830	Chr12_83381160	Chr12_83617130	Chr12_86344027	Chr12_87898328	Chr12_93098513	Chr12_97216973	Chr12_99012790	Chr12_99261608	Chr12_99336723	Chr12_99407208	Chr12_100725656	Chr12_112176215	Chr12_114822788	Chr12_115293281	Chr12_115850658	Chr12_116984437	Chr12_117779027	Chr12_122049898	Chr12_122371060	Chr12_122680128	Chr12_122966010	Chr12_123058090	Chr12_123625229	Chr12_125176372	Chr12_125395762	Chr12_126507476	Chr12_127142371	Chr12_130288103	Chr12_136408778	Chr12_137591563	Chr12_147552303	Chr12_151333835	Chr12_153930745	Chr12_169452199	Chr12_172312978	Chr12_176620542	Chr12_183468928	Chr12_194128564	Chr12_194320374	Chr12_195946417	Chr12_199189777	Chr12_201671489	Chr12_201841853	Chr12_202422616	Chr12_202619859	Chr12_203098219	Chr12_205545099	Chr12_205561784	Chr12_206218721	Chr12_206408401	Chr12_207927483	Chr12_208088329	Chr12_208165297	Chr12_212160644	Chr12_214731044	Chr12_220376489	Chr12_220430264	Chr12_227775503	Chr12_228301764	Chr12_235844393	Chr12_236397480	Chr12_237700605	Chr12_237801588	Chr12_243426181	Chr12_243923134	Chr12_247139313	Chr12_248273868	Chr12_248541693	Chr12_248950902	Chr12_249482646	Chr12_252078059	Chr12_256483452	Chr12_257156737	Chr12_259431362	Chr12_259435127	Chr12_261053760	Chr12_261424122	Chr12_262258813	Chr12_263069745	Chr12_265806790	Chr12_266403824	Chr12_266415638	Chr12_268902458	Chr12_271007675	Chr12_271255874	Chr12_271505740	Chr12_272702952	Chr12_272713350	Chr12_274205134	Chr12_276923600	Chr12_281889133	Chr12_283846018	Chr12_283950717	Chr12_284400077	Chr12_285057211	Chr12_288034219	Chr12_288998459	Chr12_291571682	Chr12_295308416	Chr12_296504886	Chr12_299949244	Chr12_301250756	Chr12_303275881	Chr12_305509337	Chr12_307974462	Chr12_310192334	Chr12_310245143	Chr12_312201067	Chr12_312685513	Chr12_313056181	Chr12_313645143	Chr12_314015585	Chr12_314205540	Chr12_315122140	Chr12_318423792	Chr12_318457996	Chr12_318460598	Chr12_318799073	Chr12_319309542	Chr12_319911496	Chr12_320150576	Chr12_320191343	Chr12_320550463	Chr12_323585501	Chr12_324704397	Chr12_325496262	Chr12_326245853	Chr12_327621255	Chr12_330284081	Chr12_331058265	Chr12_332128678	Chr12_332285097	Chr12_332665747	Chr12_333875771	Chr12_333963262	Chr12_335132339	Chr12_335208478	Chr12_337105831	Chr12_337188896	Chr12_338432572	Chr12_338618529	Chr12_339175180	Chr12_339250379	Chr12_339442300	Chr12_340702380	Chr12_341094051	Chr12_341101817	Chr12_342583325	Chr12_342691933	Chr12_342925439	Chr12_343015384	Chr12_343083339	Chr12_343616373	Chr12_343640782	Chr12_344039728	Chr12_344164675	Chr12_344394227	Chr12_344487006	Chr12_345419664	Chr12_351928281	Chr12_352091931	Chr12_352119828	Chr12_354501447	Chr12_355032235	Chr12_355033694	Chr12_355293776	Chr12_355716136	Chr12_356034776	Chr12_356317723	Chr12_356569741	Chr12_356652815	Chr12_358625867	Chr12_360436414	Chr12_361086728	Chr12_361402658	Chr12_362777610	Chr12_363993619	Chr12_364694841	Chr12_365969782	Chr12_366644780	Chr12_367041000	Chr12_367596232	Chr12_368151397	Chr12_370300726	Chr12_371968418	Chr12_372270154	Chr12_372349997	Chr12_372988703	Chr12_374427208	Chr12_374655490	Chr12_374697093	Chr12_375446948	Chr12_375480906	Chr12_376181954	Chr12_377708563	Chr12_377713704	Chr12_380980421	Chr12_380989308	Chr12_382145234	Chr12_384015796	Chr12_384091980	Chr12_384257748	Chr12_385729568	Chr12_387130175	Chr12_388597481	Chr12_389983808	Chr12_390010543	Chr12_390026941	Chr12_390265278	Chr12_391364186	Chr12_391366175	Chr12_391469931	Chr12_392207996	Chr12_393240819	Chr12_394335068	Chr12_394906927	Chr12_394968357	Chr12_395449150	Chr12_395473788	Chr12_399416085	Chr12_399569886	Chr12_402672917	Chr12_402978236	Chr12_403312382	Chr12_404377603	Chr12_405264531	Chr12_405521665	Chr12_406382627	Chr12_407899006	Chr12_409269706	Chr12_410021684	Chr12_410038578	Chr12_410724900	Chr12_411776715	Chr12_411818618	Chr12_412243939	Chr12_413651471	Chr12_413816525	Chr12_413848854	Chr12_414814318	Chr12_415252496	Chr12_415261436	Chr12_415298613	Chr12_415361089	Chr12_415657564	Chr12_416146974	Chr12_416384824	Chr12_421499094	Chr12_422672688	Chr12_424940887	Chr12_424942560	Chr12_425100059	Chr12_425454671	Chr12_427391672	Chr12_429183526	Chr12_429623841	Chr12_433284932	Chr12_433288328	Chr12_433912205	Chr12_434811611	Chr13_1606095	Chr13_1792071	Chr13_1870422	Chr13_1885363	Chr13_1974819	Chr13_2149581	Chr13_2183856	Chr13_2229094	Chr13_2238542	Chr13_2610378	Chr13_3702970	Chr13_4849629	Chr13_4902201	Chr13_5005649	Chr13_5976917	Chr13_6232364	Chr13_6238650	Chr13_6315335	Chr13_7125531	Chr13_7134967	Chr13_7163031	Chr13_7261089	Chr13_7977169	Chr13_8051524	Chr13_8158544	Chr13_8160801	Chr13_8682020	Chr13_8690126	Chr13_8692750	Chr13_8739831	Chr13_8905764	Chr13_8957396	Chr13_9046956	Chr13_9159276	Chr13_9190113	Chr13_9260255	Chr13_9887219	Chr13_10732157	Chr13_11289202	Chr13_11512845	Chr13_11622880	Chr13_15098828	Chr13_15162682	Chr13_15165163	Chr13_15243071	Chr13_15323163	Chr13_15659550	Chr13_15765646	Chr13_16690528	Chr13_18296488	Chr13_18717304	Chr13_18826067	Chr13_19296295	Chr13_20418366	Chr13_20537942	Chr13_20721057	Chr13_21083272	Chr13_21582688	Chr13_21908642	Chr13_24129157	Chr13_24238003	Chr13_24879058	Chr13_25521209	Chr13_26034243	Chr13_26068834	Chr13_26425955	Chr13_26895636	Chr13_26901941	Chr13_27001746	Chr13_27011050	Chr13_27191931	Chr13_29312866	Chr13_29340982	Chr13_29366111	Chr13_29613085	Chr13_29628145	Chr13_29881979	Chr13_30166146	Chr13_30167445	Chr13_30245052	Chr13_30695550	Chr13_30704002	Chr13_30726773	Chr13_30740037	Chr13_31204712	Chr13_31557472	Chr13_31987531	Chr13_32437280	Chr13_33781841	Chr13_34031270	Chr13_34691635	Chr13_34782548	Chr13_34884815	Chr13_35012685	Chr13_35443448	Chr13_35787156	Chr13_36066636	Chr13_36424755	Chr13_36675794	Chr13_39409100	Chr13_39549275	Chr13_40964454	Chr13_41219769	Chr13_42319314	Chr13_43408707	Chr13_43830039	Chr13_47453432	Chr13_48399550	Chr13_49241742	Chr13_49247489	Chr13_49581827	Chr13_50326213	Chr13_50756037	Chr13_51296345	Chr13_53149118	Chr13_53418136	Chr13_54701676	Chr13_55225072	Chr13_56019279	Chr13_56914426	Chr13_57429653	Chr13_58090608	Chr13_58212005	Chr13_58628293	Chr13_58962048	Chr13_59284239	Chr13_61473858	Chr13_62583174	Chr13_62587699	Chr13_63998118	Chr13_64723312	Chr13_66066639	Chr13_66200715	Chr13_66337259	Chr13_66339922	Chr13_66365215	Chr13_66969850	Chr13_69484797	Chr13_69930420	Chr13_72288218	Chr13_72424813	Chr13_72426197	Chr13_72555212	Chr13_72864588	Chr13_74113698	Chr13_75374040	Chr13_75627834	Chr13_75855390	Chr13_75937291	Chr13_78728509	Chr13_78781211	Chr13_78830305	Chr13_78932639	Chr13_79700712	Chr13_80436335	Chr13_82269619	Chr13_82766002	Chr13_86150162	Chr13_87008957	Chr13_88119570	Chr13_88174117	Chr13_88521896	Chr13_88979638	Chr13_90723486	Chr13_91504697	Chr13_93268385	Chr13_93483632	Chr13_93791975	Chr13_94425447	Chr13_95825253	Chr13_95939319	Chr13_97346942	Chr13_97744710	Chr13_97922082	Chr13_99597709	Chr13_99957928	Chr13_100698778	Chr13_102372798	Chr13_102375331	Chr13_102519921	Chr13_103670731	Chr13_104220047	Chr13_104686119	Chr13_105166344	Chr13_105823128	Chr13_113708645	Chr13_114724573	Chr13_115241010	Chr13_116162594	Chr13_118524664	Chr13_119035685	Chr13_124194266	Chr13_125754492	Chr13_126281220	Chr13_127499040	Chr13_127581630	Chr13_127840029	Chr13_127946490	Chr13_128050590	Chr13_128731956	Chr13_128861921	Chr13_129284534	Chr13_129991509	Chr13_131152970	Chr13_131607895	Chr13_132445333	Chr13_132456129	Chr13_132727572	Chr13_134784012	Chr13_134882552	Chr13_135077415	Chr13_135336672	Chr13_135391210	Chr13_136252806	Chr13_139201831	Chr13_142599961	Chr13_142625894	Chr13_145596862	Chr13_145790056	Chr13_146995818	Chr13_147757098	Chr13_153438675	Chr13_154534694	Chr13_160148540	Chr13_162005506	Chr13_162969795	Chr13_162976315	Chr13_167392940	Chr13_167585193	Chr13_168736199	Chr13_171267810	Chr13_172328611	Chr13_172982665	Chr13_173516181	Chr13_174497493	Chr13_185047462	Chr13_191912209	Chr13_197930110	Chr13_204204044	Chr13_205217728	Chr13_205552356	Chr13_208638311	Chr13_209539873	Chr13_210134455	Chr13_210574327	Chr13_213022087	Chr13_213283408	Chr13_214446377	Chr13_214670128	Chr13_214807331	Chr13_214970325	Chr13_219290491	Chr13_219470751	Chr13_219487100	Chr13_219669645	Chr13_219995626	Chr13_222095616	Chr13_222303622	Chr13_222736328	Chr13_224651981	Chr13_225451555	Chr13_226035789	Chr13_227609541	Chr13_228493065	Chr13_230311532	Chr13_230378576	Chr13_231780384	Chr13_233260201	Chr13_233658092	Chr13_233751514	Chr13_234297921	Chr13_234522757	Chr13_234766624	Chr13_235533794	Chr13_235718971	Chr13_235792561	Chr13_235930501	Chr13_237151066	Chr13_239849370	Chr13_240057098	Chr13_240905296	Chr13_241888909	Chr13_242204993	Chr13_243015683	Chr13_243176466	Chr13_243299172	Chr13_243373650	Chr13_243391946	Chr13_244472823	Chr13_244774592	Chr13_244893150	Chr13_244948270	Chr13_246184836	Chr13_246400000	Chr13_246539910	Chr13_246557155	Chr13_248471463	Chr13_249211867	Chr13_250196572	Chr13_250329699	Chr13_250347327	Chr13_250449674	Chr13_251535421	Chr13_252148365	Chr13_252286025	Chr13_252885529	Chr13_253286852	Chr13_253437182	Chr13_253506681	Chr13_256045930	Chr13_256203661	Chr13_256206595	Chr13_257216373	Chr13_257738910	Chr13_257779646	Chr13_257893676	Chr13_258246117	Chr13_258971944	Chr13_259190226	Chr13_259204870	Chr13_259268769	Chr13_259319752	Chr13_259514814	Chr13_262073268	Chr13_262086647	Chr13_262290674	Chr13_264782558	Chr13_265034828	Chr13_265039502	Chr13_265262068	Chr13_267809458	Chr13_267975318	Chr13_272249905	Chr13_272571391	Chr13_272575402	Chr13_272669763	Chr13_272678321	Chr13_272797803	Chr13_272960901	Chr13_274191278	Chr13_275641548	Chr13_275893141	Chr13_276073451	Chr13_276113470	Chr13_276343948	Chr13_277475590	Chr13_277773825	Chr13_278856210	Chr13_278884323	Chr13_278893249	Chr13_282529307	Chr13_282565146	Chr13_284278028	Chr13_285090081	Chr13_285151625	Chr13_285161306	Chr13_285168550	Chr13_285686792	Chr13_286310741	Chr13_286418750	Chr13_289099232	Chr13_289155613	Chr13_289231330	Chr13_291258801	Chr13_291263004	Chr13_291343402	Chr13_291860942	Chr13_291901314	Chr13_292099454	Chr13_293169392	Chr13_293291420	Chr13_297408309	Chr13_297552381	Chr13_297975358	Chr13_297976979	Chr13_299129459	Chr13_299132170	Chr13_300268011	Chr13_300537906	Chr13_300665403	Chr13_301409469	Chr13_301883119	Chr13_303161155	Chr13_303565959	Chr13_303570204	Chr13_303781036	Chr13_304136608	Chr13_305088405	Chr13_305195413	Chr13_305210765	Chr13_305732480	Chr13_305812826	Chr13_307440909	Chr13_311065621	Chr13_311443044	Chr13_311444970	Chr13_311575565	Chr13_311605162	Chr13_311796744	Chr13_311903312	Chr13_311909718	Chr13_312146421	Chr13_312305765	Chr13_312536741	Chr13_313041626	Chr13_313747626	Chr13_314665484	Chr13_315168069	Chr13_315474947	Chr13_315598881	Chr13_316918474	Chr13_317065356	Chr13_317432662	Chr13_317868843	Chr13_318594047	Chr13_318925161	Chr13_319613972	Chr13_319664648	Chr13_320467106	Chr13_320693401	Chr13_320902463	Chr13_321890835	Chr13_321895443	Chr13_322157692	Chr13_323340313	Chr13_323414535	Chr13_324965172	Chr13_325068659	Chr13_325080064	Chr13_325158888	Chr13_325937946	Chr13_326538946	Chr13_327317082	Chr13_327513874	Chr13_327793485	Chr13_328361863	Chr13_328510347	Chr13_328950008	Chr13_328951047	Chr13_329188111	Chr13_329247892	Chr13_329550724	Chr13_329556234	Chr13_331153237	Chr13_331184712	Chr13_331191265	Chr13_331813470	Chr13_332923362	Chr13_332927817	Chr13_333097481	Chr13_333576859	Chr13_334143266	Chr13_335019972	Chr13_335294313	Chr13_336867146	Chr13_337044446	Chr13_337047693	Chr13_337384973	Chr13_337684579	Chr13_338206222	Chr13_338466404	Chr13_338941836	Chr13_339102702	Chr13_339293159	Chr13_339323932	Chr13_340245295	Chr13_341693759	Chr13_341744136	Chr13_341773595	Chr13_341807368	Chr13_342917306	Chr13_343572232	Chr13_344980967	Chr13_345158939	Chr13_346720196	Chr13_346845678	Chr13_348869934	Chr13_349002355	Chr13_349308067	Chr13_350096358	Chr13_350432890	Chr13_350757044	Chr13_351578818	Chr13_351649823	Chr13_351652153	Chr13_352024328	Chr13_352804199	Chr13_352822386	Chr13_354156266	Chr13_355660887	Chr13_356899762	Chr13_357022197	Chr13_357507091	Chr13_358898224	Chr13_359691545	Chr13_359891322	Chr13_360908289	Chr13_360918001	Chr13_361677291	Chr13_362192995	Chr13_362309608	Chr13_362372592	Chr13_363560174	Chr13_365199993	Chr13_365526532	Chr13_365962013	Chr13_366029169	Chr13_366479122	Chr13_366972507	Chr13_367034210	Chr13_367057069	Chr13_367220799	Chr13_367523729	Chr13_367659208	Chr13_370444154	Chr13_371076466	Chr13_371094276	Chr13_371552459	Chr13_372272532	Chr13_372460594	Chr13_372474476	Chr13_373190007	Chr13_373500269	Chr13_375187636	Chr13_375505738	Chr13_375689139	Chr13_375934244	Chr13_376115379	Chr13_377102946	Chr13_377442162	Chr13_377458181	Chr13_378842636	Chr13_379859732	Chr13_379877769	Chr13_380392262	Chr13_380425179	Chr13_380482180	Chr13_380790229	Chr13_382308476	Chr13_382393775	Chr13_382480692	Chr13_382730850	Chr13_382740150	Chr13_383707271	Chr13_385563675	Chr14_265169	Chr14_1996697	Chr14_2538957	Chr14_2547623	Chr14_2657954	Chr14_3254895	Chr14_3340566	Chr14_3348886	Chr14_3866419	Chr14_3956163	Chr14_4133228	Chr14_4551131	Chr14_4606506	Chr14_5675772	Chr14_5957872	Chr14_6671769	Chr14_6854246	Chr14_6897142	Chr14_7274557	Chr14_7365875	Chr14_7535938	Chr14_8538399	Chr14_9449090	Chr14_10856845	Chr14_11708928	Chr14_12789148	Chr14_14262424	Chr14_14950905	Chr14_14968241	Chr14_15425511	Chr14_16578073	Chr14_18696608	Chr14_18963169	Chr14_20812255	Chr14_21724048	Chr14_22030653	Chr14_22072212	Chr14_22572809	Chr14_24233741	Chr14_24486568	Chr14_24536622	Chr14_25146003	Chr14_27952938	Chr14_30122303	Chr14_30859777	Chr14_31427056	Chr14_31831575	Chr14_31906478	Chr14_33072542	Chr14_33978845	Chr14_34440891	Chr14_34932088	Chr14_34988916	Chr14_35061828	Chr14_36522428	Chr14_37021924	Chr14_37290029	Chr14_38354228	Chr14_39176325	Chr14_39181504	Chr14_40197675	Chr14_40217426	Chr14_40579208	Chr14_41003678	Chr14_42108263	Chr14_42524583	Chr14_42782687	Chr14_44143125	Chr14_45106614	Chr14_46119496	Chr14_47565612	Chr14_50146679	Chr14_50962367	Chr14_51228755	Chr14_51995741	Chr14_52058627	Chr14_52404651	Chr14_52424052	Chr14_52442107	Chr14_54711159	Chr14_55792920	Chr14_56785783	Chr14_59518431	Chr14_59521662	Chr14_60586368	Chr14_62727685	Chr14_63342257	Chr14_63463243	Chr14_63929069	Chr14_64103037	Chr14_69083708	Chr14_70112078	Chr14_72733697	Chr14_73229994	Chr14_75804016	Chr14_76732201	Chr14_76961390	Chr14_85031757	Chr14_85720804	Chr14_86192564	Chr14_86214022	Chr14_86253641	Chr14_86380236	Chr14_86429614	Chr14_87087424	Chr14_89734753	Chr14_92606008	Chr14_94448779	Chr14_94840257	Chr14_94968645	Chr14_96075549	Chr14_96139930	Chr14_96982617	Chr14_104958839	Chr14_107194135	Chr14_110391581	Chr14_111719662	Chr14_111831900	Chr14_112217485	Chr14_112261382	Chr14_112810999	Chr14_113944091	Chr14_115949724	Chr14_117709883	Chr14_119478906	Chr14_125209853	Chr14_126861680	Chr14_127057023	Chr14_129297232	Chr14_130125131	Chr14_130283970	Chr14_131229438	Chr14_131716000	Chr14_133268483	Chr14_134844269	Chr14_135919274	Chr14_136180875	Chr14_139564521	Chr14_144004984	Chr14_144037215	Chr14_146969275	Chr14_147575932	Chr14_147593892	Chr14_147696654	Chr14_149857506	Chr14_150283873	Chr14_150380043	Chr14_150390638	Chr14_150524893	Chr14_150526083	Chr14_151432932	Chr14_152111605	Chr14_152397347	Chr14_152447518	Chr14_153621086	Chr14_153914247	Chr14_153938588	Chr14_158880246	Chr14_165311142	Chr14_167635786	Chr14_172254029	Chr14_173563857	Chr14_183403333	Chr14_185890208	Chr14_187782595	Chr14_188044199	Chr14_188056136	Chr14_189571613	Chr14_189816790	Chr14_190727114	Chr14_195239200	Chr14_196713383	Chr14_198490916	Chr14_199062918	Chr14_200646755	Chr14_200810896	Chr14_210423433	Chr14_211132561	Chr14_211169114	Chr14_211263441	Chr14_216156506	Chr14_216704869	Chr14_224191947	Chr14_224434404	Chr14_226288154	Chr14_226601985	Chr14_226804006	Chr14_227587970	Chr14_228811587	Chr14_229001966	Chr14_231311438	Chr14_234282772	Chr14_241317690	Chr14_244993739	Chr14_245016842	Chr14_245251794	Chr14_245975748	Chr14_251493554	Chr14_251924863	Chr14_256831647	Chr14_260103187	Chr14_260187065	Chr14_260941538	Chr14_262751207	Chr14_263392100	Chr14_263622227	Chr14_265287106	Chr14_266141102	Chr14_266740799	Chr14_267660097	Chr14_267661170	Chr14_267820214	Chr14_268222376	Chr14_268687838	Chr14_270680855	Chr14_272542980	Chr14_279454305	Chr14_282842392	Chr14_283073122	Chr14_283897504	Chr14_284889240	Chr14_286319801	Chr14_286598898	Chr14_286611434	Chr14_288070211	Chr14_288451381	Chr14_288604552	Chr14_289261990	Chr14_291164832	Chr14_292316169	Chr14_292451025	Chr14_293325111	Chr14_294794981	Chr14_295195906	Chr14_296536277	Chr14_298907512	Chr14_299947145	Chr14_300357672	Chr14_300868014	Chr14_300913013	Chr14_303518988	Chr14_304155077	Chr14_305606652	Chr14_306306383	Chr14_307132954	Chr14_309075456	Chr14_311682166	Chr14_313260644	Chr14_314009300	Chr14_320175852	Chr14_323055361	Chr14_323179933	Chr14_324192678	Chr14_324387997	Chr14_324391266	Chr14_325821958	Chr14_325975939	Chr14_326710436	Chr14_326715813	Chr14_326908660	Chr14_327619081	Chr14_328236172	Chr14_328662133	Chr14_329146671	Chr14_329793974	Chr14_330005819	Chr14_330022747	Chr14_330845782	Chr14_331569431	Chr14_332148751	Chr14_332167589	Chr14_332454869	Chr14_332700954	Chr14_333777404	Chr14_333853669	Chr14_335457055	Chr14_335638266	Chr14_337581831	Chr14_337583297	Chr14_339206835	Chr14_339901729	Chr14_339943173	Chr14_341830368	Chr14_343028596	Chr14_343278816	Chr14_344475924	Chr14_345725387	Chr14_345957774	Chr14_346350067	Chr14_346520768	Chr14_346934553	Chr14_347248638	Chr14_347450217	Chr14_347719273	Chr14_347805614	Chr14_348566054	Chr14_350456909	Chr14_350626413	Chr14_351018890	Chr14_351824888	Chr14_351883053	Chr14_352512034	Chr14_353294127	Chr14_353337968	Chr14_353643543	Chr14_353915227	Chr14_353917443	Chr14_355420320	Chr14_355816199	Chr14_355953089	Chr14_356028554	Chr14_356733895	Chr14_357576634	Chr14_358309875	Chr14_360126841	Chr14_360211745	Chr14_360936769	Chr14_361195124	Chr14_361691421	Chr14_361813274	Chr14_362421881	Chr14_362461822	Chr14_362660949	Chr14_362781974	Chr14_363264317	Chr14_364426361	Chr14_365296981	Chr14_365393829	Chr14_366751574	Chr14_367117192	Chr14_367554864	Chr14_367664561	Chr14_367973454	Chr14_368348818	Chr14_368837847	Chr14_368986663	Chr14_369020210	Chr14_370124161	Chr14_370519785	Chr14_372342056	Chr14_372363891	Chr14_374515368	Chr14_374542116	Chr14_377004401	Chr14_377447754	Chr14_378426493	Chr14_379088000	Chr14_379998713	Chr14_380854664	Chr14_381637381	Chr14_381950786	Chr14_381970730	Chr14_382512422	Chr14_384451239	Chr14_385221791	Chr14_386351388	Chr14_387488847	Chr14_387794014	Chr14_388135973	Chr14_389479369	Chr14_390073516	Chr14_390379286	Chr14_391748952	Chr14_392992040	Chr14_393076387	Chr14_393272701	Chr14_393716199	Chr14_394047320	Chr14_395924402	Chr14_396047500	Chr14_396095569	Chr14_397199898	Chr14_397349378	Chr14_398403874	Chr14_400032153	Chr14_402363448	Chr14_402960989	Chr14_403135275	Chr14_405404915	Chr14_405814083	Chr14_406630444	Chr14_409417435	Chr14_411280984	Chr14_411474568	Chr14_411804195	Chr14_412718271	Chr14_413936147	Chr14_413947197	Chr14_413950295	Chr14_414114935	Chr14_414202850	Chr14_414556568	Chr14_414557785	Chr14_414952932	Chr14_416680375	Chr14_416724729	Chr14_417112204	Chr14_418099503	Chr14_421166313	Chr14_421413125	Chr14_421628609	Chr14_422109270	Chr14_423568880	Chr14_424670608	Chr14_424730554	Chr14_424739587	Chr14_425006437	Chr14_426302264	Chr14_426370331	Chr14_426398136	Chr14_427330712	Chr14_427443921	Chr14_428182729	Chr14_429490296	Chr14_430424717	Chr14_430879798	Chr14_431600958	Chr14_431714347	Chr14_432027689	Chr14_432046363	Chr14_433820957	Chr14_434263691	Chr14_434615839	Chr14_437913215	Chr14_437921127	Chr14_438625467	Chr14_442039749	Chr14_442060369	Chr14_442390413	Chr14_442750230	Chr14_442761066	Chr14_442838643	Chr14_443203587	Chr14_444339648	Chr14_446204855	Chr14_446211137	Chr14_447211865	Chr14_447708630	Chr14_447710470	Chr14_448309162	Chr14_448501966	Chr14_449051967	Chr14_449340364	Chr14_450019074	Chr14_450608941	Chr14_450632202	Chr14_451092341	Chr14_451124168	Chr14_451792218	Chr14_452017643	Chr14_452853785	Chr14_453457504	Chr14_453518611	Chr14_454335127	Chr14_455655597	Chr14_455949060	Chr14_458185061	Chr14_458670577	Chr14_459402724	Chr14_459800439	Chr14_459822512	Chr14_461815157	Chr14_461850860	Chr14_461978616	Chr14_462105025	Chr14_463282919	Chr14_463321478	Chr14_463987016	Chr14_465988276	Chr14_466829613	Chr14_467551871	Chr14_470143858	Chr14_470184002	Chr14_471586309	Chr14_471604078	Chr14_473136383	Chr14_473156647	Chr14_473270188	Chr14_473636659	Chr14_476532194	Chr14_476822866	Chr14_477995699	Chr14_478453723	Chr14_478869591	Chr14_479735945	Chr14_480549446	Chr14_482940981	Chr14_482944130	Chr14_483213011	Chr14_487093740	Chr14_487194858	Chr14_487217122	Chr14_487561096	Chr14_487599085	Chr14_488145490	Chr14_489112487	Chr14_490439705	Chr14_490589184	Chr14_491900841	Chr14_491904085	Chr14_492016033	Chr14_492303282	Chr14_494063177	Chr14_494789421	Chr14_495293083	Chr14_495509579	Chr14_496424660	Chr14_496475499	Chr14_496506749	Chr14_505004750	Chr14_505295339	Chr14_505543577	Chr14_506605874	Chr14_506620876	Chr14_507660608	Chr14_508649808	Chr14_510132225	Chr14_510465945	Chr14_510817745	Chr14_510915928	Chr14_511253489	Chr14_513312167	Chr14_513521160	Chr14_514942977	Chr14_515782990	Chr14_515784452	Chr14_515996586	Chr14_516104064	Chr14_516414883	Chr14_517969978	Chr14_518508334	Chr14_518566382	Chr14_518730864	Chr14_519253988	Chr14_520526408	Chr14_521753373	Chr14_521837286	Chr14_521991233	Chr14_522466587	Chr14_522776140	Chr14_524672644	Chr15_359238	Chr15_1862341	Chr15_2915298	Chr15_4608944	Chr15_5191738	Chr15_5517687	Chr15_5540957	Chr15_5768435	Chr15_6045253	Chr15_7203813	Chr15_7287512	Chr15_7896910	Chr15_7950726	Chr15_8253327	Chr15_9596157	Chr15_11148772	Chr15_11506528	Chr15_11508076	Chr15_11570610	Chr15_12517226	Chr15_12524194	Chr15_12882141	Chr15_13334965	Chr15_15941985	Chr15_18003254	Chr15_21028575	Chr15_21307584	Chr15_24461654	Chr15_24533413	Chr15_26500023	Chr15_27919463	Chr15_28275664	Chr15_28358629	Chr15_28713615	Chr15_29121242	Chr15_30354153	Chr15_30685390	Chr15_31728559	Chr15_36451954	Chr15_36758172	Chr15_38609004	Chr15_40876968	Chr15_40879493	Chr15_42256589	Chr15_42598932	Chr15_42893999	Chr15_43300447	Chr15_43404525	Chr15_45547735	Chr15_45725578	Chr15_47077401	Chr15_47080108	Chr15_47612664	Chr15_48359016	Chr15_48867484	Chr15_49533196	Chr15_58650671	Chr15_61589354	Chr15_61756705	Chr15_61803165	Chr15_62201929	Chr15_62212821	Chr15_62360546	Chr15_65144066	Chr15_65636313	Chr15_65914912	Chr15_67449445	Chr15_68314162	Chr15_70720413	Chr15_72118390	Chr15_72286070	Chr15_72450573	Chr15_72492994	Chr15_72500145	Chr15_72610529	Chr15_72992388	Chr15_75201685	Chr15_76403992	Chr15_76735431	Chr15_77435519	Chr15_77967134	Chr15_77973645	Chr15_78777109	Chr15_79177224	Chr15_79190834	Chr15_81266496	Chr15_81301677	Chr15_85291919	Chr15_85299994	Chr15_86063817	Chr15_86555368	Chr15_87541564	Chr15_87576732	Chr15_89686430	Chr15_91776441	Chr15_92127633	Chr15_92184118	Chr15_93544385	Chr15_94546556	Chr15_99274497	Chr15_99567289	Chr15_100784787	Chr15_103067033	Chr15_103122380	Chr15_103534706	Chr15_103860971	Chr15_103877468	Chr15_104408494	Chr15_104568228	Chr15_105204552	Chr15_107332237	Chr15_120436677	Chr15_121726277	Chr15_123341485	Chr15_123384749	Chr15_123573508	Chr15_125378235	Chr15_126178738	Chr15_127557012	Chr15_127876722	Chr15_128065568	Chr15_128213161	Chr15_130828186	Chr15_137209414	Chr15_138361330	Chr15_138593160	Chr15_138804233	Chr15_139357284	Chr15_140093478	Chr15_140111489	Chr15_140772299	Chr15_141808489	Chr15_142313445	Chr15_144230192	Chr15_154349174	Chr15_156274594	Chr15_158936010	Chr15_160495905	Chr15_161770132	Chr15_162563549	Chr15_162651358	Chr15_163605724	Chr15_167952278	Chr15_169361766	Chr15_171628724	Chr15_172007182	Chr15_174988892	Chr15_175343554	Chr15_177677348	Chr15_177685336	Chr15_181612509	Chr15_182061130	Chr15_183984253	Chr15_185654628	Chr15_185888329	Chr15_186381180	Chr15_188809188	Chr15_189432920	Chr15_189488194	Chr15_189529445	Chr15_189597700	Chr15_189986837	Chr15_190081355	Chr15_190278436	Chr15_190624039	Chr15_190652222	Chr15_190659250	Chr15_190685296	Chr15_192501779	Chr15_193256381	Chr15_195589957	Chr15_196355508	Chr15_196764950	Chr15_201306430	Chr15_201840460	Chr15_209826440	Chr15_209869670	Chr15_210182231	Chr15_210186367	Chr15_210642528	Chr15_211370384	Chr15_211547475	Chr15_211588086	Chr15_211754085	Chr15_212388075	Chr15_213599922	Chr15_213770399	Chr15_221157455	Chr15_221580583	Chr15_221594526	Chr15_221837744	Chr15_228251999	Chr15_233095740	Chr15_233753455	Chr15_236364927	Chr15_252716718	Chr15_257326999	Chr15_258694974	Chr15_259306278	Chr15_259418453	Chr15_262890524	Chr15_263895339	Chr15_267787327	Chr15_273871185	Chr15_276769795	Chr15_290111942	Chr15_290117648	Chr15_290118779	Chr15_292564808	Chr15_292655901	Chr15_292666115	Chr15_294074202	Chr15_294587235	Chr15_295462197	Chr15_304889947	Chr15_308651936	Chr15_308917094	Chr15_309474222	Chr15_313850423	Chr15_314518281	Chr15_315371726	Chr15_315531625	Chr15_315554596	Chr15_317369135	Chr15_322581955	Chr15_323111246	Chr15_324140245	Chr15_326020806	Chr15_326337910	Chr15_331986561	Chr15_339926436	Chr15_341799927	Chr15_347246146	Chr15_347412484	Chr15_347654598	Chr15_347817663	Chr15_349129924	Chr15_349692092	Chr15_350058170	Chr15_350600647	Chr15_351074814	Chr15_351628244	Chr15_352068741	Chr15_353943265	Chr15_358675201	Chr15_359868682	Chr15_363680556	Chr15_363787656	Chr15_365680719	Chr15_366675954	Chr15_369695067	Chr15_370623401	Chr15_370867208	Chr15_370869416	Chr15_373268213	Chr15_373526034	Chr15_373741769	Chr15_374356980	Chr15_374483874	Chr15_375098179	Chr15_375151741	Chr15_375840299	Chr15_375946806	Chr15_375972670	Chr15_376202637	Chr15_376397986	Chr15_376662337	Chr15_380184935	Chr15_380434212	Chr15_380470444	Chr15_380474953	Chr15_380482551	Chr15_380535241	Chr15_380561133	Chr15_380784574	Chr15_382309280	Chr15_382545315	Chr15_383517406	Chr15_383528591	Chr15_384414438	Chr15_385948653	Chr15_387397763	Chr15_387846005	Chr15_388500965	Chr15_388629915	Chr15_388959073	Chr15_390118126	Chr15_390205449	Chr15_391490682	Chr15_394985687	Chr15_395708328	Chr15_397767435	Chr15_399522956	Chr15_401770253	Chr15_401782626	Chr15_402311871	Chr15_402998602	Chr15_404533075	Chr15_404998784	Chr15_405075764	Chr15_405143226	Chr15_406285535	Chr15_409061909	Chr15_409304028	Chr15_409698154	Chr15_410052239	Chr15_410714386	Chr15_410815435	Chr15_410998921	Chr15_411319873	Chr15_411433403	Chr15_412938791	Chr15_413482076	Chr15_414680713	Chr15_414696318	Chr15_415473198	Chr15_415764147	Chr15_415867755	Chr15_416396690	Chr15_416406561	Chr15_416430401	Chr15_416451737	Chr15_416519173	Chr15_416867484	Chr15_417203867	Chr15_417223849	Chr15_417683974	Chr15_417688314	Chr15_418314995	Chr15_418849616	Chr15_419288342	Chr15_422953483	Chr15_423028475	Chr15_423245742	Chr15_424489640	Chr15_426169609	Chr15_426202305	Chr15_427618703	Chr15_427773454	Chr15_427808322	Chr15_428640149	Chr15_428829804	Chr15_428831152	Chr15_429045731	Chr15_429119552	Chr15_431602485	Chr15_432090990	Chr15_434046187	Chr15_435569482	Chr15_436256073	Chr15_436429154	Chr15_436631822	Chr15_437227237	Chr15_437416782	Chr15_437859447	Chr15_438240887	Chr15_438535573	Chr15_438636247	Chr15_439039524	Chr15_439078353	Chr15_439429207	Chr15_440068838	Chr15_440487292	Chr15_440492377	Chr15_440523937	Chr15_441428162	Chr15_442437760	Chr15_442511936	Chr15_443816104	Chr15_443840407	Chr15_443913399	Chr15_446551297	Chr15_446957525	Chr15_447496142	Chr15_448818249	Chr15_448825747	Chr15_450026224	Chr15_450029223	Chr15_450523441	Chr15_450689006	Chr15_450788275	Chr15_451657399	Chr15_452507974	Chr15_452743574	Chr15_452858799	Chr15_453252626	Chr15_454548375	Chr15_455204136	Chr15_456695219	Chr15_457890980	Chr15_458358354	Chr15_458681822	Chr15_459103361	Chr15_459766459	Chr15_460234008	Chr15_460752972	Chr15_461149548	Chr15_461507595	Chr15_462470477	Chr15_462482031	Chr15_464223974	Chr15_465359791	Chr15_465429144	Chr15_468520819	Chr15_470568525	Chr15_472318733	Chr15_473177567	Chr15_473694933	Chr15_474860158	Chr15_475111425	Chr15_475215926	Chr15_475359278	Chr15_476428112	Chr15_476429935	Chr15_478140651	Chr15_481480370	Chr15_482004660	Chr15_482756073	Chr15_483475908	Chr15_487022116	Chr15_490523840	Chr15_490873299	Chr15_491037886	Chr15_491109760	Chr15_492191155	Chr15_493643345	Chr15_494255855	Chr15_497491519	Chr15_498970217	Chr15_499145566	Chr15_499457743	Chr15_499670056	Chr15_500931950	Chr15_501211069	Chr15_501794909	Chr15_501904362	Chr15_501909330	Chr15_502464345	Chr15_502534012	Chr15_502970095	Chr15_503413127	Chr15_504458407	Chr15_504508343	Chr15_505708324	Chr15_505713860	Chr15_506013476	Chr15_506394314	Chr15_506955717	Chr15_506962014	Chr15_506977284	Chr15_507689606	Chr15_508107512	Chr15_508141259	Chr15_509740265	Chr15_509939971	Chr15_511847064	Chr15_512193368	Chr15_512223278	Chr15_512299992	Chr15_514382606	Chr15_514887385	Chr15_515688916	Chr15_518228875	Chr15_524767527	Chr15_526058722	Chr15_526836786	Chr15_529656072	Chr15_533785493	Chr15_534168790	Chr15_535774460	Chr15_536194200	Chr15_537973240	Chr15_540091003	Chr15_544118551	Chr15_545393380	Chr15_545880978	Chr15_547201922	Chr15_547359755	Chr15_548309592	Chr15_549650570	Chr15_549878738	Chr15_549946749	Chr15_552788444	Chr15_554653791	Chr15_554959956	Chr15_556717163	Chr15_556940669	Chr15_557601282	Chr15_558781641	Chr15_561696167	Chr15_561725157	Chr15_563744817	Chr15_564064539	Chr15_569122161	Chr15_569890313	Chr15_570579766	Chr15_571391594	Chr15_572897565	Chr15_573327317	Chr15_573535164	Chr15_574481757	Chr15_575596259	Chr15_576556538	Chr15_578114401	Chr15_578718442	Chr15_578894047	Chr15_579922017	Chr15_581804716	Chr15_588339370	Chr15_589353015	Chr15_589768085	Chr15_590503052	Chr15_590554635	Chr15_591238203	Chr15_591279439	Chr15_594319618	Chr15_594841876	Chr15_598074608	Chr15_598436566	Chr15_598475176	Chr15_599664278	Chr15_599862016	Chr15_601671054	Chr15_602281929	Chr15_605031479	Chr15_606361269	Chr15_606830414	Chr15_606860061	Chr15_607175155	Chr15_607652150	Chr15_607939267	Chr15_608098736	Chr15_608810853	Chr15_610461557	Chr15_610681881	Chr15_610749175	Chr15_611021148	Chr15_611077051	Chr15_611405217	Chr15_611692208	Chr16_949133	Chr16_1858770	Chr16_2910556	Chr16_3185937	Chr16_4139660	Chr16_5828347	Chr16_5841234	Chr16_8373872	Chr16_8421320	Chr16_9257923	Chr16_9294719	Chr16_10035059	Chr16_10354184	Chr16_12183406	Chr16_12336159	Chr16_12396350	Chr16_12401875	Chr16_12491678	Chr16_13073830	Chr16_13393220	Chr16_14414375	Chr16_14463424	Chr16_14636435	Chr16_15754948	Chr16_15993144	Chr16_17651207	Chr16_18466720	Chr16_18496529	Chr16_18504858	Chr16_19198563	Chr16_19622681	Chr16_19785527	Chr16_23542810	Chr16_23567923	Chr16_23600630	Chr16_25222419	Chr16_28994466	Chr16_31206780	Chr16_31655182	Chr16_31839082	Chr16_31842646	Chr16_31865607	Chr16_34351642	Chr16_34501902	Chr16_34873790	Chr16_35377038	Chr16_37409007	Chr16_38069905	Chr16_40443240	Chr16_41178054	Chr16_47471843	Chr16_49630793	Chr16_49871201	Chr16_49922989	Chr16_50785866	Chr16_51058111	Chr16_51225353	Chr16_51240728	Chr16_51491702	Chr16_51763636	Chr16_52423801	Chr16_53460762	Chr16_53598745	Chr16_57165682	Chr16_57704398	Chr16_57774659	Chr16_57785975	Chr16_59118108	Chr16_60458196	Chr16_60657807	Chr16_60725619	Chr16_60727672	Chr16_61601076	Chr16_61605749	Chr16_61673449	Chr16_61791668	Chr16_63310494	Chr16_63471549	Chr16_65032619	Chr16_70237800	Chr16_72577282	Chr16_73669694	Chr16_75232719	Chr16_75494092	Chr16_76188739	Chr16_76942767	Chr16_77112649	Chr16_77790179	Chr16_78031101	Chr16_88900034	Chr16_90086280	Chr16_90096530	Chr16_90449112	Chr16_90512262	Chr16_90816246	Chr16_91285017	Chr16_92138435	Chr16_93076864	Chr16_94129803	Chr16_94850500	Chr16_95843040	Chr16_95907241	Chr16_98581837	Chr16_98719398	Chr16_98867645	Chr16_101596834	Chr16_120279368	Chr16_122492432	Chr16_123436493	Chr16_123834159	Chr16_124155357	Chr16_124500755	Chr16_124505262	Chr16_124716172	Chr16_125291531	Chr16_125675747	Chr16_132626331	Chr16_133683167	Chr16_133923040	Chr16_139291876	Chr16_139733686	Chr16_142190156	Chr16_143638871	Chr16_145536312	Chr16_146851830	Chr16_148276043	Chr16_148477562	Chr16_149319991	Chr16_151928585	Chr16_152594655	Chr16_155476556	Chr16_155685018	Chr16_155904661	Chr16_165417062	Chr16_168301462	Chr16_168980209	Chr16_169019504	Chr16_169135065	Chr16_169247579	Chr16_169350874	Chr16_169395423	Chr16_172666189	Chr16_172750961	Chr16_172894852	Chr16_172965978	Chr16_177574752	Chr16_178590476	Chr16_179974362	Chr16_181474894	Chr16_186438429	Chr16_187357894	Chr16_194281523	Chr16_194326666	Chr16_194693654	Chr16_198497514	Chr16_200888100	Chr16_201475732	Chr16_202587102	Chr16_204016225	Chr16_208003031	Chr16_208723971	Chr16_209789749	Chr16_211641501	Chr16_211807934	Chr16_211995385	Chr16_213870896	Chr16_214183510	Chr16_214481737	Chr16_216159799	Chr16_216647997	Chr16_216851726	Chr16_217067041	Chr16_219846392	Chr16_219859436	Chr16_220319847	Chr16_221551948	Chr16_221793546	Chr16_222658446	Chr16_222825181	Chr16_222888908	Chr16_224253728	Chr16_225487182	Chr16_226767617	Chr16_227603275	Chr16_229281061	Chr16_230729716	Chr16_230813837	Chr16_231387319	Chr16_232009296	Chr16_232688060	Chr16_233102400	Chr16_233241221	Chr16_236824017	Chr16_237784150	Chr16_239834317	Chr16_244647299	Chr16_244986220	Chr16_244989600	Chr16_246389697	Chr16_250448439	Chr16_250465790	Chr16_250589266	Chr16_251401474	Chr16_251406132	Chr16_252661852	Chr16_253359430	Chr16_255352960	Chr16_256691146	Chr16_257068145	Chr16_259326272	Chr16_263002159	Chr16_263644895	Chr16_266420177	Chr16_266495035	Chr16_267560453	Chr16_267679959	Chr16_268171439	Chr16_269952338	Chr16_270626121	Chr16_270632318	Chr16_270668834	Chr16_272852929	Chr16_273071536	Chr16_273201737	Chr16_273544827	Chr16_273567474	Chr16_274388137	Chr16_277123353	Chr16_278640601	Chr16_280401436	Chr16_280752428	Chr16_281933334	Chr16_282215229	Chr16_284865296	Chr16_285444665	Chr16_285666312	Chr16_286065649	Chr16_286125646	Chr16_286421610	Chr16_286668119	Chr16_288691541	Chr16_290005129	Chr16_290433475	Chr16_291212681	Chr16_292215913	Chr16_293220465	Chr16_296011676	Chr16_296237601	Chr16_296243516	Chr16_296781526	Chr16_296838550	Chr16_297988724	Chr16_299636304	Chr16_299638367	Chr16_299662599	Chr16_303336041	Chr16_303625075	Chr16_304439330	Chr16_307452834	Chr16_307761695	Chr16_309784889	Chr16_312340678	Chr16_312692616	Chr16_314326081	Chr16_315495424	Chr16_315619356	Chr16_316171511	Chr16_316544365	Chr16_317104001	Chr16_318799207	Chr16_319828431	Chr16_320116828	Chr16_320552182	Chr16_323224429	Chr16_325216576	Chr16_327724556	Chr16_327858165	Chr16_327943710	Chr16_329109048	Chr16_329334873	Chr16_331789154	Chr16_334321589	Chr16_334440368	Chr16_334839366	Chr16_334918812	Chr16_336163144	Chr16_336164512	Chr16_336527311	Chr16_336629885	Chr16_336676935	Chr16_340188600	Chr16_341129647	Chr16_343528661	Chr16_343810418	Chr16_346120599	Chr16_347337700	Chr16_348529361	Chr16_349087566	Chr16_349730145	Chr16_351776226	Chr16_352261527	Chr16_352718841	Chr16_352963936	Chr16_354370652	Chr16_355544640	Chr16_355567653	Chr16_355960560	Chr16_356172855	Chr16_356582637	Chr16_356943182	Chr16_357370264	Chr16_357739026	Chr16_358193545	Chr16_358215321	Chr16_358316965	Chr16_360375193	Chr16_360479889	Chr16_360516571	Chr16_360808269	Chr16_361922949	Chr16_363550129	Chr16_363666471	Chr16_364625154	Chr16_364689940	Chr16_364921542	Chr16_364952404	Chr16_364953651	Chr16_364971375	Chr16_365927314	Chr16_366058185	Chr16_366299860	Chr16_366360739	Chr16_366536389	Chr16_371568069	Chr16_371835448	Chr16_372159312	Chr16_372168821	Chr16_373505976	Chr16_374619713	Chr16_375303541	Chr16_376089066	Chr16_376673788	Chr16_376909106	Chr16_377213678	Chr16_377267327	Chr16_377323404	Chr16_377637171	Chr16_377640730	Chr16_378172344	Chr16_378173663	Chr16_378175766	Chr16_378530424	Chr16_378680560	Chr16_379347437	Chr16_381523054	Chr16_384567032	Chr16_385488003	Chr16_386030919	Chr16_386440781	Chr16_386540640	Chr16_386689846	Chr16_387470581	Chr16_388324266	Chr16_388338709	Chr16_388376011	Chr16_388741251	Chr16_388899714	Chr16_388933716	Chr16_388936039	Chr16_388993447	Chr16_390795211	Chr16_391384847	Chr16_394312733	Chr16_394506608	Chr16_394511636	Chr16_395073395	Chr16_395544423	Chr16_395595416	Chr16_395743737	Chr16_395785917	Chr16_396457993	Chr16_397799740	Chr16_399008290	Chr16_399025429	Chr16_399085297	Chr16_399244042	Chr16_399899686	Chr16_400595591	Chr17_1637	Chr17_412143	Chr17_863761	Chr17_1868902	Chr17_2129140	Chr17_2219714	Chr17_2286087	Chr17_3135974	Chr17_3287325	Chr17_3324746	Chr17_3793952	Chr17_4176325	Chr17_4265270	Chr17_6953860	Chr17_8176632	Chr17_8646448	Chr17_8649888	Chr17_8813993	Chr17_9494396	Chr17_10742965	Chr17_10798817	Chr17_10807690	Chr17_10910152	Chr17_11178659	Chr17_11886805	Chr17_12515798	Chr17_12895399	Chr17_12944829	Chr17_12946494	Chr17_12992926	Chr17_13535960	Chr17_14065132	Chr17_14234785	Chr17_14237550	Chr17_14680066	Chr17_15252542	Chr17_15451738	Chr17_15809809	Chr17_15922042	Chr17_16463943	Chr17_17002228	Chr17_17801622	Chr17_18337303	Chr17_18656965	Chr17_19404389	Chr17_19424964	Chr17_19684329	Chr17_19714988	Chr17_21243767	Chr17_21280696	Chr17_21927415	Chr17_22114896	Chr17_22846714	Chr17_23805355	Chr17_25479405	Chr17_27063529	Chr17_27292671	Chr17_27295576	Chr17_27312336	Chr17_28029706	Chr17_28148554	Chr17_28279156	Chr17_28520013	Chr17_29387840	Chr17_29416476	Chr17_30112567	Chr17_30208396	Chr17_30209562	Chr17_30363566	Chr17_30704101	Chr17_32297680	Chr17_32316306	Chr17_32868862	Chr17_33554492	Chr17_33855071	Chr17_34991761	Chr17_35401148	Chr17_35565185	Chr17_35793737	Chr17_37600558	Chr17_37784976	Chr17_39278962	Chr17_39281950	Chr17_39569515	Chr17_40631235	Chr17_40964420	Chr17_41652287	Chr17_41661063	Chr17_42337482	Chr17_43148435	Chr17_43528150	Chr17_43571781	Chr17_45550764	Chr17_46698739	Chr17_46855298	Chr17_47017306	Chr17_47186731	Chr17_47356644	Chr17_47610082	Chr17_47720482	Chr17_47933414	Chr17_48210624	Chr17_48573303	Chr17_50601749	Chr17_53523167	Chr17_53781191	Chr17_54254056	Chr17_54927083	Chr17_54932974	Chr17_55628637	Chr17_56353823	Chr17_58017726	Chr17_62223177	Chr17_63398530	Chr17_64410168	Chr17_64441449	Chr17_64473300	Chr17_64736266	Chr17_65126145	Chr17_65185453	Chr17_65241599	Chr17_67921571	Chr17_68891687	Chr17_72597763	Chr17_72607245	Chr17_72745846	Chr17_76065991	Chr17_78507635	Chr17_79845253	Chr17_80562251	Chr17_81463556	Chr17_81651298	Chr17_81683964	Chr17_82222561	Chr17_82282321	Chr17_82322075	Chr17_85071536	Chr17_87538619	Chr17_88065020	Chr17_88424246	Chr17_88479064	Chr17_89286603	Chr17_89388709	Chr17_90702477	Chr17_90726489	Chr17_91006881	Chr17_93234331	Chr17_93546146	Chr17_95685315	Chr17_95991922	Chr17_96387798	Chr17_97141794	Chr17_97189861	Chr17_98917507	Chr17_99124600	Chr17_99486575	Chr17_100080250	Chr17_100090361	Chr17_101407870	Chr17_101843481	Chr17_101925398	Chr17_102149480	Chr17_103412454	Chr17_103613525	Chr17_105249574	Chr17_106817020	Chr17_107681164	Chr17_108712282	Chr17_108915768	Chr17_110693625	Chr17_111021775	Chr17_113893737	Chr17_114243890	Chr17_114497341	Chr17_121081138	Chr17_122310579	Chr17_122590774	Chr17_129000295	Chr17_131018746	Chr17_131275003	Chr17_142058468	Chr17_143790224	Chr17_150709480	Chr17_151822605	Chr17_153390882	Chr17_153869569	Chr17_158159517	Chr17_184009291	Chr17_190129831	Chr17_191072473	Chr17_191519905	Chr17_191638740	Chr17_192587495	Chr17_192910115	Chr17_193312282	Chr17_193788432	Chr17_196779018	Chr17_200299876	Chr17_200404130	Chr17_201324519	Chr17_205498651	Chr17_206758240	Chr17_206771472	Chr17_207442277	Chr17_211488940	Chr17_213548184	Chr17_213557598	Chr17_214166031	Chr17_214480501	Chr17_217236328	Chr17_218805846	Chr17_220843410	Chr17_222418538	Chr17_223254587	Chr17_225007543	Chr17_225385570	Chr17_235096466	Chr17_239196443	Chr17_241561354	Chr17_242545211	Chr17_243672179	Chr17_244069645	Chr17_244341859	Chr17_244947653	Chr17_245003345	Chr17_246845811	Chr17_247423117	Chr17_247825499	Chr17_247830062	Chr17_248521369	Chr17_248763689	Chr17_250035285	Chr17_250041206	Chr17_251132698	Chr17_251373886	Chr17_251548212	Chr17_252402061	Chr17_252413397	Chr17_252620046	Chr17_252892073	Chr17_254371642	Chr17_254377147	Chr17_254521261	Chr17_254544528	Chr17_255024796	Chr17_255864960	Chr17_257371693	Chr17_257407426	Chr17_259952955	Chr17_263687175	Chr17_264115920	Chr17_264261264	Chr17_264448335	Chr17_264813553	Chr17_265002705	Chr17_265212703	Chr17_265332347	Chr17_266489645	Chr17_266965024	Chr17_268021761	Chr17_268963451	Chr17_269990493	Chr17_271396013	Chr17_271513733	Chr17_271661115	Chr17_272839140	Chr17_273226718	Chr17_273307517	Chr17_273309433	Chr17_274382991	Chr17_275316141	Chr17_277203052	Chr17_277970861	Chr17_279158144	Chr17_279198639	Chr17_279533499	Chr17_280606895	Chr17_281639749	Chr17_281851874	Chr17_281917819	Chr17_282696406	Chr17_282706126	Chr17_282762520	Chr17_283335577	Chr17_283389115	Chr17_283558306	Chr17_283810555	Chr17_283812514	Chr17_283942001	Chr17_284052558	Chr17_284066304	Chr17_284429814	Chr17_284842286	Chr17_284851011	Chr17_285315129	Chr17_285325796	Chr17_285813832	Chr17_286063297	Chr17_286259560	Chr17_286339062	Chr17_286649927	Chr17_289642881	Chr17_290807961	Chr17_294225608	Chr17_294500246	Chr17_295233248	Chr17_295258525	Chr17_295403283	Chr17_295444238	Chr17_295535761	Chr17_297482894	Chr17_297521603	Chr17_297834313	Chr17_297941441	Chr17_299005759	Chr17_299657543	Chr17_300103726	Chr17_300972576	Chr17_301402648	Chr17_301534124	Chr17_303031206	Chr17_303454949	Chr17_303808921	Chr17_304018241	Chr17_304123720	Chr17_304173848	Chr17_304675487	Chr17_304849900	Chr17_304902743	Chr17_305470062	Chr17_307961405	Chr17_309127984	Chr17_309533410	Chr17_309534975	Chr17_309544863	Chr17_310094242	Chr17_310347399	Chr17_310367466	Chr17_310388506	Chr17_310774092	Chr17_311052885	Chr17_311084115	Chr17_311122825	Chr17_311197388	Chr17_311246978	Chr17_311970284	Chr17_312247740	Chr17_313728198	Chr17_314004222	Chr17_314542453	Chr17_314983849	Chr17_315140533	Chr17_315285393	Chr17_316186528	Chr17_316383578	Chr17_316467596	Chr17_316511579	Chr17_316632524	Chr17_316693913	Chr17_316812317	Chr17_316907984	Chr17_317641500	Chr17_318579995	Chr17_319629498	Chr17_319781278	Chr17_319803433	Chr17_320136523	Chr17_320151779	Chr17_320731603	Chr17_321370775	Chr17_321616267	Chr17_321626755	Chr17_321642523	Chr17_321757897	Chr17_322203058	Chr17_324778448	Chr17_325886563	Chr17_327081779	Chr17_327329929	Chr17_327742877	Chr17_329435487	Chr17_329983462	Chr17_331130982	Chr17_332634539	Chr17_332748579	Chr17_333314292	Chr17_333743073	Chr17_334740269	Chr17_335013501	Chr17_336804695	Chr17_337127221	Chr18_49522	Chr18_1333336	Chr18_1709093	Chr18_2089727	Chr18_2442550	Chr18_3097290	Chr18_4234251	Chr18_6537495	Chr18_6540775	Chr18_6554999	Chr18_6574603	Chr18_6810427	Chr18_6828939	Chr18_6867898	Chr18_7210335	Chr18_8584424	Chr18_9457343	Chr18_9825844	Chr18_9835652	Chr18_10040085	Chr18_10048702	Chr18_10341784	Chr18_10799556	Chr18_10928066	Chr18_12681431	Chr18_12786732	Chr18_13503844	Chr18_17030560	Chr18_17131880	Chr18_18028017	Chr18_18224229	Chr18_18720466	Chr18_19253772	Chr18_19257071	Chr18_19412626	Chr18_19444409	Chr18_19575980	Chr18_20004944	Chr18_20045501	Chr18_20702603	Chr18_20800630	Chr18_20938865	Chr18_20940724	Chr18_21052676	Chr18_21682279	Chr18_21847190	Chr18_23124894	Chr18_26300711	Chr18_28141546	Chr18_28285925	Chr18_28453125	Chr18_28675371	Chr18_29050816	Chr18_29227539	Chr18_29445926	Chr18_30692145	Chr18_32045034	Chr18_32500594	Chr18_33540641	Chr18_33626195	Chr18_33705194	Chr18_34078880	Chr18_34298324	Chr18_34789183	Chr18_34885160	Chr18_35052702	Chr18_35075609	Chr18_35876714	Chr18_36724545	Chr18_36871816	Chr18_38300004	Chr18_38365125	Chr18_38447874	Chr18_39042082	Chr18_39290186	Chr18_39674032	Chr18_41012305	Chr18_41121740	Chr18_41225213	Chr18_41360763	Chr18_41913369	Chr18_42070210	Chr18_42107968	Chr18_42765249	Chr18_43276081	Chr18_43279360	Chr18_44104844	Chr18_44439589	Chr18_45536811	Chr18_46154990	Chr18_48253637	Chr18_50675117	Chr18_50878498	Chr18_50968433	Chr18_50972217	Chr18_51327240	Chr18_51987052	Chr18_52223864	Chr18_52297736	Chr18_52383186	Chr18_52715028	Chr18_54696199	Chr18_55199274	Chr18_55831173	Chr18_55939024	Chr18_56385744	Chr18_57649470	Chr18_57987231	Chr18_58298107	Chr18_58330862	Chr18_61508976	Chr18_62818616	Chr18_63345203	Chr18_63398485	Chr18_63523464	Chr18_63525095	Chr18_63551923	Chr18_64304389	Chr18_65700241	Chr18_65743887	Chr18_66654612	Chr18_69798220	Chr18_70702463	Chr18_70726494	Chr18_70921624	Chr18_72803092	Chr18_72828436	Chr18_73003284	Chr18_73183234	Chr18_74721872	Chr18_75224700	Chr18_75322511	Chr18_75576716	Chr18_75600773	Chr18_76450190	Chr18_76961188	Chr18_78518034	Chr18_79319226	Chr18_79626712	Chr18_84439234	Chr18_85445877	Chr18_85546103	Chr18_86008250	Chr18_86178635	Chr18_86360103	Chr18_86998768	Chr18_87020840	Chr18_88914475	Chr18_89698168	Chr18_91627147	Chr18_93106571	Chr18_95966351	Chr18_96013567	Chr18_98464515	Chr18_99548176	Chr18_99728056	Chr18_99977361	Chr18_100631606	Chr18_100735709	Chr18_101809853	Chr18_102047576	Chr18_103140957	Chr18_105464605	Chr18_106896226	Chr18_110260463	Chr18_110982495	Chr18_111491335	Chr18_112460969	Chr18_114521996	Chr18_114627381	Chr18_120763307	Chr18_120939654	Chr18_122333015	Chr18_122335589	Chr18_124599476	Chr18_125447936	Chr18_127947736	Chr18_129115469	Chr18_129127234	Chr18_133903660	Chr18_136932089	Chr18_137494538	Chr18_140449249	Chr18_143906688	Chr18_145245180	Chr18_147944353	Chr18_150433336	Chr18_150434393	Chr18_153927499	Chr18_154169619	Chr18_156891229	Chr18_157013945	Chr18_157100094	Chr18_158353597	Chr18_158758805	Chr18_159534215	Chr18_159812062	Chr18_160499192	Chr18_161055899	Chr18_164945605	Chr18_165163184	Chr18_168687232	Chr18_170320252	Chr18_170459443	Chr18_170648927	Chr18_171972660	Chr18_175187187	Chr18_177748417	Chr18_178614543	Chr18_179892691	Chr18_181188691	Chr18_182482038	Chr18_182594987	Chr18_183697014	Chr18_183704500	Chr18_183852350	Chr18_184686207	Chr18_192436824	Chr18_196344664	Chr18_196675666	Chr18_199442038	Chr18_201272468	Chr18_201585677	Chr18_202311913	Chr18_203598075	Chr18_206116193	Chr18_213750802	Chr18_214649061	Chr18_215104579	Chr18_216305686	Chr18_217586332	Chr18_218210187	Chr18_218774061	Chr18_221889090	Chr18_226481938	Chr18_226736267	Chr18_227005299	Chr18_235351285	Chr18_235842761	Chr18_237273632	Chr18_237801866	Chr18_239273134	Chr18_239575607	Chr18_241480337	Chr18_242861187	Chr18_243075975	Chr18_247101086	Chr18_247659152	Chr18_249924818	Chr18_250035722	Chr18_250074966	Chr18_250969855	Chr18_252357075	Chr18_252599243	Chr18_253256872	Chr18_253968223	Chr18_254104613	Chr18_255803095	Chr18_256299576	Chr18_256550844	Chr18_257655200	Chr18_258478771	Chr18_261236957	Chr18_261347183	Chr18_262126711	Chr18_263616304	Chr18_266405352	Chr18_266919774	Chr18_267021512	Chr18_269076993	Chr18_278531605	Chr18_279437571	Chr18_282150864	Chr18_282301368	Chr18_284301524	Chr18_284926229	Chr18_285427647	Chr18_289248855	Chr18_292286942	Chr18_295485987	Chr18_296087980	Chr18_297345634	Chr18_297813669	Chr18_298315589	Chr18_302814388	Chr18_303391865	Chr18_305162708	Chr18_305332118	Chr18_305609202	Chr18_312755834	Chr18_312870681	Chr18_313772344	Chr18_314672537	Chr18_315438196	Chr18_315460355	Chr18_315488736	Chr18_322420106	Chr18_329504980	Chr18_333447306	Chr18_333894762	Chr18_334260004	Chr18_339513587	Chr18_339588949	Chr18_340191355	Chr18_340673493	Chr18_344344438	Chr18_357972435	Chr18_359455445	Chr18_360765939	Chr18_362369406	Chr18_363164923	Chr18_363688878	Chr18_363879920	Chr18_363933908	Chr18_364421391	Chr18_364629220	Chr18_364633177	Chr18_364825492	Chr18_364860752	Chr18_365419886	Chr18_365426742	Chr18_366225502	Chr18_368396242	Chr18_369479902	Chr18_369567156	Chr18_370164535	Chr18_371002942	Chr18_373489798	Chr18_374164803	Chr18_374764403	Chr18_374849115	Chr18_375299205	Chr18_377080320	Chr18_378434088	Chr18_379473328	Chr18_379478297	Chr18_379938119	Chr18_380623756	Chr18_380653767	Chr18_380711208	Chr18_382624145	Chr18_383055867	Chr18_383866137	Chr18_384327863	Chr18_386377874	Chr18_386646532	Chr18_389742631	Chr18_390365680	Chr18_390622451	Chr18_392324477	Chr18_396163728	Chr18_396776133	Chr18_398539896	Chr18_399723004	Chr18_400406973	Chr18_404300560	Chr18_404451787	Chr18_404622262	Chr18_405327406	Chr18_405710889	Chr18_406117972	Chr18_406162882	Chr18_407305097	Chr18_407367603	Chr18_407384861	Chr18_408114542	Chr18_408900385	Chr18_408909840	Chr18_409635158	Chr18_410639933	Chr18_411052089	Chr18_411896002	Chr18_411997593	Chr18_412249748	Chr18_412502314	Chr18_412751177	Chr18_412832907	Chr18_413185570	Chr18_413433583	Chr18_414489547	Chr18_414747843	Chr18_415639728	Chr18_415888958	Chr18_416166928	Chr18_416559990	Chr18_417402619	Chr18_418577387	Chr18_418672806	Chr18_419143331	Chr18_420668713	Chr18_422485762	Chr18_423620779	Chr18_425585631	Chr18_426050373	Chr18_426508911	Chr18_427286161	Chr18_427456631	Chr18_427491040	Chr18_428117150	Chr18_429328099	Chr18_429574276	Chr18_429999842	Chr18_431599578	Chr18_431713543	Chr18_432331748	Chr18_434707764	Chr18_437796860	Chr18_438792068	Chr18_442482754	Chr18_442982483	Chr18_442986979	Chr18_444512799	Chr18_450542181	Chr18_450849875	Chr18_451553417	Chr18_451557456	Chr18_454361846	Chr18_454664368	Chr18_456049960	Chr18_457312957	Chr18_457907837	Chr18_458454558	Chr18_462412271	Chr18_463082300	Chr18_463107341	Chr18_463910554	Chr18_464380864	Chr18_465459954	Chr18_465495229	Chr18_467844099	Chr18_469576060	Chr18_470096753	Chr18_470407272	Chr18_470423273	Chr18_470731437	Chr18_471424629	Chr18_471530283	Chr18_472780335	Chr18_472824877	Chr18_473218187	Chr18_474814319	Chr18_475719714	Chr18_479143907	Chr18_479145642	Chr18_481493499	Chr18_482517030	Chr18_483117462	Chr18_485729897	Chr18_488726372	Chr18_488910131	Chr18_489244739	Chr18_489830502	Chr18_489909401	Chr18_490165350	Chr18_490313809	Chr18_490590303	Chr18_491168859	Chr18_492032402	Chr18_492264175	Chr18_493006596	Chr18_493013515	Chr18_493181978	Chr18_493211095	Chr18_493241151	Chr18_493518394	Chr18_495331518	Chr18_495761658	Chr18_495845771	Chr18_496020529	Chr18_496047401	Chr18_499361849	Chr18_499434514	Chr18_499438475	Chr18_499449590	Chr18_499789212	Chr18_501454051	Chr18_502598244	Chr18_502665017	Chr18_503399960	Chr18_503849819	Chr18_503931274	Chr18_503958006	Chr18_504230341	Chr18_504248768	Chr18_504576159	Chr18_505666947	Chr18_506331395	Chr18_506608319	Chr18_507102807	Chr18_508558861	Chr18_509289525	Chr18_509861346	Chr18_510448214	Chr18_511246506	Chr18_515443329	Chr18_515790550	Chr18_516647981	Chr18_516958684	Chr18_517758199	Chr18_517967563	Chr18_518403384	Chr18_518441978	Chr18_518450179	Chr18_518771890	Chr18_518854721	Chr18_519388091	Chr18_519884198	Chr18_520713528	Chr18_521567978	Chr18_521918929	Chr18_522264091	Chr18_523883276	Chr18_524429397	Chr18_524650218	Chr18_524784436	Chr18_524870112	Chr18_527295783	Chr18_527724378	Chr18_530607985	Chr18_530760704	Chr18_531368672	Chr18_533306000	Chr18_533817543	Chr18_538463267	Chr18_538962139	Chr18_539355045	Chr18_539437676	Chr18_540074446	Chr18_540535329	Chr18_540554751	Chr18_540712789	Chr18_540714601	Chr18_540735215	Chr18_540769489	Chr18_541494941	Chr18_541669606	Chr18_542366112	Chr18_543137016	Chr18_545116919	Chr18_546027308	Chr18_547142683	Chr18_548188102	Chr18_548916471	Chr18_549741573	Chr18_549803019	Chr18_550223574	Chr18_550273965	Chr18_551073818	Chr18_551099602	Chr18_553336288	Chr18_553719540	Chr18_554011918	Chr18_554021029	Chr18_554979990	Chr18_555041821	Chr18_556323055	Chr18_556737566	Chr18_557280142	Chr18_559594977	Chr18_560288751	Chr18_560298643	Chr19_2330783	Chr19_2332584	Chr19_11315916	Chr19_14788033	Chr19_16113260	Chr19_17100032	Chr19_18489169	Chr19_18596630	Chr19_18958021	Chr19_19303695	Chr19_21789135	Chr19_23398601	Chr19_23688683	Chr19_24447044	Chr19_24524017	Chr19_24892484	Chr19_25127534	Chr19_26371336	Chr19_26868523	Chr19_27094682	Chr19_28329995	Chr19_29503024	Chr19_29825418	Chr19_29877456	Chr19_30118558	Chr19_30124852	Chr19_30809019	Chr19_32916693	Chr19_36012976	Chr19_36152002	Chr19_36279575	Chr19_36381739	Chr19_36482914	Chr19_38603982	Chr19_39794745	Chr19_39898424	Chr19_39903611	Chr19_39921457	Chr19_40870079	Chr19_41354272	Chr19_41807872	Chr19_44375211	Chr19_44466171	Chr19_44559738	Chr19_46436899	Chr19_46918235	Chr19_47123538	Chr19_47410875	Chr19_47888068	Chr19_48727838	Chr19_48742486	Chr19_49804356	Chr19_52314135	Chr19_52568531	Chr19_53005836	Chr19_54054586	Chr19_54134263	Chr19_54220624	Chr19_55104998	Chr19_56101697	Chr19_56818858	Chr19_57174065	Chr19_57795942	Chr19_61997896	Chr19_63113306	Chr19_63863819	Chr19_64509064	Chr19_64622340	Chr19_65031427	Chr19_65034835	Chr19_65111429	Chr19_65814695	Chr19_66425994	Chr19_69657916	Chr19_69923400	Chr19_69943462	Chr19_70010813	Chr19_70012995	Chr19_70039839	Chr19_70166826	Chr19_70175902	Chr19_70341703	Chr19_70746840	Chr19_73384463	Chr19_74435113	Chr19_75227049	Chr19_76865217	Chr19_78253165	Chr19_78640902	Chr19_80576356	Chr19_80580728	Chr19_80867031	Chr19_80898867	Chr19_81473137	Chr19_82162445	Chr19_83940028	Chr19_85593768	Chr19_87209406	Chr19_87285385	Chr19_87312360	Chr19_87491372	Chr19_87512163	Chr19_87789604	Chr19_91231489	Chr19_91261208	Chr19_91320379	Chr19_92815722	Chr19_93291531	Chr19_93889840	Chr19_94554914	Chr19_94828639	Chr19_96214424	Chr19_97033814	Chr19_97391232	Chr19_99594496	Chr19_99838813	Chr19_100199603	Chr19_100634807	Chr19_101414009	Chr19_101492049	Chr19_101493750	Chr19_101494804	Chr19_101771767	Chr19_102251712	Chr19_102322110	Chr19_102815008	Chr19_103356452	Chr19_103384495	Chr19_103514250	Chr19_103556018	Chr19_103690466	Chr19_104019676	Chr19_104328647	Chr19_104956784	Chr19_105551062	Chr19_105615001	Chr19_107194756	Chr19_108671894	Chr19_108773350	Chr19_108845591	Chr19_108863667	Chr19_110231555	Chr19_110521935	Chr19_110581786	Chr19_110701393	Chr19_111364652	Chr19_111448137	Chr19_111903968	Chr19_112416090	Chr19_112569042	Chr19_113060864	Chr19_113091686	Chr19_113345875	Chr19_113359327	Chr19_114575722	Chr19_115073238	Chr19_115157008	Chr19_115880923	Chr19_116409239	Chr19_116876017	Chr19_117958974	Chr19_118454699	Chr19_121352068	Chr19_121358183	Chr19_121407350	Chr19_121412403	Chr19_122215548	Chr19_122261843	Chr19_122873091	Chr19_122912753	Chr19_124443727	Chr19_124741768	Chr19_128691672	Chr19_129215911	Chr19_129217185	Chr19_130065068	Chr19_130587502	Chr19_130630064	Chr19_130777715	Chr19_130888576	Chr19_131376191	Chr19_131611657	Chr19_132007430	Chr19_132104647	Chr19_132352848	Chr19_132359831	Chr19_132563487	Chr19_132935732	Chr19_133512807	Chr19_133562106	Chr19_135795682	Chr19_136973401	Chr19_137112543	Chr19_137196212	Chr19_137561812	Chr19_137729675	Chr19_138185191	Chr19_138207349	Chr19_138217723	Chr19_138816709	Chr19_140217723	Chr19_140453683	Chr19_142328890	Chr19_142399592	Chr19_143019448	Chr19_144427656	Chr19_144561897	Chr19_144572738	Chr19_144574417	Chr19_145284662	Chr19_145839285	Chr19_145858302	Chr19_146527986	Chr19_146650276	Chr19_146758930	Chr19_147132662	Chr19_148283555	Chr19_149057216	Chr19_153069216	Chr19_153275094	Chr19_155447505	Chr19_155488760	Chr19_157336414	Chr19_159186590	Chr19_160855135	Chr19_160869101	Chr19_161233137	Chr19_164025679	Chr19_166184827	Chr19_167183697	Chr19_169305200	Chr19_170318664	Chr19_170338202	Chr19_170628161	Chr19_171320449	Chr19_171772915	Chr19_172343097	Chr19_173963196	Chr19_174562094	Chr19_174688927	Chr19_174805275	Chr19_175818884	Chr19_177702568	Chr19_178132310	Chr19_178252652	Chr19_180155430	Chr19_182958885	Chr19_183516769	Chr19_183575138	Chr19_183585126	Chr19_185115556	Chr19_185137754	Chr19_185489739	Chr19_187126498	Chr19_187220966	Chr19_189857776	Chr19_193008267	Chr19_193290335	Chr19_193498714	Chr19_194522911	Chr19_194552335	Chr19_194934275	Chr19_195185682	Chr19_197071281	Chr19_202071301	Chr19_202073482	Chr19_203329616	Chr19_203612635	Chr19_203926113	Chr19_208306215	Chr19_209853996	Chr19_215827365	Chr19_216602208	Chr19_218235430	Chr19_218381708	Chr19_220304120	Chr19_225124406	Chr19_225934126	Chr19_226461653	Chr19_226667001	Chr19_226784071	Chr19_227300661	Chr19_227965835	Chr19_228310383	Chr19_229437048	Chr19_230490695	Chr19_231904859	Chr19_232861300	Chr19_233559735	Chr19_234338330	Chr19_234756006	Chr19_244712534	Chr19_251010454	Chr19_260578216	Chr19_269542153	Chr19_270669802	Chr19_271230462	Chr19_271532177	Chr19_271787851	Chr19_273148899	Chr19_277157253	Chr19_277965118	Chr19_278090993	Chr19_279308519	Chr19_279845548	Chr19_281394430	Chr19_281629213	Chr19_283069346	Chr19_283288395	Chr19_283598965	Chr19_283928004	Chr19_284702550	Chr19_284985486	Chr19_291933634	Chr19_292616945	Chr19_292680683	Chr19_295103993	Chr19_295804470	Chr19_296507555	Chr19_300146810	Chr19_301630923	Chr19_303300141	Chr19_303688636	Chr19_309371034	Chr19_309686183	Chr19_310807735	Chr19_313011936	Chr19_314423111	Chr19_331088518	Chr19_333416001	Chr19_336374109	Chr19_338072792	Chr19_338314262	Chr19_338478062	Chr19_340766034	Chr19_342224049	Chr19_345845888	Chr19_348076759	Chr19_350256925	Chr19_351242747	Chr19_355167503	Chr19_356123495	Chr19_356160745	Chr19_356968660	Chr19_358148581	Chr19_358680257	Chr19_365076600	Chr19_370313904	Chr19_371159231	Chr19_372461916	Chr19_377032933	Chr19_377768506	Chr19_378676757	Chr19_379610287	Chr19_381750748	Chr19_387598180	Chr19_388214725	Chr19_388670309	Chr19_392198641	Chr19_392615797	Chr19_395277777	Chr19_396934920	Chr19_399337873	Chr19_402583525	Chr19_402769246	Chr19_402926408	Chr19_403658008	Chr19_404535065	Chr19_405344086	Chr19_405564608	Chr19_406418364	Chr19_406492606	Chr19_406671218	Chr19_407115759	Chr19_410710556	Chr19_410711743	Chr19_415123005	Chr19_422952461	Chr19_428093615	Chr19_430757343	Chr19_433055775	Chr19_443350919	Chr19_444463320	Chr19_445176482	Chr19_446032251	Chr19_447006894	Chr19_447116268	Chr19_447905392	Chr19_452265236	Chr19_453848525	Chr19_455735302	Chr19_456784307	Chr19_466187245	Chr19_466904912	Chr19_474581608	Chr19_477648690	Chr19_482345573	Chr19_483331442	Chr19_493422617	Chr19_503040802	Chr19_507375345	Chr19_507695493	Chr19_508627531	Chr19_508696007	Chr19_512934381	Chr19_513879595	Chr19_514184278	Chr19_516760740	Chr19_517308636	Chr19_517853301	Chr19_518165862	Chr19_518297795	Chr19_518873590	Chr19_519672924	Chr19_519918784	Chr19_521487040	Chr19_522012697	Chr19_522366086	Chr19_522394824	Chr19_522401139	Chr19_525278254	Chr19_527653907	Chr19_530986643	Chr19_533003884	Chr19_533119962	Chr19_535111376	Chr19_535790271	Chr19_537837013	Chr19_539801129	Chr19_539926014	Chr19_540125022	Chr19_540414072	Chr19_542194750	Chr19_542944551	Chr19_542982287	Chr19_543224708	Chr19_545194755	Chr19_545195775	Chr19_547596996	Chr19_549754628	Chr19_551497228	Chr19_551502245	Chr19_553301033	Chr19_553943279	Chr19_554083314	Chr19_554260568	Chr19_555904429	Chr19_559138557	Chr19_561503848	Chr19_561562896	Chr19_562196194	Chr19_562679997	Chr19_562895712	Chr19_563111712	Chr19_564034811	Chr19_564695779	Chr19_564697030	Chr19_567392472	Chr19_567657207	Chr19_568151844	Chr19_568206983	Chr19_569114485	Chr19_569131255	Chr19_569875898	Chr19_570997897	Chr19_571221001	Chr19_574275377	Chr19_575235272	Chr19_575907801	Chr19_579275811	Chr19_579705087	Chr19_581578134	Chr19_581757261	Chr19_582525734	Chr19_584403080	Chr19_585373598	Chr19_586696032	Chr19_586900318	Chr19_588449691	Chr19_588529801	Chr19_589308132	Chr19_589331659	Chr19_591075342	Chr19_592894755	Chr19_593097914	Chr19_593711971	Chr19_595223667	Chr19_595584742	Chr19_595874434	Chr19_595937063	Chr19_598373417	Chr19_598990505	Chr19_599287968	Chr19_600240744	Chr19_600756891	Chr19_600776052	Chr19_604992633	Chr19_607061723	Chr19_607623300	Chr19_608080488	Chr19_609601312	Chr19_609947673	Chr19_610113960	Chr19_610277358	Chr19_611015018	Chr19_611192837	Chr19_612105720	Chr19_612206515	Chr19_612996526	Chr19_613982118	Chr19_615804492	Chr19_616055111	Chr19_616941037	Chr19_618745393	Chr19_618923764	Chr19_619562872	Chr19_620262371	Chr19_620322522	Chr19_620703484	Chr19_620752172	Chr19_621225189	Chr19_622145262	Chr19_622147403	Chr19_622774209	Chr19_622858330	Chr19_624053789	Chr19_626103249	Chr19_628044407	Chr19_628591041	Chr19_632463581	Chr19_633526560	Chr19_633969110	Chr19_634864691	Chr19_634869001	Chr19_635296047	Chr19_635349687	Chr19_635571590	Chr19_639137052	Chr19_639975921	Chr19_641035411	Chr19_641594545	Chr19_641752155	Chr19_642043990	Chr19_643160038	Chr19_643570841	Chr19_643796299	Chr19_644375477	Chr19_646308813	Chr19_648383406	Chr19_648793334	Chr19_649356206	Chr19_649628186	Chr19_650018938	Chr19_650638844	Chr19_652587799	Chr19_655336674	Chr19_658211762	Chr19_659302618	Chr19_661055233	Chr19_661221310	Chr19_661318804	Chr19_662326428	Chr19_663573582	Chr19_664473614	Chr19_667426354	Chr19_667799576	Chr19_667801298	Chr19_667896040	Chr19_668167276	Chr19_670422209	Chr19_671610629	Chr19_672885523	Chr19_674206522	Chr19_677015549	Chr19_677746471	Chr19_683078762	Chr19_684676736	Chr19_684799616	Chr19_684906575	Chr19_685105753	Chr19_685724566	Chr19_686640305	Chr19_688387232	Chr19_688394950	Chr19_688574672	Chr19_688622014	Chr19_688873498	Chr19_689820796	Chr19_692280733	Chr19_692361944	Chr19_692445298	Chr19_693986928	Chr19_694269821	Chr19_696736650	Chr19_696987088	Chr19_697991646	Chr19_698018736	Chr19_698519616	Chr19_699200968	Chr19_699580144	Chr19_702621710	Chr19_704690058	Chr19_705268052	Chr19_706241574	Chr19_708329420	Chr19_713213372	Chr19_714846833	Chr19_721303752	Chr19_722150453	Chr19_723458270	Chr19_723497760	Chr19_723751092	Chr19_730962476	Chr19_732691799	Chr19_734944100	Chr19_736148985	Chr19_736270216	Chr19_736519630	Chr19_737376287	Chr19_737723582	Chr19_738605010	Chr19_740504733	Chr19_741811241	Chr19_745154071	Chr19_745251973	Chr19_745543271	Chr19_746423780	Chr19_760879322	Chr19_761463432	Chr19_761810967	Chr19_761846803	Chr19_764559294	Chr19_764651259	Chr19_765227733	Chr19_766238953	Chr19_766443461	Chr19_766458065	Chr19_766470772	Chr19_766496682	Chr19_766524357	Chr19_766527584	Chr19_766856460	Chr19_769306199	Chr19_770334830	Chr19_771475418	Chr19_771498486	Chr19_774682739	Chr19_775136599	Chr19_775249902	Chr19_775691748	Chr19_775698726	Chr19_775716841	Chr19_776518721	Chr19_777543453	Chr19_777829450	Chr19_778121807	Chr19_778132577	Chr19_778175538	Chr19_778384204	Chr19_778538126	Chr19_781367429	Chr19_782525161	Chr19_783119357	Chr19_783824215	Chr19_784290223	Chr19_785358642	Chr19_786236909	Chr19_786695809	Chr19_786711880	Chr19_786991367	Chr19_788278318	Chr19_788426729	Chr19_788655177	Chr19_790474977	Chr19_790544664	Chr19_791439597	Chr19_795472231	Chr19_799378481	Chr19_800051335	Chr19_800058887	Chr19_800092859	Chr19_800409231	Chr19_800773615	Chr19_801514774	Chr19_801761017	Chr20_276984	Chr20_671474	Chr20_1282267	Chr20_1497892	Chr20_1796623	Chr20_1841008	Chr20_1856433	Chr20_1976969	Chr20_3026574	Chr20_3229703	Chr20_3235538	Chr20_4031716	Chr20_4950778	Chr20_5643107	Chr20_5775207	Chr20_5906429	Chr20_5976063	Chr20_6182757	Chr20_8992841	Chr20_9111925	Chr20_9115182	Chr20_9582808	Chr20_10046570	Chr20_11820880	Chr20_11987432	Chr20_12212113	Chr20_12237553	Chr20_12361863	Chr20_13124240	Chr20_13144401	Chr20_13150243	Chr20_14689895	Chr20_15437636	Chr20_15706718	Chr20_16283505	Chr20_16305563	Chr20_16424810	Chr20_18583115	Chr20_19010847	Chr20_19361286	Chr20_19362649	Chr20_20323852	Chr20_20541693	Chr20_22051540	Chr20_23418168	Chr20_23736212	Chr20_23819667	Chr20_23825739	Chr20_27101326	Chr20_27732542	Chr20_27902305	Chr20_28185341	Chr20_28201301	Chr20_30102960	Chr20_32525618	Chr20_32983478	Chr20_33558023	Chr20_33776089	Chr20_33889197	Chr20_33989275	Chr20_35011977	Chr20_35547079	Chr20_35570571	Chr20_35978800	Chr20_36547225	Chr20_36557564	Chr20_36560917	Chr20_36600504	Chr20_36938147	Chr20_37750822	Chr20_37776608	Chr20_37950361	Chr20_38064005	Chr20_38151944	Chr20_38418788	Chr20_38798831	Chr20_39065079	Chr20_39071811	Chr20_41091938	Chr20_41778219	Chr20_41919982	Chr20_43026146	Chr20_43224033	Chr20_43708478	Chr20_44050784	Chr20_45855444	Chr20_47609271	Chr20_48152718	Chr20_48402872	Chr20_48966489	Chr20_49449110	Chr20_49452256	Chr20_49503680	Chr20_50774097	Chr20_50818926	Chr20_51387751	Chr20_51426785	Chr20_52088934	Chr20_55559668	Chr20_55805370	Chr20_56142248	Chr20_59761621	Chr20_60228782	Chr20_61598420	Chr20_61607038	Chr20_61867858	Chr20_62614366	Chr20_62993771	Chr20_63139132	Chr20_64681602	Chr20_65788999	Chr20_67592465	Chr20_68955207	Chr20_70320836	Chr20_70399370	Chr20_70402899	Chr20_73919895	Chr20_74028641	Chr20_74814898	Chr20_74945589	Chr20_75343100	Chr20_76029185	Chr20_76080799	Chr20_76567354	Chr20_76644342	Chr20_76763504	Chr20_76822397	Chr20_77008038	Chr20_77111468	Chr20_77164817	Chr20_77288756	Chr20_77432864	Chr20_77763966	Chr20_78052462	Chr20_78742077	Chr20_78921732	Chr20_78998989	Chr20_79233031	Chr20_79389064	Chr20_79479473	Chr20_79750064	Chr20_81143347	Chr20_81248047	Chr20_81427990	Chr20_84386335	Chr20_88232886	Chr20_88811702	Chr20_89189810	Chr20_89199512	Chr20_89224403	Chr20_91402701	Chr20_91546071	Chr20_92811892	Chr20_94931352	Chr20_96021273	Chr20_100843227	Chr20_100848959	Chr20_102228185	Chr20_102238222	Chr20_102958654	Chr20_105464272	Chr20_105795587	Chr20_108123426	Chr20_109483963	Chr20_109494946	Chr20_111728856	Chr20_112164583	Chr20_112537294	Chr20_113835320	Chr20_115537770	Chr20_116954615	Chr20_117519933	Chr20_118399202	Chr20_118578671	Chr20_119145234	Chr20_119648813	Chr20_120167272	Chr20_120620378	Chr20_126934663	Chr20_127147058	Chr20_127273652	Chr20_130221160	Chr20_130228959	Chr20_130693113	Chr20_131710619	Chr20_131792830	Chr20_132187571	Chr20_132291426	Chr20_132364920	Chr20_135282482	Chr20_136309109	Chr20_136343542	Chr20_136775980	Chr20_136855417	Chr20_137186015	Chr20_139239687	Chr20_141845291	Chr20_142028684	Chr20_142727764	Chr20_143435296	Chr20_143511188	Chr20_144184527	Chr20_145384743	Chr20_146164348	Chr20_147848613	Chr20_148322958	Chr20_148333475	Chr20_148368553	Chr20_149485869	Chr20_149487982	Chr20_149882613	Chr20_152788536	Chr20_153074939	Chr20_154164222	Chr20_158684778	Chr20_158712661	Chr20_158929707	Chr20_160093000	Chr20_161246087	Chr20_162334033	Chr20_162791567	Chr20_164824047	Chr20_171233211	Chr20_171905737	Chr20_173511475	Chr20_173801801	Chr20_175929703	Chr20_176607309	Chr20_177139670	Chr20_177156004	Chr20_177743966	Chr20_178419448	Chr20_183767796	Chr20_184104260	Chr20_185072376	Chr20_185649174	Chr20_185735732	Chr20_188348296	Chr20_189598159	Chr20_189702823	Chr20_190019552	Chr20_190160155	Chr20_193202859	Chr20_194288307	Chr20_195542700	Chr20_195823355	Chr20_197010420	Chr20_198649342	Chr20_198719241	Chr20_199964331	Chr20_200546265	Chr20_201616698	Chr20_204338531	Chr20_205523410	Chr20_207379709	Chr20_209298370	Chr20_209307534	Chr20_209336884	Chr20_209819618	Chr20_209881960	Chr20_209907584	Chr20_210224096	Chr20_211173293	Chr20_212647275	Chr20_213068277	Chr20_214688897	Chr20_215376377	Chr20_215391812	Chr20_215642147	Chr20_216511553	Chr20_217106143	Chr20_217128718	Chr20_217790104	Chr20_219229102	Chr20_220979038	Chr20_223207686	Chr20_224722638	Chr20_224804532	Chr20_226967518	Chr20_229419093	Chr20_230137061	Chr20_234623459	Chr20_235407770	Chr20_235443629	Chr20_235482901	Chr20_235654704	Chr20_235762686	Chr20_236152289	Chr20_237973325	Chr20_238100265	Chr20_238513857	Chr20_239549225	Chr20_239910341	Chr20_240006494	Chr20_240622161	Chr20_241484351	Chr20_242626112	Chr20_242900934	Chr20_242902557	Chr20_243687274	Chr20_246239009	Chr20_246459765	Chr20_246788188	Chr20_246794638	Chr20_246808236	Chr20_246843858	Chr20_246942358	Chr20_247814325	Chr20_247931367	Chr20_248145317	Chr20_248288788	Chr20_248449290	Chr20_248922478	Chr20_249447267	Chr20_250206131	Chr20_250601484	Chr20_251282950	Chr20_252325270	Chr20_255278412	Chr20_255306793	Chr20_257574079	Chr20_257907509	Chr20_258947678	Chr20_259575517	Chr20_260574206	Chr20_262386250	Chr20_262928267	Chr20_263895274	Chr20_265308342	Chr20_266197107	Chr20_266693105	Chr20_268029674	Chr20_268445438	Chr20_268590793	Chr20_269255232	Chr20_269256290	Chr20_269444336	Chr20_269566144	Chr20_269775149	Chr20_273378805	Chr20_273384650	Chr20_273487782	Chr20_273578802	Chr20_273682212	Chr20_273683807	Chr20_273811932	Chr20_274284568	Chr20_275817315	Chr20_275830379	Chr20_275964916	Chr20_276513137	Chr20_276537892	Chr20_276539242	Chr20_276693123	Chr20_276704785	Chr20_277273879	Chr20_277772956	Chr20_277973544	Chr20_278332434	Chr20_280937228	Chr20_281929619	Chr20_282781276	Chr20_283792484	Chr20_284121586	Chr20_284508638	Chr20_284774255	Chr20_285709251	Chr20_285827461	Chr20_286196358	Chr20_286817217	Chr20_287787919	Chr20_288177063	Chr20_288631235	Chr20_288900975	Chr20_289572410	Chr20_290839479	Chr20_291873287	Chr20_292041230	Chr20_292073143	Chr20_292328110	Chr20_293185877	Chr20_294187882	Chr20_294398784	Chr20_294914373	Chr20_296717880	Chr20_297484476	Chr20_297556187	Chr20_297630769	Chr20_302732060	Chr20_303382019	Chr20_304478998	Chr20_304921493	Chr20_306621756	Chr20_307612830	Chr20_308728994	Chr20_310914826	Chr20_311872497	Chr20_314035092	Chr20_314138859	Chr20_314990045	Chr20_315800878	Chr20_315843272	Chr20_316008043	Chr20_316928340	Chr20_321016068	Chr20_323062306	Chr20_324677478	Chr20_325634592	Chr20_329240803	Chr20_329552766	Chr20_332164287	Chr20_333583178	Chr20_336171161	Chr20_336300893	Chr20_337204750	Chr20_337220703	Chr20_337463649	Chr20_337944351	Chr20_337945767	Chr20_338045526	Chr20_338130737	Chr20_338673978	Chr20_338893562	Chr20_339136907	Chr20_339143703	Chr20_339504669	Chr20_344871542	Chr20_345118269	Chr20_346425214	Chr20_349286805	Chr20_350521628	Chr20_352132309	Chr20_352134726	Chr20_353680370	Chr20_356479837	Chr20_356682750	Chr20_356977829	Chr20_357006503	Chr20_358061592	Chr20_359573735	Chr20_359651237	Chr20_360246705	Chr20_360801658	Chr20_363057745	Chr20_363430760	Chr20_365709746	Chr20_368616021	Chr20_368762273	Chr20_369221765	Chr20_372035859	Chr20_374101586	Chr20_376510270	Chr20_377943926	Chr20_378227072	Chr20_378370229	Chr20_378528152	Chr20_378575678	Chr20_378654917	Chr20_379029374	Chr20_379165975	Chr20_380498465	Chr20_386327126	Chr20_386330929	Chr20_387145216	Chr20_388407502	Chr20_391316110	Chr20_392040536	Chr20_392288831	Chr20_393415627	Chr20_394363357	Chr20_395118749	Chr20_395516165	Chr20_396302102	Chr20_397740539	Chr20_398394340	Chr20_398396836	Chr20_399863774	Chr20_400517848	Chr20_401406791	Chr20_401945369	Chr20_404020056	Chr20_404723946	Chr20_406963858	Chr20_407758000	Chr20_407924202	Chr20_408686779	Chr20_411062927	Chr20_411333128	Chr20_411975159	Chr20_413680444	Chr20_413947604	Chr20_414086897	Chr20_414480449	Chr20_415466389	Chr20_417552636	Chr20_417558100	Chr20_418061772	Chr20_418344387	Chr20_418365991	Chr20_418370918	Chr20_419058297	Chr20_419076964	Chr20_419392621	Chr20_419490798	Chr20_419604189	Chr20_419690277	Chr20_420899324	Chr20_420912857	Chr20_423640755	Chr20_423663098	Chr20_423668436	Chr20_424010636	Chr20_425477770	Chr20_427017237	Chr20_428260823	Chr20_428263069	Chr20_428272450	Chr20_428311913	Chr20_428767138	Chr20_428792176	Chr20_429403838	Chr20_429744373	Chr20_430462757	Chr20_431447614	Chr20_431766498	Chr20_432356323	Chr20_433519957	Chr20_435904820	Chr20_436338648	Chr20_436993821	Chr20_437898043	Chr20_437996362	Chr20_438005777	Chr20_438403225	Chr20_440036638	Chr20_441916376	Chr20_442158108	Chr20_442159957	Chr20_444646635	Chr20_448591789	Chr20_450535912	Chr20_450593234	Chr20_450643308	Chr20_450805098	Chr20_450808948	Chr20_452011450	Chr20_453657980	Chr20_453668639	Chr20_453802002	Chr20_455131341	Chr20_456336240	Chr20_456618604	Chr20_456664854	Chr20_460220381	Chr20_461799163	Chr20_462170922	Chr20_462441075	Chr20_465233688	Chr20_466460355	Chr20_466475625	Chr20_468836884	Chr20_470329147	Chr20_470398032	Chr20_471843678	Chr20_473261860	Chr20_473333326	Chr20_474886604	Chr20_477011503	Chr20_477804591	Chr20_478782307	Chr20_479599430	Chr20_487357253	Chr20_487358666	Chr20_488584365	Chr20_488667913	Chr20_488953080	Chr20_489081445	Chr20_489208005	Chr20_489744596	Chr20_490080314	Chr20_490370759	Chr20_492433885	Chr20_493317471	Chr20_495561151	Chr20_495824234	Chr20_496436281	Chr20_496453882	Chr20_498326387	Chr20_500163028	Chr20_500166803	Chr20_500168065	Chr20_500308373	Chr20_501823844	Chr20_502224954	Chr20_502998596	Chr20_503079412	Chr20_505164687	Chr20_506125295	Chr20_507969254	Chr20_508867469	Chr20_509284430	Chr20_509398193	Chr20_510052300	Chr20_510291382	Chr20_511321296	Chr20_511894301	Chr20_512216734	Chr20_512596753	Chr20_515254256	Chr20_517267022	Chr20_517884374	Chr20_518152221	Chr20_518483422	Chr20_519591762	Chr20_520189527	Chr20_520832275	Chr20_521159652	Chr20_522960059	Chr20_523338210	Chr20_523801411	Chr20_525112322	Chr20_526457285	Chr20_527808171	Chr20_529010552	Chr20_529118085	Chr20_529320423	Chr20_531303610	Chr20_531467532	Chr20_532454585	Chr20_533427180	Chr20_534667927	Chr20_534773242	Chr20_536961182	Chr20_537657373	Chr20_537718179	Chr20_538011898	Chr20_539564725	Chr20_539643646	Chr20_540637181	Chr20_540659469	Chr20_541265042	Chr20_541852196	Chr20_542457848	Chr20_545867731	Chr20_546038651	Chr20_547353097	Chr20_549453906	Chr20_550089600	Chr20_550720626	Chr20_551006011	Chr20_551211682	Chr20_552362502	Chr20_553236783	Chr20_554148726	Chr20_555199624	Chr20_555237157	Chr20_555257864	Chr20_555650136	Chr20_556104325	Chr20_556217878	Chr20_556978629	Chr20_559770533	Chr20_559794695	Chr20_560175766	Chr20_560589350	Chr20_560797634	Chr20_561219357	Chr20_561289758	Chr20_561512749	Chr20_561970578	Chr20_561972174	Chr20_562046302	Chr20_562185822	Chr20_563558544	Chr20_564447468	Chr20_567201322	Chr20_567218013	Chr20_567223775	Chr20_567728629	Chr20_567899519	Chr20_568301849	Chr20_568767912	Chr20_568849724	Chr20_569949391	Chr20_569978869	Chr20_570217421	Chr20_570614680	Chr20_570822351	Chr20_571006515	Chr20_571360717	Chr20_571365054	Chr20_571609498	Chr20_571793725	Chr20_572679356	Chr20_573093308	Chr20_573228557	Chr20_573244084	Chr20_574044015	Chr20_574246255	Chr20_576558519	Chr20_580566997	Chr20_581726995	Chr20_582130584	Chr20_582216481	Chr20_582286335	Chr20_582382110	Chr20_583107806	Chr20_583569905	Chr20_583600514	Chr20_583767527	Chr20_584248842	Chr20_585477692	Chr20_587687525	Chr20_588069529	Chr20_588519333	Chr20_588951432	Chr20_589634162	Chr20_589684289	Chr20_589688572	Chr20_589823942	Chr20_591000170	Chr20_591475704	Chr20_591971229	Chr20_592040469	Chr20_593130570	Chr20_593292317	Chr20_593446435	Chr20_593465865	Chr20_597041547	Chr20_598829040	Chr20_599120242	Chr20_600876241	Chr20_602144490	Chr20_602363813	Chr20_603356627	Chr20_603920944	Chr20_604309937	Chr20_604756773	Chr20_604854564	Chr20_604934732	Chr20_605110174	Chr20_606498133	Chr20_606686820	Chr20_606829912	Chr20_606990044	Chr20_607160272	Chr20_607265492	Chr20_607531393	Chr20_609744538	Chr20_609813332	Chr20_610641516	Chr20_610657067	Chr20_610717278	Chr20_611491242	Chr20_612125542	Chr20_612639564	Chr20_612834769	Chr20_613000498	Chr20_613074438	Chr20_613337316	Chr20_613365257	Chr20_613713875	Chr20_614064671	Chr20_615153247	Chr20_616354227	Chr20_616722745	Chr20_616887159	Chr20_616930993	Chr20_616959942	Chr20_617371240	Chr20_617439549	Chr20_617892726	Chr20_618323570	Chr20_619803122	Chr20_623163734	Chr20_623165758	Chr20_623172034	Chr20_623309241	Chr20_627713352	Chr20_629152087	Chr20_630808393	Chr20_631609757	Chr20_631646610	Chr20_632039181	Chr20_632982662	Chr20_635619399	Chr20_636058853	Chr20_637004766	Chr20_637062702	Chr20_637700201	Chr20_638500434	Chr20_639094266	Chr20_640265850	Chr20_642832114	Chr20_644078083	Chr20_646489130	Chr20_647179741	Chr20_647307765	Chr20_647355392	Chr20_647524338	Chr20_647546285	Chr20_647806332	Chr20_648709440	Chr20_648870252	Chr20_648899815	Chr20_649319487	Chr20_649348180	Chr20_649885858	Chr20_650347929	Chr20_650471444	Chr20_653072198	Chr20_653902728	Chr20_654579032	Chr20_656452828	Chr20_657057562	Chr20_657323596	Chr20_658199574	Chr20_658468753	Chr20_658566238	Chr20_658728668	Chr20_659004219	Chr20_659518494	Chr20_660279314	Chr20_660466257	Chr20_661898316	Chr20_661899412	Chr20_663162191	Chr20_663875409	Chr20_667784675	Chr20_668088897	Chr20_668167575	Chr20_668234646	Chr20_668243693	Chr20_669609300	Chr20_669876862	Chr20_669942295	Chr20_669964661	Chr20_670494810	Chr20_670956551	Chr20_671024275	Chr20_671186149	Chr20_671675218	Chr20_673012426	Chr20_673255739	Chr20_673407407	Chr20_673982579	Chr20_674236414	Chr20_674453282	Chr20_674661908	Chr20_675507367	Chr20_675688565	Chr20_676545699	Chr21_134660	Chr21_454334	Chr21_482202	Chr21_732436	Chr21_9109714	Chr21_9211079	Chr21_12035977	Chr21_13070956	Chr21_14122645	Chr21_14662803	Chr21_15604310	Chr21_15910423	Chr21_16562828	Chr21_18491462	Chr21_18564558	Chr21_19443943	Chr21_19461428	Chr21_19863304	Chr21_19865411	Chr21_20544151	Chr21_20854596	Chr21_21059863	Chr21_21377748	Chr21_23843600	Chr21_26597138	Chr21_26643025	Chr21_27139512	Chr21_28667472	Chr21_28695471	Chr21_28810190	Chr21_29700718	Chr21_31070947	Chr21_31105973	Chr21_31397390	Chr21_33179386	Chr21_33193022	Chr21_33810095	Chr21_34815398	Chr21_35182382	Chr21_35642949	Chr21_36144559	Chr21_36897443	Chr21_38231594	Chr21_38721318	Chr21_38788166	Chr21_39365720	Chr21_40721510	Chr21_40825737	Chr21_40848869	Chr21_41062018	Chr21_44476707	Chr21_46959336	Chr21_51364152	Chr21_51604565	Chr21_56970472	Chr21_60544392	Chr21_60608564	Chr21_64506668	Chr21_65848695	Chr21_66077263	Chr21_66116270	Chr21_66124410	Chr21_66129841	Chr21_66711719	Chr21_66719028	Chr21_66748924	Chr21_66966212	Chr21_67061806	Chr21_67665188	Chr21_67672069	Chr21_68705341	Chr21_70369651	Chr21_70596779	Chr21_72424958	Chr21_72438735	Chr21_72654107	Chr21_72859423	Chr21_73121914	Chr21_73959152	Chr21_74619683	Chr21_75063069	Chr21_75825114	Chr21_76442782	Chr21_78516247	Chr21_78772439	Chr21_79199480	Chr21_79269104	Chr21_79957613	Chr21_79973655	Chr21_80139340	Chr21_81072048	Chr21_81140790	Chr21_82473253	Chr21_82773104	Chr21_82867211	Chr21_83220784	Chr21_83388929	Chr21_83397079	Chr21_84232561	Chr21_84365070	Chr21_84775593	Chr21_85074723	Chr21_85103124	Chr21_85934153	Chr21_86271875	Chr21_86675247	Chr21_86965376	Chr21_87177267	Chr21_87225445	Chr21_87330572	Chr21_87411360	Chr21_87753025	Chr21_88029191	Chr21_88762788	Chr21_88836521	Chr21_89605826	Chr21_89716344	Chr21_90665224	Chr21_90738422	Chr21_90762114	Chr21_91598457	Chr21_92146018	Chr21_92324073	Chr21_94851421	Chr21_95562135	Chr21_96539415	Chr21_96660126	Chr21_96991843	Chr21_99655589	Chr21_100945853	Chr21_100948928	Chr21_101030932	Chr21_101917819	Chr21_101931528	Chr21_103135932	Chr21_103798350	Chr21_103808041	Chr21_104814785	Chr21_106840160	Chr21_106902481	Chr21_107404105	Chr21_107476772	Chr21_107601805	Chr21_109431402	Chr21_110364081	Chr21_110369332	Chr21_112092351	Chr21_112242880	Chr21_112513535	Chr21_112605445	Chr21_113296219	Chr21_113441619	Chr21_113736059	Chr21_114872649	Chr21_116184458	Chr21_116286486	Chr21_116839075	Chr21_116894661	Chr21_116998723	Chr21_117706808	Chr21_117910257	Chr21_118017764	Chr21_118045453	Chr21_118230444	Chr21_120253864	Chr21_120962965	Chr21_121191714	Chr21_122029855	Chr21_123081526	Chr21_123510004	Chr21_123575908	Chr21_124073038	Chr21_124572423	Chr21_124784162	Chr21_124886739	Chr21_125998017	Chr21_126062831	Chr21_126244985	Chr21_126304493	Chr21_126652312	Chr21_127180505	Chr21_128875469	Chr21_131028534	Chr21_131512007	Chr21_131911561	Chr21_133215777	Chr21_134207784	Chr21_134271211	Chr21_136365045	Chr21_136551909	Chr21_138111635	Chr21_138744078	Chr21_138855717	Chr21_139054606	Chr21_140041329	Chr21_140149130	Chr21_140151398	Chr21_140393205	Chr21_141196510	Chr21_141377886	Chr21_141660208	Chr21_142021080	Chr21_143295339	Chr21_143551793	Chr21_143559580	Chr21_144836215	Chr21_145784208	Chr21_146054754	Chr21_146932416	Chr21_147633005	Chr21_148423929	Chr21_148447968	Chr21_148528354	Chr21_148586020	Chr21_150250366	Chr21_150331315	Chr21_150391933	Chr21_152070545	Chr21_154847781	Chr21_155818073	Chr21_160191627	Chr21_161636518	Chr21_162556124	Chr21_165467366	Chr21_165532187	Chr21_166661955	Chr21_169591600
C418S0042	0	0	0	0	0	0	0	0	0	0	0	0	0	0	0	0	0	1	0	1	0	1	0	0	0	0	0	0	0	0	0	0	0	0	0	0	0	0	0	0	0	0	0	1	0	0	0	0	0	0	0	0	0	1	0	0	0	1	0	1	0	0	1	0	0	0	0	0	0	0	1	0	0	0	1	0	0	0	0	0	0	0	0	0	1	0	0	1	0	0	0	0	0	0	0	0	0	0	0	1	0	0	0	0	0	1	0	0	0	0	0	1	0	0	0	0	0	1	0	0	0	0	0	0	0	0	0	0	1	0	0	0	0	0	0	0	0	0	0	1	0	0	0	0	0	0	0	0	0	0	0	1	0	0	0	0	0	0	0	0	0	0	1	0	1	0	0	0	0	0	0	0	0	0	0	0	1	1	0	0	0	0	0	0	0	0	0	0	0	0	0	0	0	0	0	0	0	0	0	0	0	0	0	0	0	0	1	0	0	1	0	0	0	0	0	0	0	0	1	0	0	0	0	0	0	0	0	0	0	0	0	0	0	0	0	0	0	0	0	1	0	1	0	0	0	0	0	0	0	0	1	0	0	1	0	0	0	0	0	0	0	0	1	1	0	1	0	0	0	1	0	0	0	0	1	0	0	0	0	0	0	0	0	0	0	0	0	0	0	0	0	0	1	0	0	0	0	0	1	0	0	0	0	0	0	0	0	0	0	0	0	0	0	0	0	0	0	0	0	0	0	0	0	0	1	1	0	0	0	0	0	1	0	0	0	1	0	0	0	0	0	0	0	0	0	1	0	1	1	0	1	0	0	0	1	0	0	0	0	0	0	0	0	0	0	0	0	0	0	0	0	0	0	0	0	0	0	1	0	0	0	0	0	0	1	0	0	0	0	0	0	0	0	0	0	0	0	0	0	0	0	1	1	0	0	0	0	0	0	0	0	0	0	0	0	0	0	0	0	0	0	0	0	0	0	0	0	0	0	0	1	0	0	0	0	0	0	0	1	0	0	1	0	0	1	0	0	1	0	1	1	1	1	0	0	0	0	0	0	0	0	0	0	0	0	0	0	0	0	0	0	0	0	0	0	0	0	0	0	0	0	0	0	0	0	0	0	0	0	0	0	0	0	0	0	0	1	0	0	0	0	0	0	0	0	1	0	0	0	0	0	0	1	0	0	0	1	0	0	0	0	0	0	0	0	0	0	0	1	0	0	0	0	0	0	0	0	0	1	0	0	0	0	0	1	0	0	0	0	1	1	0	0	0	0	0	0	1	0	0	0	0	0	0	0	0	0	0	0	0	1	1	0	0	0	0	0	0	0	0	0	0	0	0	0	0	0	0	0	0	0	0	0	0	0	0	0	0	0	0	0	0	0	0	0	0	0	0	0	0	0	0	1	0	0	0	0	0	0	0	0	1	0	0	0	1	0	0	1	0	1	0	1	1	0	0	0	0	0	0	0	1	0	0	0	0	1	1	0	0	0	0	0	1	0	0	0	0	0	0	0	0	0	0	0	0	0	0	0	0	0	0	0	0	0	0	0	0	1	0	0	0	0	0	0	0	0	0	0	0	0	0	0	0	1	0	0	0	0	0	0	0	0	1	0	0	0	1	0	0	0	0	0	0	0	0	0	0	0	0	1	0	0	0	0	1	0	0	0	0	0	0	1	0	0	0	0	0	0	1	0	0	0	1	0	0	0	0	0	0	0	0	0	0	0	0	0	0	0	0	0	1	0	1	0	0	0	0	0	0	0	0	0	0	0	0	0	1	0	0	0	0	0	0	0	0	1	0	0	0	0	0	0	1	1	0	0	0	0	0	0	0	0	0	1	0	0	0	0	1	0	0	0	0	0	0	0	1	0	0	0	0	0	0	0	0	0	0	0	0	0	0	0	0	0	0	0	0	0	1	1	1	0	0	0	1	0	0	0	0	0	0	1	0	1	0	0	0	0	0	0	0	0	0	0	0	0	0	0	0	0	0	0	0	0	0	0	0	0	0	0	0	0	1	0	0	0	0	0	0	0	0	0	0	0	0	0	0	0	0	0	0	0	0	0	0	0	0	0	0	1	0	0	0	0	0	0	0	0	0	1	0	0	0	0	0	0	1	0	0	0	0	0	0	1	0	0	0	0	0	0	1	0	0	0	0	0	1	0	0	0	0	0	0	0	0	1	0	1	0	0	0	0	0	0	0	0	0	0	0	0	0	0	0	0	0	0	0	0	1	0	0	0	0	0	0	0	0	0	1	0	0	0	0	0	0	0	0	0	0	0	0	0	0	0	0	0	1	0	0	0	0	0	0	0	0	0	0	0	0	0	0	0	0	0	0	0	1	0	0	0	1	0	0	1	1	0	0	0	0	1	0	1	1	0	0	0	1	0	0	0	0	1	1	0	0	0	1	0	0	0	0	0	0	1	0	0	0	0	0	0	0	0	0	0	0	0	0	0	0	0	0	0	1	0	0	0	0	0	0	0	1	0	0	0	0	1	0	0	0	1	0	0	0	0	0	0	0	0	0	0	0	0	0	0	0	0	0	0	0	0	1	0	0	0	0	0	0	0	0	0	0	0	0	0	0	0	0	0	1	0	0	0	0	0	0	0	0	0	1	0	0	0	0	0	0	0	0	0	0	0	1	0	0	0	1	0	0	0	0	0	1	0	0	0	0	0	0	0	0	0	0	1	1	0	1	0	1	1	0	0	0	0	0	0	0	0	0	0	0	0	0	0	0	0	0	0	0	0	0	0	0	0	0	0	0	0	1	0	0	0	0	1	0	0	0	0	0	0	1	0	0	0	1	0	1	0	0	1	0	0	0	0	1	0	0	0	0	1	0	0	1	0	0	0	0	0	0	0	0	0	0	0	0	0	0	0	0	0	0	0	0	1	1	0	0	0	0	0	0	0	0	0	0	0	1	1	0	1	0	0	0	0	1	0	0	0	0	0	1	0	1	0	0	0	0	0	0	0	0	0	0	0	0	0	0	0	0	0	0	0	1	0	1	0	0	1	1	0	0	0	0	0	0	1	0	0	0	0	0	1	0	0	0	0	0	0	0	0	1	0	0	0	1	0	0	0	0	0	0	0	0	0	0	0	0	0	0	0	0	0	0	0	1	0	0	1	0	0	0	0	0	0	0	0	0	0	0	0	0	0	0	0	0	0	0	0	0	0	0	0	0	0	0	0	0	0	0	0	0	0	0	1	0	0	0	0	0	0	0	0	0	0	0	1	0	0	0	0	0	0	0	0	0	0	0	1	0	0	0	0	0	1	0	0	0	0	0	0	1	0	0	1	1	0	0	0	0	0	0	0	0	1	0	0	0	1	1	0	0	1	0	0	0	1	0	0	0	0	0	0	0	0	0	0	0	0	0	1	0	0	0	0	0	0	0	0	0	0	0	0	0	0	0	0	0	0	0	0	1	0	0	0	0	0	0	0	0	0	0	0	0	0	1	0	0	0	0	0	0	0	0	0	0	0	1	0	0	0	0	0	0	0	0	0	0	0	0	0	0	0	0	0	0	0	0	0	0	0	0	1	0	0	0	0	0	0	0	0	0	0	0	0	0	0	0	0	0	1	0	0	0	0	0	0	0	0	0	0	0	1	0	0	1	0	0	0	0	0	0	0	0	0	0	0	0	1	0	0	0	0	0	0	0	0	0	0	0	0	0	0	0	0	0	0	0	1	0	0	0	0	0	0	0	1	0	0	0	0	0	0	0	0	0	0	0	0	0	0	0	1	0	0	0	0	0	0	0	0	0	0	0	0	0	0	0	0	0	0	0	0	0	0	0	0	0	1	0	0	0	0	0	1	0	0	0	0	0	0	0	0	0	0	0	1	1	0	0	0	0	0	0	0	0	0	0	0	0	1	0	0	0	0	0	0	0	1	0	0	1	1	0	0	0	0	0	0	0	0	0	1	0	0	0	0	0	0	0	0	0	0	0	0	0	0	0	0	0	0	0	0	0	0	1	0	0	0	0	0	0	1	0	1	0	0	0	0	1	0	0	0	0	0	0	0	0	0	0	0	0	0	0	0	0	0	0	1	0	0	0	0	1	1	0	0	0	0	0	0	0	0	0	1	0	0	0	1	0	0	0	0	0	0	0	0	0	1	0	0	0	0	1	0	0	0	0	0	1	0	0	0	0	1	1	0	0	0	0	0	0	0	0	0	0	0	0	1	0	0	1	0	0	0	0	1	0	0	1	0	0	1	0	0	0	0	0	1	0	0	0	0	0	0	0	0	1	1	0	0	0	0	0	0	0	0	0	0	0	0	0	0	1	0	0	1	0	1	0	0	0	0	0	0	0	0	0	0	0	0	0	1	1	0	0	0	0	0	1	0	0	0	0	0	0	0	0	0	1	0	0	0	0	0	0	0	0	0	0	0	0	0	1	0	0	0	1	1	0	0	0	0	0	0	1	0	0	0	0	0	0	0	0	1	0	0	0	0	0	0	0	0	0	0	0	0	0	0	0	0	0	0	0	0	0	0	0	0	1	0	0	0	0	0	0	0	0	0	0	0	0	0	0	0	0	0	1	0	0	0	0	1	0	1	0	0	0	0	0	0	0	1	0	0	0	1	0	0	0	0	0	0	0	0	0	0	0	0	1	0	0	0	0	0	0	0	0	0	0	0	0	0	0	0	1	0	0	0	0	0	0	0	0	1	0	0	0	0	0	0	0	0	0	0	0	0	0	0	0	0	0	0	0	0	0	0	0	0	0	0	0	1	0	0	0	0	0	0	0	0	1	0	0	0	0	0	0	0	0	0	0	1	1	0	0	0	0	0	0	0	0	1	0	0	0	0	0	0	0	0	1	0	0	0	0	0	1	0	0	0	0	1	0	0	0	0	0	0	0	0	0	0	0	0	0	0	1	0	0	0	0	0	0	0	0	0	0	0	0	0	0	0	0	0	0	0	1	0	0	0	0	0	0	1	1	1	0	0	0	0	0	0	0	1	0	0	0	0	0	0	1	0	0	0	1	0	0	0	1	0	0	0	0	0	0	0	0	0	0	0	0	0	1	0	0	0	0	1	0	0	1	0	0	0	1	0	0	0	0	0	0	0	0	0	0	0	0	0	0	0	0	0	0	0	0	1	0	0	0	1	0	1	0	0	1	0	0	0	0	0	0	0	0	0	0	0	0	0	1	0	0	0	0	0	0	0	0	0	0	0	0	0	0	0	0	0	1	0	1	1	0	0	0	0	0	0	0	0	0	0	1	0	1	0	0	0	0	0	1	0	0	0	0	0	0	0	0	0	0	1	1	0	0	0	0	1	0	0	0	0	0	0	0	0	0	0	0	0	0	0	0	1	0	0	0	0	0	0	1	0	0	1	0	0	0	0	0	0	0	0	0	0	0	0	0	0	0	0	0	0	0	0	0	0	0	1	0	0	0	0	0	0	0	0	1	0	0	0	0	0	0	0	0	0	0	0	0	0	0	0	0	0	0	0	0	0	0	0	0	0	0	0	0	0	0	0	0	0	0	0	0	0	0	1	0	0	1	0	0	1	0	0	0	0	0	0	0	0	0	0	0	0	1	0	0	0	0	0	0	0	0	0	0	0	0	0	1	1	0	0	0	0	0	0	1	0	0	0	1	0	0	0	0	0	0	0	0	0	0	1	0	0	0	0	0	0	0	0	0	0	0	0	0	0	0	0	1	0	0	0	0	1	0	0	1	1	0	1	0	0	0	0	0	1	0	0	0	1	0	0	0	0	0	0	1	0	0	1	0	0	0	0	0	0	1	1	0	0	0	1	0	0	0	0	0	0	0	0	1	0	1	0	1	1	0	1	1	0	0	0	0	0	0	0	1	0	0	0	0	0	0	0	0	0	0	0	0	0	0	0	0	0	0	0	1	0	0	0	0	0	0	1	0	0	0	0	0	1	0	0	0	0	0	0	1	0	0	0	0	0	0	0	0	0	0	0	0	1	0	0	0	0	0	0	0	0	1	0	0	0	0	0	0	0	0	1	1	0	0	0	0	0	0	0	0	0	0	0	0	0	1	0	0	0	1	0	0	1	0	1	0	0	0	0	0	0	0	0	0	0	0	0	0	0	0	0	0	0	0	0	0	0	0	0	0	0	0	0	0	0	1	0	0	0	0	0	0	0	0	0	0	0	0	0	0	0	0	0	0	0	0	0	0	0	0	0	0	0	0	0	0	0	0	0	1	0	0	0	0	0	0	0	0	0	0	0	0	0	0	0	0	0	0	0	0	0	0	0	0	0	0	0	0	0	0	0	0	0	0	0	0	0	0	0	0	0	0	0	0	0	0	0	0	0	1	0	0	0	0	0	0	0	0	1	0	0	0	0	0	0	1	0	0	0	0	0	0	0	0	0	0	0	0	0	0	0	1	0	0	0	0	0	0	0	0	0	0	0	0	0	0	0	1	0	0	0	0	1	0	0	0	0	0	0	0	0	0	0	0	0	0	0	0	0	0	0	0	0	0	0	1	0	0	0	0	0	0	0	0	0	0	0	1	0	0	0	0	0	0	0	0	0	0	0	0	0	0	0	0	0	0	0	1	0	0	0	0	0	1	0	0	0	0	0	0	1	0	0	1	0	1	0	0	0	0	0	0	0	0	0	1	0	0	0	0	0	0	1	0	0	0	0	0	0	0	0	0	0	0	0	0	0	0	0	0	0	0	0	0	1	0	0	0	0	0	1	0	0	0	0	0	0	0	0	0	0	1	1	0	1	0	0	1	0	0	0	0	0	0	0	0	0	0	0	0	0	0	0	0	0	0	0	0	0	0	0	1	0	0	1	0	0	0	0	0	0	1	0	0	0	0	0	0	0	0	0	1	0	0	0	0	0	1	0	0	0	0	0	0	0	0	0	0	1	0	0	0	0	0	0	0	0	0	0	0	0	0	0	0	1	0	1	0	0	1	0	0	0	0	0	0	0	0	0	0	0	0	0	0	0	1	1	0	0	0	0	1	1	0	0	0	0	0	0	1	0	0	0	0	0	0	0	0	0	0	0	0	0	0	0	1	0	0	1	0	0	0	0	0	0	1	0	0	1	1	0	0	0	0	0	0	0	0	1	0	0	0	0	0	0	0	0	1	0	0	0	1	0	0	0	0	1	0	0	0	1	1	1	0	0	1	0	1	0	0	0	0	0	0	0	0	0	0	1	0	0	0	0	0	0	0	1	0	0	0	1	0	0	1	1	0	0	0	1	0	0	1	0	0	0	0	1	0	0	0	0	0	0	0	1	0	0	0	0	0	1	0	0	0	0	0	0	0	1	0	1	0	0	0	0	0	0	0	0	0	0	1	0	0	0	0	0	0	0	0	0	0	0	0	1	0	0	0	0	0	0	0	1	0	0	0	1	0	0	0	0	0	0	0	1	0	0	0	0	0	0	0	0	0	0	0	0	1	0	0	0	0	0	0	0	0	0	0	0	0	0	0	0	0	0	0	0	0	0	0	1	1	0	1	0	0	0	1	0	0	1	0	0	0	0	0	0	1	0	0	0	0	0	0	0	0	0	0	0	0	0	0	0	0	0	0	0	0	0	0	1	0	0	1	1	0	0	0	0	0	0	0	1	1	1	0	1	1	0	0	0	0	0	0	0	1	0	0	0	0	0	0	0	0	0	0	0	0	1	0	0	0	0	0	0	0	0	0	0	0	0	0	0	0	0	0	0	0	0	1	0	0	0	1	0	0	0	0	1	0	0	0	0	0	0	0	0	0	0	0	0	0	0	0	0	0	0	0	0	0	0	0	0	0	0	1	0	0	0	0	0	0	0	0	0	0	0	0	0	1	0	0	0	0	0	0	1	0	0	0	0	0	1	0	0	0	0	0	0	0	0	1	0	0	0	0	0	0	1	0	0	0	0	0	0	0	1	0	0	0	0	0	0	0	0	0	0	1	0	0	0	0	0	0	0	0	0	0	0	0	0	0	0	0	0	0	0	0	0	0	1	0	0	0	1	1	0	0	0	0	0	0	0	0	0	0	0	0	0	0	0	0	0	0	0	0	0	1	0	1	0	1	0	0	0	1	1	0	0	0	0	0	0	0	0	0	0	0	0	0	0	0	0	0	0	0	1	0	0	0	0	0	0	0	0	0	0	0	0	0	0	1	1	0	0	0	0	0	0	0	0	0	0	1	0	0	0	0	1	0	0	0	0	0	0	0	0	0	0	0	0	0	1	0	0	0	0	0	0	0	1	0	0	0	1	0	0	0	0	1	0	0	0	0	0	0	0	0	0	0	0	0	0	0	0	0	0	0	0	0	0	1	0	0	0	0	0	0	1	0	1	0	0	0	0	1	0	0	0	0	0	0	0	0	0	0	0	0	0	0	0	0	0	0	0	0	0	0	0	0	1	0	0	1	0	0	0	0	0	0	0	0	0	0	0	0	0	1	0	0	0	0	0	0	0	0	0	0	1	0	0	0	0	0	0	0	0	0	0	1	0	0	0	0	0	1	0	0	0	0	0	0	0	0	0	0	0	0	0	0	0	0	0	0	0	0	1	0	1	0	1	0	0	0	0	0	0	0	0	0	0	0	1	0	0	1	0	0	0	1	0	0	0	0	0	1	0	0	0	0	0	0	0	0	0	0	0	1	0	0	1	0	0	0	0	0	0	0	0	0	0	1	0	0	0	0	1	0	0	0	0	0	0	0	0	1	0	0	0	1	0	0	0	0	0	0	1	0	0	0	0	0	0	0	0	1	0	0	0	0	0	0	1	0	0	0	1	0	0	1	0	1	0	1	0	0	0	1	0	1	1	0	0	0	1	0	0	0	1	0	1	0	0	0	1	0	0	0	0	0	0	0	0	0	0	0	0	0	1	0	0	1	0	1	0	0	0	0	0	1	0	0	0	0	0	0	0	1	0	0	1	0	0	0	1	0	0	0	0	0	0	1	0	0	0	0	0	1	0	0	0	0	0	0	0	1	1	0	0	0	1	0	0	0	0	1	0	1	0	0	0	0	0	0	0	0	0	0	0	0	0	0	0	0	1	1	0	0	0	1	0	0	0	0	0	0	0	0	0	0	0	0	0	0	0	0	0	0	0	0	0	0	0	0	0	0	0	0	0	0	0	0	0	0	0	0	0	0	1	0	0	1	0	0	0	0	0	0	1	0	0	0	0	0	0	0	1	0	0	0	1	0	0	0	0	0	1	0	0	0	0	0	0	0	0	0	1	0	0	0	0	0	0	0	0	0	0	0	0	0	0	0	1	0	0	0	0	0	1	0	0	0	0	1	0	0	0	1	1	0	0	0	0	0	0	0	0	0	0	0	0	0	0	0	0	1	0	0	0	0	0	0	0	0	0	0	0	0	0	0	1	0	0	0	0	0	0	0	0	0	0	0	0	0	0	0	0	0	0	0	0	0	0	0	0	0	0	0	1	0	0	0	0	0	0	0	0	0	0	0	0	0	0	0	0	0	0	1	0	1	0	0	0	0	0	1	0	0	0	0	0	0	0	0	1	0	0	0	0	0	0	0	0	1	0	0	0	0	0	0	0	0	0	0	0	0	0	0	0	0	0	0	0	0	0	0	1	0	0	0	0	0	1	0	0	0	0	0	0	1	0	0	1	1	1	0	0	0	0	0	0	0	0	0	0	0	0	0	1	0	0	0	0	0	0	0	1	0	0	1	1	0	1	0	0	0	0	0	0	0	0	1	0	0	0	0	1	0	0	0	0	0	0	0	0	0	1	0	0	1	1	0	0	0	0	0	0	0	0	0	0	1	0	0	0	0	0	0	0	0	0	0	0	0	0	1	0	0	0	0	0	0	0	0	1	0	1	0	1	0	0	0	0	1	0	0	0	0	0	1	0	0	0	0	1	1	0	0	0	0	1	1	0	0	0	0	0	1	1	0	0	0	0	0	0	0	1	0	0	0	0	0	0	0	0	1	0	0	1	0	0	0	0	0	0	0	0	0	1	0	0	0	0	0	0	0	0	0	0	0	0	0	0	0	1	0	0	0	0	0	0	1	0	1	0	0	0	1	1	0	1	0	0	0	0	0	0	0	0	0	0	0	0	0	0	0	1	0	0	0	0	0	0	0	0	0	0	0	0	0	1	0	0	0	0	0	0	0	0	0	0	0	0	0	0	0	0	0	0	0	0	0	0	0	0	0	0	0	0	0	0	0	0	0	0	0	0	0	0	1	0	0	0	0	1	0	0	0	0	0	0	0	0	0	0	0	0	0	0	0	0	0	0	0	0	0	1	0	0	0	0	1	0	0	0	0	0	0	0	0	0	0	0	0	1	0	0	0	0	0	0	0	0	1	0	0	1	0	0	0	0	0	0	1	0	0	0	0	0	0	0	0	1	0	0	0	0	0	0	0	0	0	1	0	0	0	0	0	0	0	0	0	0	0	0	0	0	0	1	0	1	0	1	0	0	0	0	0	0	0	0	0	0	1	0	0	0	0	0	0	0	0	0	0	0	0	0	0	0	0	1	0	0	0	0	0	1	1	0	0	1	0	0	0	0	0	0	0	0	0	0	0	0	0	0	0	0	1	0	0	0	0	0	0	0	1	0	0	0	0	0	0	0	0	0	0	0	1	0	0	0	0	1	0	0	1	0	0	0	0	0	0	1	1	0	0	0	0	1	0	0	0	0	0	0	0	0	0	0	0	0	1	0	0	0	0	0	0	0	0	0	0	0	0	0	0	0	0	0	0	0	0	0	0	0	0	0	0	0	0	0	0	0	0	0	0	0	1	0	0	0	0	0	0	0	0	0	0	1	0	0	1	0	0	0	0	0	1	0	0	0	0	0	0	0	0	0	0	0	0	0	1	0	0	0	0	1	0	0	0	0	0	0	1	0	0	1	0	0	0	0	0	1	0	0	0	0	0	0	0	0	0	0	0	0	0	0	0	0	0	0	0	0	0	0	0	0	1	0	0	1	0	1	0	1	0	0	0	1	0	0	0	0	0	0	1	0	1	0	0	1	0	0	0	0	1	0	0	0	0	0	0	0	0	0	0	0	0	0	0	0	0	0	0	0	0	0	0	0	0	0	0	0	0	0	0	0	0	0	0	0	0	1	0	0	0	0	0	0	0	1	0	0	0	0	0	0	0	0	0	0	0	0	0	0	0	0	0	0	0	0	0	0	0	0	0	0	0	0	0	0	0	0	0	0	0	0	0	0	0	0	0	0	0	0	0	0	0	0	1	0	0	0	0	1	0	0	0	0	0	1	0	0	0	0	0	0	0	1	0	0	0	1	0	1	1	0	0	0	0	0	0	0	0	0	0	0	0	0	1	0	0	0	0	1	0	0	0	0	0	0	0	0	0	0	0	0	0	0	0	0	0	0	0	0	0	0	0	0	0	0	0	0	1	0	0	0	0	0	0	0	0	0	0	1	1	0	0	1	0	0	0	0	0	0	0	0	0	0	0	0	0	0	0	1	1	0	1	0	1	0	0	1	0	0	0	0	0	0	0	0	0	0	1	0	0	0	0	0	0	0	0	0	0	0	0	0	0	0	0	0	0	0	0	0	0	0	0	0	1	0	0	0	0	1	0	0	0	0	0	0	0	0	0	0	0	0	1	0	1	1	0	0	1	0	0	0	0	0	0	0	0	0	0	0	0	0	0	0	0	1	0	0	0	0	0	0	0	0	0	1	0	0	0	0	0	0	0	0	0	0	0	0	0	0	0	0	0	0	0	0	0	0	0	0	0	0	0	0	0	0	0	0	0	0	0	0	0	0	0	0	1	0	0	0	0	0	0	0	0	0	0	0	1	0	0	0	0	0	0	0	0	1	0	0	0	0	0	1	0	0	0	0	0	0	0	0	0	1	0	1	1	0	0	0	0	1	0	1	1	0	0	0	1	0	0	1	1	0	0	0	0	0	0	0	1	0	0	0	0	0	0	1	1	0	0	0	1	0	1	0	0	0	0	0	1	0	0	0	0	0	1	0	0	0	0	0	0	0	1	0	0	0	1	0	0	0	0	0	0	1	0	1	1	0	0	0	0	0	1	0	0	1	0	0	0	0	0	0	0	0	1	0	0	0	0	0	0	1	0	0	0	0	1	0	0	0	0	1	0	0	0	0	0	0	0	0	0	0	0	0	0	0	0	0	1	0	0	0	0	0	0	0	0	0	0	0	0	0	0	0	1	0	0	0	0	0	0	0	0	0	0	0	0	0	0	0	0	0	0	0	0	0	0	0	0	0	0	0	0	0	0	0	1	0	0	0	1	0	0	0	0	0	0	0	0	0	0	0	0	0	0	0	0	0	1	0	0	0	0	0	0	0	0	0	0	0	0	0	1	1	0	0	0	0	0	0	1	0	0	0	0	0	0	0	1	0	0	0	0	0	0	0	0	0	0	0	0	0	0	0	0	0	0	1	0	0	0	0	0	0	0	0	0	0	0	0	0	1	0	0	1	0	0	0	0	0	0	0	0	0	0	0	0	0	0	0	0	0	1	0	0	0	0	0	0	0	0	0	0	0	0	0	0	0	0	0	0	0	1	0	0	0	0	0	0	0	0	0	0	0	0	0	0	1	0	0	0	0	0	0	0	0	0	0	0	0	1	0	0	1	1	0	1	0	0	0	0	0	0	0	0	1	0	0	0	1	1	0	0	0	0	1	0	0	0	0	0	0	0	0	0	1	0	0	0	0	0	0	0	0	0	0	0	0	0	0	0	0	0	0	0	0	0	1	0	0	0	0	0	0	0	0	0	0	0	0	0	0	0	0	1	1	0	0	1	0	0	0	0	0	0	0	1	0	1	1	0	0	0	0	1	0	0	0	0	1	0	0	0	0	1	0	0	0	0	0	1	0	0	0	0	0	0	1	0	0	0	0	0	0	0	1	0	0	0	0	0	0	0	0	0	0	0	0	0	1	0	0	0	0	0	0	0	1	0	0	0	0	0	0	0	0	0	0	0	0	0	0	0	0	0	0	0	0	0	0	0	0	0	0	0	0	0	0	0	0	0	1	1	0	0	0	0	0	0	0	0	0	0	0	0	0	0	0	0	0	0	0	1	0	0	0	0	1	0	0	0	0	0	0	0	0	0	0	0	1	0	0	0	0	0	0	0	0	0	0	0	1	0	0	0	0	0	0	0	0	0	0	0	0	0	0	1	0	0	0	0	0	0	0	0	0	0	1	1	1	1	0	0	0	0	0	0	0	1	0	0	0	1	1	0	0	0	0	0	0	0	0	1	0	0	0	0	0	0	1	0	0	0	0	0	0	0	0	0	0	0	0	0	1	0	0	0	0	1	0	0	0	0	0	0	0	0	0	0	1	0	0	0	0	0	1	1	0	1	0	0	0	0	0	1	1	0	0	0	0	0	1	0	1	0	0	0	0	0	0	1	0	0	0	1	0	0	1	0	0	1	0	0	0	0	0	0	0	0	0	0	0	0	0	0	0	0	0	0	0	0	0	0	0	0	0	0	0	0	0	0	0	0	1	0	0	0	0	0	0	0	1	0	0	0	0	0	0	0	0	0	0	0	0	0	0	0	0	0	0	0	0	0	0	0	1	0	1	0	0	0	0	0	0	1	0	0	1	0	1	1	0	0	0	1	0	0	0	0	0	0	0	0	0	0	0	0	1	0	0	0	0	0	0	0	0	0	0	0	0	0	0	0	1	0	0	0	1	0	0	0	0	0	0	0	0	1	0	0	0	0	0	0	0	0	0	0	0	0	0	0	0	0	0	0	0	0	0	0	0	0	0	0	1	0	1	0	0	1	0	0	0	0	0	0	0	0	1	0	0	0	0	0	0	0	0	0	0	1	0	0	0	0	0	0	1	0	0	0	0	0	0	0	0	0	0	0	0	0	0	0	0	0	1	0	0	0	0	0	1	1	0	0	1	0	0	0	0	0	0	0	0	0	0	0	0	0	0	0	0	0	0	0	1	0	0	0	0	0	0	0	1	0	0	0	0	0	0	0	1	0	0	0	1	0	1	0	0	1	0	0	1	0	0	0	0	0	0	0	0	0	1	0	0	0	0	0	0	0	0	1	1	0	0	0	0	0	1	0	0	0	0	0	0	0	0	0	0	0	0	0	0	0	0	0	0	0	1	0	0	0	0	0	0	0	0	0	0	0	0	0	0	1	0	0	1	0	0	0	0	0	0	0	0	0	0	0	0	1	0	0	1	0	0	0	0	0	1	0	0	0	0	0	0	0	0	1	0	0	0	0	0	0	1	0	0	0	0	1	0	0	0	0	0	0	0	0	0	1	0	0	0	0	0	0	0	0	0	0	0	0	0	0	0	0	0	0	0	0	0	0	0	0	0	0	0	0	0	0	0	0	0	1	0	0	0	0	0	0	0	0	0	1	0	1	0	0	0	1	1	0	0	1	0	0	0	1	0	0	1	0	0	0	0	0	0	0	0	0	0	0	0	0	0	0	1	1	1	0	0	0	0	0	0	0	0	0	0	0	0	0	1	1	0	0	0	0	0	0	0	0	0	0	0	0	0	0	0	0	1	0	0	0	1	0	0	0	0	0	0	0	0	0	0	1	0	0	0	0	0	0	0	0	0	0	0	0	0	0	0	0	0	0	0	0	0	0	0	1	0	0	0	1	0	0	1	0	0	0	1	0	0	0	0	0	0	0	0	0	0	0	0	0	0	0	0	0	0	0	0	0	0	0	0	0	0	0	0	0	0	0	0	0	0	1	1	0	0	0	0	0	0	0	0	0	0	1	0	0	0	0	0	0	0	0	0	0	0	0	0	0	0	0	0	0	0	0	1	0	0	0	0	0	0	0	0	0	0	0	0	0	0	0	0	0	0	0	0	0	0	0	0	0	0	0	0	0	0	0	0	0	0	0	0	0	0	0	0	0	0	0	1	0	0	0	0	0	0	0	0	0	0	0	0	1	0	0	0	1	0	1	0	0	0	0	1	0	0	0	0	1	0	0	0	0	0	0	1	0	0	0	0	0	1	0	0	0	0	0	1	0	0	1	0	1	0	0	0	0	0	0	1	0	1	0	0	0	0	0	0	0	1	0	0	0	0	0	0	0	0	0	0	0	0	0	0	0	1	0	1	0	0	0	0	0	0	0	0	0	0	0	0	0	0	0	0	0	0	0	0	0	0	0	0	0	0	0	0	0	0	0	0	0	0	0	0	0	0	0	0	0	0	1	0	1	0	0	0	0	0	0	1	0	0	0	0	0	0	0	0	0	0	0	0	0	1	0	1	0	0	0	1	0	0	0	0	0	0	0	0	0	0	0	0	0	1	0	0	0	0	1	0	0	0	0	0	0	1	0	0	0	0	0	0	0	0	0	0	1	1	0	0	1	0	1	0	0	0	1	0	0	0	0	1	0	0	0	0	1	0	0	0	0	1	0	0	0	0	0	0	0	0	0	0	0	0	0	0	0	1	0	0	1	0	0	0	0	0	0	0	0	1	0	0	0	1	0	0	0	0	1	0	0	0	0	1	1	1	0	0	0	0	0	1	0	0	0	0	0	0	0	0	0	0	0	0	0	0	0	0	1	0	1	0	0	0	0	0	0	0	0	0	0	1	0	0	0	0	0	0	0	0	0	1	0	0	0	0	0	1	0	0	0	1	0	0	0	0	0	0	0	0	0	0	0	1	0	1	0	0	0	0	0	0	1	0	1	0	0	0	0	0	0	0	0	0	0	0	0	0	0	0	0	1	1	1	0	0	1	1	0	0	0	0	0	0	0	0	0	1	0	0	0	0	0	0	0	0	0	0	0	0	0	0	0	1	0	0	1	0	0	0	0	0	0	0	0	1	0	0	0	0	0	1	0	0	0	0	0	0	0	0	1	1	0	1	0	0	0	0	0	0	1	0	0	1	1	0	0	0	1	0	0	0	0	0	0	0	0	0	0	0	0	1	0	0	0	0	1	0	0	0	0	0	0	0	0	0	0	0	0	1	0	1	0	0	0	0	0	0	0	0	0	1	0	0	0	0	0	0	0	0	0	0	0	1	0	0	0	0	0	0	0	0	0	0	1	0	0	0	0	0	0	0	0	0	1	0	0	0	0	0	0	1	0	0	0	0	0	0	0	0	0	0	0	0	1	0	1	0	0	0	0	0	0	0	0	0	0	0	0	0	0	0	0	0	0	0	0	0	0	0	0	0	0	0	0	0	0	0	0	0	0	0	0	0	0	0	0	0	0	1	0	0	0	0	0	0	0	0	0	0	0	0	0	0	0	0	0	0	0	0	0	0	0	0	0	0	0	0	0	0	0	0	0	0	0	0	0	0	0	0	0	1	0	0	0	0	0	0	0	0	0	0	0	0	0	0	0	0	0	0	0	0	0	0	0	0	0	0	0	0	0	0	0	0	0	0	0	0	0	0	1	0	0	0	0	0	0	0	0	0	0	0	0	0	0	0	0	0	0	0	0	0	0	0	0	0	0	1	0	0	0	1	1	0	0	0	1	0	0	1	0	0	0	0	0	0	0	1	0	0	0	0	0	0	0	0	0	0	0	0	0	1	0	0	0	0	0	1	0	0	0	0	0	0	0	0	0	0	0	0	0	0	0	0	0	0	0	0	0	0	1	0	0	0	0	0	0	0	0	1	0	0	0	0	0	0	0	0	0	0	0	0	0	0	0	1	0	0	0	0	0	0	0	0	0	0	0	1	0	0	1	0	0	0	0	0	0	0	0	0	0	0	0	0	0	0	0	0	0	0	0	0	0	0	0	0	0	0	0	0	1	0	0	0	0	0	0	0	0	0	0	1	0	0	0	0	0	0	0	0	0	0	0	0	0	0	0	0	0	0	0	0	0	0	0	1	1	1	0	0	0	1	0	0	1	0	0	0	0	0	0	0	0	0	1	0	0	0	0	1	0	0	1	0	0	0	1	0	1	0	0	0	0	0	0	1	0	0	0	0	0	1	0	0	0	0	0	0	0	0	0	0	0	0	0	0	0	0	0	0	0	0	0	0	0	0	0	0	0	0	0	0	0	0	0	0	0	0	0	1	0	0	0	0	0	0	0	0	0	1	0	0	0	0	0	0	0	0	0	0	0	0	0	0	0	0	0	0	1	0	1	0	0	0	0	1	0	0	0	1	0	0	0	1	0	0	0	1	0	0	0	0	0	0	1	0	0	0	0	1	0	0	0	0	0	0	0	0	0	0	0	0	1	0	0	0	0	1	1	0	0	0	0	0	0	0	0	0	0	0	0	0	0	0	0	0	0	0	0	0	0	1	0	0	0	0	0	0	0	0	1	0	0	0	0	0	0	0	0	0	0	0	0	0	0	0	0	0	0	0	1	0	0	1	1	0	0	0	0	0	0	0	0	0	0	0	0	0	0	0	0	1	0	0	0	0	0	0	0	0	0	0	0	0	0	0	0	0	0	0	0	0	1	1	0	0	0	1	0	0	0	0	0	1	0	0	0	0	0	0	0	0	0	0	0	0	0	0	0	0	1	0	1	0	0	0	0	0	0	0	0	0	0	1	0	0	0	0	0	0	0	1	0	0	0	0	0	0	0	0	0	0	0	0	0	0	0	0	0	0	0	0	0	1	0	0	0	0	0	0	0	1	0	0	0	0	0	0	0	0	0	0	0	0	0	0	0	0	0	0	0	0	0	0	0	0	0	0	0	0	0	0	0	0	0	1	1	0	0	0	0	0	0	0	0	0	0	0	0	0	0	0	0	0	0	0	0	0	0	0	0	0	1	0	0	0	0	0	1	0	1	0	0	0	0	0	0	0	0	0	0	0	0	0	0	0	0	0	0	0	0	0	0	0	1	0	0	0	0	0	0	0	0	0	0	0	0	0	0	0	0	1	0	0	0	0	0	0	0	0	0	0	0	0	0	0	0	0	0	0	0	0	0	0	0	0	0	0	0	1	0	0	0	0	0	1	1	0	0	0	0	0	0	0	0	0	0	0	0	1	0	0	0	1	0	0	0	1	0	0	0	1	0	0	0	0	0	0	0	0	0	0	0	0	0	0	0	0	0	0	0	0	1	0	0	0	0	0	0	0	0	0	1	0	0	0	0	0	0	1	0	0	0	0	0	0	0	0	0	0	0	0	0	0	1	0	1	0	1	0	0	0	0	0	0	0	0	0	0	1	0	0	0	1	0	0	0	0	0	0	0	0	0	0	0	0	0	0	0	0	1	0	0	0	1	0	0	0	1	1	0	1	0	0	0	0	1	0	0	0	0	0	0	1	0	0	0	1	0	0	0	0	1	0	0	0	0	0	0	0	0	1	0	1	1	0	0	0	0	0	0	1	0	0	1	0	1	1	0	0	0	0	0	0	0	0	1	0	0	0	0	0	0	0	0	0	0	1	0	0	0	0	0	0	0	0	0	0	0	0	0	0	0	0	0	0	0	0	0	0	0	0	0	0	0	1	0	0	0	0	1	0	0	0	0	1	1	0	0	0	0	0	0	0	0	0	0	0	0	0	0	0	0	0	0	1	0	0	1	0	0	1	0	0	0	1	0	0	0	0	0	0	0	0	0	0	0	1	0	0	0	0	1	0	1	0	1	1	0	0	0	0	0	0	0	0	0	1	1	0	0	1	0	0	0	0	0	0	0	0	0	0	0	0	0	0	0	0	1	0	0	0	0	0	0	0	0	0	0	0	0	0	0	0	0	0	0	0	0	1	1	0	1	0	0	0	0	0	0	0	0	1	0	0	1	1	0	0	0	0	0	0	1	0	0	0	0	0	0	0	0	0	0	0	0	0	0	0	0	0	0	0	0	0	0	0	0	1	0	0	0	0	0	1	0	0	0	0	0	1	0	0	0	0	0	1	0	0	0	0	0	0	0	0	0	0	0	1	0	0	0	0	0	0	0	0	0	1	0	0	0	0	0	0	0	0	0	0	0	0	0	0	0	0	0	0	0	0	0	0	0	0	0	0	0	0	1	0	0	1	0	0	0	0	0	0	0	0	0	0	0	0	0	0	0	0	0	0	0	1	0	0	0	0	0	0	0	0	0	0	1	0	0	0	0	0	0	0	0	0	0	0	0	0	0	0	0	0	0	0	0	0	0	0	0	0	0	0	0	0	0	0	0	0	0	0	0	0	0	0	0	0	0	0	0	0	0	0	0	1	0	0	0	0	0	0	0	0	0	0	0	0	0	0	0	0	0	0	1	1	0	1	0	0	0	1	0	0	0	0	1	1	0	0	0	0	0	0	0	0	0	0	0	0	0	0	0	0	0	0	0	0	1	0	0	0	0	0	0	0	0	0	0	0	0	0	0	0	0	0	0	1	0	0	1	0	0	0	1	0	0	0	0	0	0	0	1	0	0	0	0	0	0	0	0	0	0	1	0	0	0	0	1	0	0	0	0	0	0	0	0	0	1	1	0	0	0	0	0	0	0	0	0	0	0	0	1	0	0	0	1	1	0	0	0	0	0	0	0	0	0	0	0	0	0	1	0	0	0	0	0	0	1	0	0	0	0	0	0	1	0	0	0	0	0	0	0	0	0	0	0	0	0	0	0	1	0	0	1	0	1	0	1	0	0	0	0	0	0	1	0	0	0	0	0	0	0	0	0	0	0	1	0	0	0	0	0	0	1	0	0	0	0	1	0	0	0	0	1	0	0	1	0	0	0	0	0	0	0	0	0	0	0	0	1	0	0	0	1	0	0	0	0	1	0	0	0	0	0	0	0	0	0	0	0	0	0	0	0	1	0	0	0	0	0	0	0	1	0	0	0	0	0	0	0	0	0	0	0	0	0	0	0	1	0	0	0	0	0	1	0	0	0	0	0	1	1	0	0	1	0	1	0	0	1	0	0	0	0	0	0	0	0	0	1	0	0	0	0	0	0	0	0	0	0	0	0	0	0	1	0	0	0	0	0	0	0	0	0	0	1	0	0	0	0	0	1	0	0	0	1	0	0	0	0	0	0	0	0	0	0	1	0	0	0	0	0	0	0	0	0	1	1	1	0	0	1	0	0	0	0	0	0	0	0	0	0	0	0	0	0	0	0	0	0	0	0	1	0	0	0	0	0	0	0	0	0	0	0	0	0	0	0	0	0	0	1	0	1	0	1	0	0	0	0	0	0	0	0	0	0	0	0	0	0	0	1	0	0	0	0	1	0	1	0	0	0	0	0	0	0	0	0	0	0	0	0	0	0	0	0	0	0	0	0	0	0	0	1	0	1	1	0	0	0	0	1	0	0	0	0	0	0	1	0	0	1	0	1	0	0	0	0	0	0	0	1	1	0	0	0	0	0	0	0	0	0	1	0	1	0	0	1	1	0	0	1	0	0	0	0	1	0	0	0	0	0	0	0	0	0	0	0	0	1	0	0	0	0	1	0	0	0	0	0	0	1	0	0	0	1	0	0	0	0	0	0	0	0	1	0	0	0	0	0	1	0	0	0	0	0	0	0	0	0	0	0	0	1	0	0	0	0	0	1	0	0	0	0	0	0	0	0	0	0	0	0	1	0	1	0	0	0	0	0	0	1	1	0	0	0	0	0	0	0	0	0	0	0	0	0	0	0	0	0	0	0	0	0	0	0	1	0	0	0	1	0	1	1	0	0	1	0	0	0	0	0	0	0	0	1	0	0	0	0	0	1	0	0	1	0	0	1	0	0	0	0	0	0	0	0	0	0	1	0	0	0	0	0	0	0	0	0	0	0	0	0	0	0	0	0	0	0	1	0	0	0	0	0	0	0	1	0	0	0	0	0	0	0	0	0	0	0	0	0	0	0	0	0	0	0	0	0	0	1	1	0	0	0	0	0	0	0	0	0	0	0	0	0	0	0	0	0	0	0	0	1	0	0	0	0	0	0	0	0	0	0	0	0	1	0	0	0	0	1	0	0	0	0	0	0	0	0	1	0	0	0	0	0	0	0	0	0	0	1	0	0	0	0	1	0	0	0	0	0	1	0	0	0	0	0	0	0	0	0	0	0	0	0	1	0	0	0	0	0	0	0	0	0	0	0	0	0	0	0	0	0	0	0	0	0	0	1	0	0	0	0	0	1	1	1	1	0	0	0	1	1	0	0	0	0	0	0	0	0	0	1	0	0	0	0	0	0	0	0	1	1	0	0	0	0	0	0	0	0	0	0	1	1	0	1	0	0	0	0	0	0	0	0	1	0	1	0	0	0	0	0	0	1	0	1	0	1	1	0	0	0	0	0	0	1	0	0	0	0	0	0	0	0	0	1	0	0	0	0	0	0	1	0	1	1	0	0	0	0	1	0	0	0	0	0	0	0	0	0	0	0	0	0	0	0	0	0	0	0	0	0	0	0	0	0	1	0	0	0	0	0	0	0	0	0	1	0	0	0	0	0	1	0	0	0	1	0	0	0	0	0	0	0	0	0	1	0	0	1	0	0	0	0	0	0	0	0	0	0	0	0	0	0	0	0	0	0	0	0	0	0	0	0	0	0	0	0	0	0	0	0	0	0	0	0	0	0	0	0	0	0	1	0	0	0	0	0	1	0	0	0	0	0	0	0	0	1	0	0	0	0	0	0	1	0	0	0	0	0	0	0	0	0	0	0	1	0	0	1	0	1	0	0	1	0	0	0	0	0	0	0	0	0	0	0	1	0	0	0	0	0	0	0	0	0	0	0	0	0	0	0	0	0	0	0	1	0	0	0	0	0	0	0	0	0	1	0	0	0	0	0	0	0	1	1	0	0	0	0	0	0	0	0	1	0	0	0	0	0	0	0	0	0	0	0	0	0	0	1	0	0	0	0	0	0	0	0	0	0	1	0	0	0	0	0	0	0	0	0	0	0	0	0	0	0	0	0	0	0	0	0	0	0	1	0	1	0	0	0	0	1	0	0	0	0	0	0	0	0	0	0	0	1	0	0	0	0	0	1	1	0	0	0	0	0	0	0	0	0	0	0	0	0	0	1	0	0	0	0	0	0	0	0	0	1	0	0	1	0	0	0	0	0	1	0	1	0	0	1	0	0	0	0	0	0	0	0	0	0	0	1	0	0	0	1	0	0	0	0	0	0	0	0	0	0	0	0	1	0	0	0	0	0	0	0	0	0	0	0	0	0	0	0	0	0	0	0	0	0	0	1	0	0	0	0	0	0	0	0	0	0	0	0	0	0	0	0	1	1	0	0	1	0	0	0	0	0	0	1	0	0	0	0	1	0	0	0	0	0	0	0	0	0	0	0	0	0	0	0	0	0	1	1	1	0	1	0	0	0	1	0	0	1	0	0	0	0	0	0	0	0	0	0	0	0	0	0	0	1	0	0	0	0	0	0	0	1	0	0	0	0	1	0	0	0	0	0	1	1	1	0	0	1	0	1	1	1	0	1	0	1	0	0	1	1	0	0	0	0	0	0	0	0	0	0	0	1	1	1	1	1	0	0	0	0	0	0	0	0	0	1	0	0	1	1	0	0	0	0	0	0	1	0	1	0	0	0	1	0	1	0	0	0	0	0	0	0	0	0	1	0	0	0	0	0	0	0	0	1	0	0	0	0	0	0	0	0	0	0	1	1	0	0	0	0	0	0	0	0	0	0	0	0	0	0	0	0	0	0	0	1	0	0	0	0	0	0	0	0	0	0	0	0	1	0	0	0	0	0	0	0	0	0	0	0	0	0	0	1	0	0	0	0	0	1	0	0	0	0	0	0	0	0	1	0	0	0	0	0	0	1	0	0	1	0	0	0	0	0	0	1	0	0	0	0	0	0	0	0	0	1	0	1	0	0	0	0	0	0	0	0	0	0	0	0	0	0	0	0	0	0	0	0	0	0	0	0	0	0	1	0	0	0	0	0	0	0	0	0	0	0	0	0	0	0	0	0	0	0	0	0	0	0	0	0	0	0	0	0	0	0	1	0	0	0	0	0	0	0	0	0	0	0	0	0	0	0	0	0	0	1	0	1	0	1	0	0	0	0	0	0	0	1	0	0	1	0	1	0	0	0	0	0	0	0	0	0	0	0	0	0	0	1	1	0	0	0	0	0	0	0	0	0	0	0	0	0	0	0	0	0	0	0	0	0	0	1	1	0	0	0	0	0	0	0	0	0	0	1	0	0	0	0	0	0	0	0	0	0	0	0	0	1	0	0	0	0	0	0	1	0	1	0	0	0	0	0	0	0	0	0	0	1	0	0	0	0	0	0	0	0	0	0	0	0	0	0	0	0	0	1	0	0	0	0	1	0	0	0	0	0	0	0	0	0	0	0	0	0	1	0	0	0	0	0	0	0	1	0	1	0	0	0	0	0	0	0	0	0	0	0	0	0	0	0	0	0	0	0	0	0	0	0	0	1	0	0	0	0	0	0	0	0	0	0	0	0	0	0	0	0	0	1	0	0	0	0	0	0	0	0	0	0	0	0	1	0	0	0	0	0	0	0	0	0	0	1	1	0	0	0	0	0	0	0	0	0	0	0	0	0	0	0	0	0	0	0	0	1	0	0	1	0	0	0	0	0	0	0	0	0	0	0	0	0	1	0	0	0	0	1	0	0	0	0	0	0	0	1	1	0	0	0	0	0	0	0	0	0	0	0	0	0	0	0	0	0	0	0	0	1	0	0	0	0	1	1	0	0	0	0
C418S0042	0	1	0	0	0	1	1	0	0	1	0	0	0	1	0	0	0	0	0	0	0	0	1	0	1	1	0	0	0	0	0	0	0	0	1	0	1	0	0	0	0	1	0	1	0	1	0	0	0	0	0	0	1	0	1	1	0	0	0	1	0	0	1	0	0	0	0	0	0	0	0	0	0	1	0	0	0	0	0	0	1	0	0	0	0	1	1	0	1	0	1	1	0	0	1	0	0	0	0	0	0	0	0	1	0	1	1	1	0	0	0	0	1	0	0	0	1	0	0	0	0	1	1	0	0	0	0	1	0	0	0	0	0	1	1	0	0	0	0	0	0	0	0	0	1	0	0	0	0	0	0	1	0	0	0	0	1	1	0	0	0	0	0	0	1	0	0	0	0	0	0	0	0	0	0	1	0	0	1	1	0	0	0	0	0	0	0	0	1	0	1	1	0	0	1	0	1	1	0	0	0	0	0	0	1	1	1	1	1	0	0	1	0	0	0	0	0	0	0	1	0	0	0	0	0	0	0	0	0	0	0	0	0	0	0	0	1	0	1	0	0	1	0	0	0	0	0	0	1	0	0	0	0	1	0	0	1	0	1	1	0	0	0	0	1	0	0	0	0	0	0	1	0	0	0	1	0	1	0	0	0	0	0	0	0	1	1	1	0	1	1	0	1	0	0	1	1	0	1	1	1	1	1	0	0	0	1	0	0	0	0	0	0	1	0	0	0	1	1	0	0	0	0	0	0	1	1	0	1	0	0	0	1	0	0	0	1	0	1	0	0	0	0	0	0	1	0	0	1	0	0	0	0	0	0	1	0	1	0	1	1	0	1	0	1	1	1	0	0	0	0	0	0	1	0	0	1	0	0	1	0	0	1	1	0	1	0	1	1	0	0	1	0	0	0	1	0	0	0	0	0	0	0	0	0	0	1	1	1	1	0	0	0	1	0	0	0	0	1	0	1	1	0	0	0	0	0	0	1	0	0	0	0	0	1	0	0	1	1	0	0	0	0	0	0	1	0	0	1	1	1	0	1	0	0	1	0	0	0	0	0	0	0	0	0	1	0	0	0	0	0	1	0	1	0	1	0	0	0	0	1	0	0	0	1	1	0	1	0	1	0	1	1	1	0	1	1	0	0	1	0	1	1	0	0	0	0	0	0	0	0	0	0	0	0	0	0	0	0	0	0	0	0	0	0	0	0	0	1	1	1	1	1	0	1	0	0	0	1	0	1	1	0	1	0	0	0	0	1	1	1	0	0	0	0	1	0	1	0	0	1	0	1	1	0	1	1	0	0	0	0	1	0	1	0	0	0	0	0	1	0	0	0	1	1	0	0	0	0	1	0	1	1	1	0	1	1	1	0	1	0	0	0	0	0	0	0	0	1	1	0	0	1	0	0	1	0	0	0	0	0	0	0	0	0	0	0	0	0	0	0	1	0	0	1	0	0	0	0	1	1	0	0	1	0	1	0	1	0	0	1	0	0	1	0	1	0	1	0	1	0	0	0	0	0	0	0	0	0	1	0	0	0	1	1	1	0	0	1	0	0	0	1	0	1	0	0	0	1	1	0	1	0	0	1	0	0	0	0	0	1	0	0	1	0	0	0	0	0	1	1	0	0	0	0	0	0	0	0	0	0	0	0	0	0	1	1	0	0	0	1	0	1	0	0	1	0	1	0	1	0	0	0	0	0	0	0	0	0	1	0	0	0	1	1	1	0	1	1	0	1	1	0	1	0	1	0	0	0	0	0	0	0	0	1	0	1	1	0	0	0	0	0	0	0	0	0	0	0	0	0	0	0	0	0	0	0	0	0	0	0	0	1	0	0	0	0	0	0	0	1	1	0	0	0	1	0	1	0	0	0	0	0	0	0	0	1	0	0	0	0	1	0	1	0	0	1	1	0	1	0	0	0	0	0	1	1	0	1	0	0	0	1	0	0	1	0	0	0	0	0	1	0	1	0	0	0	0	0	0	0	1	0	1	0	0	1	1	0	0	0	1	0	0	0	0	0	1	1	0	0	0	0	1	1	0	0	0	1	0	1	0	0	0	0	0	0	0	1	0	0	1	1	0	1	0	1	0	0	0	1	1	0	0	0	0	1	1	1	0	0	0	1	0	0	1	1	1	1	0	0	0	0	0	0	0	0	0	0	1	1	1	0	0	0	0	1	0	1	0	0	0	1	0	1	0	0	0	0	0	0	0	0	0	0	1	0	0	0	0	0	0	0	0	1	0	1	1	0	0	0	0	0	1	0	0	1	0	0	0	0	0	1	0	1	0	1	0	0	0	1	0	0	1	1	0	0	0	0	1	1	0	1	0	1	0	1	0	0	0	0	1	0	1	1	0	0	0	1	0	0	0	0	0	0	0	0	0	0	1	0	1	1	1	1	1	0	1	0	1	0	0	0	0	0	0	0	0	1	1	0	0	0	0	0	0	0	0	0	0	1	0	0	0	0	0	1	0	0	0	0	1	1	0	1	0	0	1	0	1	0	0	0	0	0	0	1	0	0	0	0	0	0	0	1	0	0	1	1	0	0	0	1	1	0	0	1	0	0	1	0	0	1	0	0	0	0	1	0	0	1	0	1	0	1	1	0	0	1	0	1	1	0	1	0	1	0	0	1	0	0	1	0	0	0	0	0	0	1	1	1	0	1	1	1	0	0	1	0	1	0	0	0	0	0	0	0	0	0	0	0	0	0	0	1	0	0	1	1	0	0	0	0	0	0	0	1	1	0	1	1	0	0	0	1	0	0	0	0	0	1	0	1	0	0	1	0	0	0	0	0	0	0	1	0	0	0	0	0	0	0	0	0	0	0	0	0	0	0	0	1	1	1	1	0	0	0	0	1	1	1	0	0	1	0	0	0	1	1	1	0	0	1	1	1	1	1	0	0	0	0	0	0	0	0	0	1	1	1	1	0	0	0	1	0	0	0	1	0	0	0	0	1	0	0	0	0	0	1	0	1	0	0	0	0	0	0	1	0	0	0	0	0	1	0	0	0	0	0	1	1	0	0	1	1	0	0	1	0	0	1	0	0	0	0	1	0	0	0	0	0	1	1	0	1	1	0	0	0	0	0	0	0	0	0	0	0	1	1	1	0	1	1	0	1	0	1	0	0	0	0	0	0	1	1	0	0	0	1	0	0	0	0	0	0	0	0	1	0	1	0	0	0	0	0	0	0	0	0	0	0	0	1	0	1	0	0	0	0	1	0	1	0	0	0	0	1	1	1	0	0	0	1	1	1	0	0	0	1	0	0	0	0	0	1	0	1	0	0	0	0	0	0	0	1	0	0	1	1	0	1	0	0	0	0	1	0	0	0	1	0	1	0	1	0	1	0	0	0	0	1	0	1	1	0	1	1	0	0	1	0	0	0	0	0	0	1	0	0	1	1	0	0	0	0	1	0	0	0	0	0	0	0	0	1	1	0	0	1	1	0	1	0	1	0	0	0	1	0	0	0	0	1	0	0	0	0	1	1	0	1	1	1	1	0	1	0	1	1	0	1	1	1	1	1	0	0	0	0	1	1	1	0	0	0	1	1	1	1	0	0	0	0	0	0	0	0	0	0	1	0	0	0	1	0	0	1	1	0	1	0	0	0	0	0	1	0	0	1	1	0	1	1	1	0	0	0	0	1	1	0	0	1	0	0	1	1	1	0	0	1	0	0	0	1	0	1	0	0	0	0	1	1	0	1	0	1	0	0	0	0	1	0	0	0	1	1	1	0	0	0	0	0	0	1	0	0	0	1	0	1	1	1	1	0	1	1	0	0	0	0	0	1	1	0	0	0	0	0	1	0	0	0	0	0	1	0	1	0	0	0	0	1	0	1	0	0	0	0	1	1	1	0	0	0	0	0	0	1	0	0	0	0	0	0	0	0	0	0	1	0	0	0	0	1	1	1	0	0	0	0	1	1	1	0	0	0	0	0	0	1	0	0	1	0	0	1	0	1	0	1	1	0	1	1	0	0	1	1	1	0	0	0	0	0	0	0	0	1	1	1	0	1	0	1	0	1	0	1	0	1	1	0	0	1	0	1	0	0	0	0	0	0	1	0	0	0	0	0	0	1	1	0	1	0	0	0	0	1	0	0	0	0	0	1	0	0	1	0	0	0	0	0	0	0	0	0	0	0	0	0	0	0	1	0	0	0	0	0	0	1	0	0	1	0	1	0	0	0	0	0	0	0	0	1	0	0	0	1	0	0	1	0	0	0	0	0	1	0	0	0	1	0	0	0	0	0	1	1	1	0	0	1	0	1	0	0	0	0	0	0	0	1	0	0	0	0	0	0	1	0	0	0	0	0	0	0	0	0	0	0	0	1	0	0	0	1	0	1	1	1	0	0	1	0	0	0	0	1	1	1	1	0	0	1	1	1	1	0	1	0	1	0	0	0	0	0	1	1	0	0	1	1	1	1	1	1	1	0	1	1	0	0	0	0	0	0	0	0	0	1	1	0	0	0	1	0	0	0	1	0	0	0	0	1	0	0	0	1	1	0	0	0	0	0	0	0	0	1	0	0	0	0	0	1	0	0	0	0	0	0	0	0	1	0	0	0	0	1	0	0	0	0	0	0	0	0	0	0	0	1	0	0	0	0	0	0	1	0	1	0	0	1	1	1	1	1	0	1	1	1	0	0	1	0	0	0	0	0	1	0	0	0	0	1	0	0	0	1	1	0	1	0	1	1	0	1	0	0	0	0	0	0	1	0	0	1	0	1	0	1	0	0	0	0	0	0	0	1	0	0	1	0	1	1	0	0	0	0	0	0	0	0	0	1	0	0	1	1	1	0	1	0	1	0	0	0	0	0	1	0	1	0	0	1	0	1	0	0	0	0	0	0	1	1	0	1	0	0	1	1	0	0	0	1	1	0	1	0	1	0	0	0	0	0	1	1	1	1	1	1	0	1	0	0	0	0	0	1	1	1	1	0	0	0	0	0	0	0	1	0	0	0	1	1	0	1	0	0	0	1	0	0	0	1	0	0	0	1	0	0	0	0	1	0	0	1	1	1	0	0	0	1	1	1	0	0	1	0	0	0	1	1	0	0	1	0	0	0	0	1	1	0	0	0	0	1	1	0	1	1	0	0	1	0	0	0	0	0	1	0	1	0	0	0	0	0	0	0	0	0	1	0	0	0	0	0	0	0	0	0	0	0	0	0	1	0	0	0	0	0	1	0	0	0	0	0	1	1	1	0	1	0	0	0	0	1	0	0	0	1	0	0	0	0	1	1	0	0	0	0	1	0	0	0	1	0	1	0	0	0	0	0	1	1	1	0	0	1	1	1	0	0	0	0	0	0	0	0	1	1	0	1	0	0	1	1	0	0	0	0	1	1	1	0	0	0	0	0	0	1	0	1	0	0	0	1	0	0	0	0	0	0	0	0	1	0	0	0	0	0	1	0	0	0	1	0	0	0	1	1	1	0	0	1	0	1	1	0	0	0	0	1	0	0	0	0	1	1	0	0	1	0	0	0	0	1	0	0	0	0	0	1	0	1	1	0	1	0	0	1	0	0	0	1	0	0	0	0	0	1	0	1	1	1	0	0	0	1	1	0	1	0	1	1	0	0	0	0	1	0	0	0	1	0	0	0	0	1	0	0	1	0	1	0	0	1	1	1	0	1	0	0	1	1	0	0	1	0	1	0	1	0	0	0	0	0	1	0	0	0	0	0	0	0	0	0	0	0	1	0	0	0	1	1	0	1	0	0	0	0	1	1	0	0	0	0	1	1	0	1	0	0	0	1	0	1	0	0	1	0	1	0	0	0	0	0	1	0	0	1	1	0	1	0	0	1	0	0	1	0	1	0	1	1	0	1	1	0	0	0	0	0	0	0	0	0	0	0	1	1	0	0	1	0	1	0	1	1	1	1	0	0	0	0	0	0	0	0	0	1	0	0	0	0	0	1	0	0	0	1	0	0	0	1	0	0	0	0	0	0	0	0	0	0	0	0	0	0	1	0	1	0	0	0	0	0	0	0	0	0	1	0	1	1	1	1	0	1	0	0	0	0	0	0	0	1	0	1	1	0	0	0	0	1	1	0	0	0	0	1	0	0	1	0	0	1	0	0	0	0	0	0	0	0	0	0	0	0	0	1	0	0	0	0	1	0	0	0	1	1	0	1	0	1	0	0	1	1	1	0	0	1	0	0	0	1	0	0	1	1	0	0	0	0	0	0	0	1	0	1	1	1	1	1	1	1	0	1	0	1	0	0	0	0	0	0	1	1	0	0	0	0	0	0	1	0	1	0	0	1	0	1	0	1	0	0	0	0	0	0	1	0	0	1	0	0	0	0	1	0	1	0	0	0	0	1	1	0	1	0	0	1	1	0	0	1	0	0	1	0	0	0	0	1	1	0	0	0	0	0	0	0	0	0	0	0	0	0	0	0	0	0	0	1	0	1	0	1	0	0	0	0	0	0	1	0	0	1	1	1	0	0	0	0	0	0	1	0	1	0	1	1	0	0	0	0	1	0	1	0	1	0	0	0	0	1	0	0	0	0	0	0	0	0	0	0	1	0	1	0	0	0	1	0	0	0	1	0	0	1	0	1	1	0	0	1	1	1	0	1	1	0	1	1	1	0	0	0	0	1	0	0	0	0	0	0	1	0	0	0	0	0	0	1	1	0	0	0	0	1	1	0	0	1	1	0	0	1	1	1	0	0	0	0	0	0	0	1	0	0	1	1	0	1	1	0	0	0	0	0	0	0	1	0	0	0	0	0	0	0	0	0	1	1	0	1	0	0	0	0	0	0	0	1	0	1	0	0	0	0	0	0	1	0	0	1	0	0	0	1	0	0	0	0	1	0	0	0	1	0	0	0	0	1	1	0	0	0	1	0	0	0	1	1	1	0	0	1	0	0	1	1	0	0	1	1	0	0	0	0	0	0	1	0	0	0	0	0	0	0	0	0	1	0	0	0	1	1	0	0	1	0	1	1	1	1	0	0	0	0	0	0	0	0	0	0	1	1	0	1	1	0	0	0	1	0	0	0	1	1	0	0	1	1	1	0	0	0	0	0	1	0	1	0	0	0	0	0	1	0	1	0	1	1	0	1	1	0	1	0	1	1	1	0	1	1	1	0	1	0	0	0	0	1	0	1	0	0	0	0	0	1	0	0	1	1	1	0	0	0	0	0	1	0	0	0	0	0	0	1	1	0	0	1	1	0	0	0	0	0	0	0	1	1	1	0	1	0	0	0	0	0	1	0	1	0	0	0	0	0	0	0	0	1	0	1	0	0	0	1	0	0	0	0	0	0	0	0	0	0	0	0	1	1	0	0	0	0	0	1	0	1	0	1	0	1	1	0	1	0	0	0	0	0	0	1	1	0	0	0	0	0	1	1	0	1	1	1	1	0	0	0	0	0	0	0	0	0	0	0	0	0	0	0	0	0	1	0	1	0	0	0	0	0	1	1	0	0	0	1	1	1	0	0	0	1	0	1	0	0	0	1	1	1	0	0	1	1	1	0	0	0	1	0	0	0	0	0	0	0	0	0	1	1	1	0	0	1	0	0	1	0	1	1	0	0	0	0	0	1	1	1	0	1	0	0	0	1	0	1	0	1	1	0	1	1	0	0	1	1	0	1	0	0	1	1	0	0	0	0	1	1	0	1	0	1	1	1	0	1	1	1	0	0	0	1	0	0	0	1	0	0	0	0	1	1	0	1	1	1	0	0	0	0	0	0	1	0	0	0	0	0	0	0	0	0	0	1	1	0	0	0	0	0	1	0	0	0	0	0	1	0	0	0	1	1	0	1	0	1	0	0	0	1	0	0	1	0	1	0	0	0	0	0	1	0	1	0	1	0	0	0	0	0	1	1	0	1	0	0	0	0	0	0	0	0	1	0	0	0	0	1	0	1	0	0	0	1	1	1	0	0	0	0	0	0	0	1	0	1	1	1	0	0	0	0	0	0	0	1	0	1	0	0	0	1	1	1	1	0	1	0	0	0	0	1	0	0	1	0	0	0	0	0	0	0	0	0	0	1	0	0	0	1	0	0	0	0	0	0	0	0	1	0	0	0	0	1	0	1	0	0	1	0	0	1	1	0	0	1	0	0	1	1	0	0	0	1	0	0	0	1	0	1	0	0	0	0	0	1	0	0	1	0	0	0	0	1	0	0	0	0	0	1	0	0	0	0	0	0	0	1	0	0	0	0	1	0	0	0	0	0	0	0	0	0	0	1	0	1	0	0	0	0	0	0	1	1	0	0	0	0	0	0	1	0	0	0	1	0	0	1	1	1	1	0	0	1	0	1	1	0	1	1	1	0	1	0	1	0	0	0	0	0	0	0	1	0	0	1	0	0	1	0	1	0	0	0	0	0	0	0	1	0	0	0	0	0	1	0	0	0	0	1	1	0	1	0	0	0	0	0	0	1	1	0	0	1	1	1	1	0	1	0	0	0	0	0	0	1	1	1	1	0	0	1	0	1	0	0	1	1	0	0	0	0	1	1	1	1	1	0	1	1	0	0	0	1	0	0	0	1	0	0	0	0	0	0	0	0	1	0	0	1	0	0	0	0	1	0	0	0	0	1	0	0	0	0	0	0	0	0	0	0	1	0	0	0	1	1	0	0	0	0	1	0	0	1	0	1	0	0	1	0	1	0	1	1	0	1	0	1	0	0	0	0	1	0	0	1	0	1	0	1	0	0	1	0	1	1	1	0	0	0	0	0	0	0	0	0	1	1	0	0	0	0	0	0	1	0	0	1	1	0	0	0	0	0	1	0	1	0	1	1	1	1	1	0	0	0	0	0	0	0	0	0	0	1	0	0	1	0	1	0	1	0	0	1	1	0	0	1	0	1	0	0	1	0	0	0	0	1	0	0	0	1	0	1	1	0	0	0	0	1	0	1	0	1	1	0	1	1	1	1	0	0	0	0	1	1	0	1	0	0	0	0	1	0	0	0	1	0	0	0	0	0	0	1	0	0	1	0	0	1	0	0	1	0	1	0	0	0	0	0	1	0	0	0	1	1	0	1	0	1	0	0	1	0	1	0	0	0	0	0	0	1	0	1	1	0	1	1	0	0	0	1	0	0	1	1	0	0	0	0	0	0	0	1	0	0	0	1	0	0	0	0	0	0	1	1	1	0	1	1	1	0	1	1	0	0	0	1	0	0	0	0	0	1	0	0	0	0	0	0	1	0	0	0	0	1	0	0	1	0	0	0	0	0	0	1	0	1	1	0	0	1	1	1	0	0	1	0	1	1	0	1	0	0	0	1	0	0	1	1	0	0	1	1	0	0	0	1	0	0	0	0	1	0	0	0	0	0	0	0	1	0	1	0	0	1	0	0	0	1	1	0	0	0	1	0	0	0	0	0	0	1	1	0	0	1	0	0	1	1	0	0	1	1	1	1	1	0	1	1	0	0	1	0	1	0	0	0	0	0	1	0	0	0	0	0	0	0	0	0	1	1	1	0	0	1	0	0	1	1	0	0	0	1	0	0	1	1	0	0	0	1	0	0	0	0	1	0	0	0	0	0	0	1	0	1	1	1	0	0	1	1	0	0	0	1	0	0	0	1	0	1	0	0	1	0	1	0	0	0	0	0	0	1	0	0	0	0	0	0	0	0	0	0	0	1	0	0	0	0	0	0	0	1	0	0	0	0	0	0	0	1	0	0	1	0	1	1	0	1	1	0	0	0	0	1	0	1	1	0	1	1	0	0	0	0	0	0	0	0	0	0	0	0	0	0	0	1	0	0	0	0	0	0	1	0	0	0	0	0	1	0	0	1	1	1	0	1	0	0	0	1	0	1	1	0	0	0	0	0	1	0	0	1	1	0	1	1	1	0	0	0	0	0	1	1	1	1	1	0	0	1	0	0	0	0	0	1	0	0	0	1	0	1	0	0	1	0	1	0	1	0	0	1	1	0	0	1	1	0	0	0	0	1	0	1	1	0	0	0	0	0	1	0	1	0	0	0	0	0	0	0	0	0	0	1	1	0	1	0	0	0	1	1	0	1	0	0	1	0	0	0	0	0	0	0	1	1	0	0	0	1	0	0	0	0	1	1	1	0	1	1	1	0	0	0	0	0	0	1	0	0	0	1	1	1	1	0	1	0	0	1	1	1	0	0	1	1	1	1	0	0	1	0	0	0	0	1	0	1	1	0	0	1	0	0	1	0	0	1	1	1	1	1	1	0	1	1	0	0	0	0	0	0	1	0	0	0	1	0	0	0	0	0	0	1	0	1	1	1	0	0	1	0	1	0	0	0	0	0	0	0	0	0	0	1	0	1	0	0	0	0	0	0	0	1	0	1	1	0	1	1	0	1	0	0	1	0	0	1	0	1	0	0	0	1	1	0	0	1	0	1	0	1	1	0	0	0	1	0	0	0	0	0	0	0	0	0	1	1	0	0	0	0	1	1	0	0	0	1	0	1	0	1	0	0	0	0	0	0	1	0	0	0	1	1	0	0	0	0	0	1	1	0	0	0	0	0	0	0	1	0	0	0	0	1	0	1	1	0	1	0	0	1	0	0	1	0	0	0	0	0	0	1	1	0	1	0	0	1	0	0	0	0	1	0	0	0	0	0	0	1	0	0	0	0	0	1	0	0	1	1	0	1	0	1	0	1	0	0	0	1	0	0	0	0	1	1	0	1	0	1	0	0	0	1	0	1	0	0	0	0	0	1	0	0	0	1	0	0	0	0	0	1	0	1	1	0	0	0	0	0	0	0	1	0	0	1	1	0	0	0	0	1	1	1	0	0	0	1	1	1	1	0	1	0	1	1	1	1	0	0	0	0	1	0	0	0	1	0	0	0	1	0	0	1	0	0	0	1	0	0	1	0	1	1	0	0	1	0	0	1	0	0	0	1	0	0	0	0	0	0	0	0	0	0	0	0	0	0	0	0	0	0	0	1	1	0	0	1	0	1	0	1	0	0	0	1	0	1	1	1	0	0	0	1	0	0	1	1	0	0	0	0	1	0	0	0	0	0	1	0	0	0	0	0	1	0	0	0	0	1	1	0	1	0	1	0	0	0	0	0	0	0	0	1	0	0	0	0	0	0	0	0	0	1	0	0	0	0	0	0	0	0	0	0	0	0	0	0	0	0	1	0	0	0	0	0	0	0	0	0	0	0	0	0	0	1	1	0	0	1	0	0	1	0	0	0	0	0	1	0	0	0	1	1	0	1	0	0	0	1	1	0	0	0	1	1	0	0	0	1	0	1	0	1	0	0	0	0	0	0	0	1	1	0	1	0	0	0	0	1	0	0	0	0	1	1	1	1	0	0	0	0	1	0	0	1	1	1	0	0	1	1	0	0	0	0	1	0	0	1	0	0	0	0	1	0	0	0	0	1	0	1	0	0	0	0	0	0	0	0	0	0	0	0	0	1	0	0	0	0	1	1	0	0	1	1	0	0	0	0	0	0	0	0	0	0	0	0	0	0	0	0	0	0	0	0	0	0	0	0	1	1	0	0	0	0	1	0	0	0	1	0	0	0	1	0	1	1	0	0	0	0	0	0	0	1	0	0	1	0	1	1	1	1	0	1	0	1	1	0	1	0	0	0	0	0	0	0	1	1	1	1	0	1	0	1	1	0	1	0	0	1	0	1	0	1	0	1	0	1	0	0	0	0	0	0	1	0	0	0	0	0	0	1	0	0	0	1	0	0	1	0	1	0	1	0	0	1	0	0	0	0	0	0	0	0	0	0	0	0	0	1	1	0	0	0	0	0	0	0	0	0	0	0	0	0	0	0	1	0	0	0	0	0	1	0	1	0	0	0	1	0	1	0	1	1	0	0	0	0	0	0	0	0	0	0	1	1	0	1	0	0	1	0	0	0	1	0	1	1	1	0	1	0	1	0	0	1	0	0	0	1	0	0	0	0	0	0	0	0	0	1	1	1	0	1	1	0	0	0	0	0	0	0	0	1	1	0	1	0	0	0	0	1	1	0	0	0	0	1	0	1	0	0	0	0	0	0	0	0	1	1	0	0	1	0	0	1	0	0	1	0	0	0	0	1	0	0	0	0	0	0	0	1	0	0	1	0	1	0	1	0	1	1	1	0	0	1	0	0	0	1	0	1	0	0	0	0	0	0	0	1	1	0	1	0	1	1	0	1	1	1	0	0	0	0	0	0	1	0	0	0	0	0	0	0	0	0	0	0	0	1	0	0	1	1	0	0	0	1	1	0	1	1	1	0	0	0	0	0	0	1	0	0	1	0	0	1	1	0	1	1	1	0	1	0	0	0	0	1	0	0	0	0	1	1	1	1	0	1	0	1	0	0	1	1	1	0	0	0	1	0	0	0	1	0	0	0	0	0	1	0	0	0	0	0	1	0	1	0	1	0	1	1	0	0	0	1	1	0	1	0	1	0	0	1	0	0	1	0	0	0	1	0	0	0	1	1	1	1	1	1	0	0	1	1	0	0	1	0	1	0	1	1	0	0	0	1	0	1	1	1	1	0	0	1	1	0	1	1	0	1	1	1	0	0	1	0	1	0	1	0	0	0	0	0	0	0	0	0	0	0	0	0	1	0	1	0	1	1	0	0	0	0	0	0	0	0	0	0	0	0	0	0	1	0	0	0	0	0	1	0	1	0	0	0	0	0	0	1	0	0	0	0	1	0	0	0	0	1	0	0	0	0	0	1	0	0	1	0	1	0	1	1	0	0	0	0	0	1	0	0	0	0	0	0	1	1	1	1	1	0	0	0	1	0	0	0	1	1	0	1	0	1	0	0	0	1	0	1	0	0	0	1	1	0	0	0	0	1	1	1	0	0	1	0	0	0	0	0	1	0	1	0	0	1	1	0	0	0	0	0	0	0	0	1	0	0	1	1	1	1	0	0	1	0	1	1	0	1	1	1	1	1	0	0	0	1	0	0	0	0	0	0	0	1	0	1	1	0	0	1	0	1	0	0	1	0	0	0	0	1	0	0	0	0	1	0	0	0	0	1	1	0	0	0	1	0	0	1	1	0	1	0	1	1	0	1	0	0	0	0	0	0	0	0	0	0	1	1	0	0	0	0	1	0	0	0	0	0	0	1	0	0	0	0	0	0	0	1	0	1	0	0	0	0	0	0	1	0	0	0	0	0	1	0	0	0	0	0	0	0	1	0	0	0	0	0	0	0	0	1	0	0	0	0	0	0	0	0	0	0	0	1	0	0	0	0	0	0	0	0	1	0	0	1	1	0	1	0	1	0	0	0	0	0	0	0	1	0	0	1	1	0	0	0	0	0	0	0	1	1	0	1	0	0	0	0	0	0	0	0	0	0	0	0	0	0	0	0	0	1	0	0	0	0	1	0	0	0	1	0	1	0	0	0	0	0	0	0	0	0	0	0	0	0	0	0	0	0	0	0	0	1	0	1	0	0	0	1	0	0	0	0	0	0	0	0	0	0	0	0	0	0	0	0	1	0	1	0	1	0	1	0	1	0	1	0	0	0	0	0	0	1	1	1	0	0	0	0	1	1	0	1	0	0	0	0	0	0	0	0	0	0	0	0	1	0	0	1	0	0	0	0	0	1	0	1	0	0	0	0	1	0	0	0	0	0	0	0	0	0	0	0	0	0	0	1	0	0	0	0	0	1	0	0	0	0	0	0	0	0	0	0	1	0	0	0	0	1	0	0	1	0	0	0	1	0	0	1	1	0	0	0	0	0	1	0	0	0	0	0	0	0	1	1	1	0	0	0	0	0	0	0	0	0	1	0	1	1	0	0	1	0	0	1	0	0	0	0	1	0	1	0	0	0	0	1	0	0	0	0	1	0	0	1	0	0	0	0	0	1	1	0	0	0	0	0	0	0	0	0	0	0	0	1	0	0	0	0	0	1	0	1	0	0	0	0	0	0	0	1	0	1	0	1	1	1	0	0	0	0	0	0	0	0	0	0	0	1	0	0	0	0	0	1	0	1	0	1	0	0	0	1	1	1	0	1	1	1	1	0	0	0	0	0	0	0	0	1	0	1	0	0	0	1	1	1	1	0	1	0	0	0	0	0	0	0	0	1	1	0	1	0	0	0	0	0	0	0	0	0	0	0	0	0	0	0	0	1	0	0	0	0	0	0	0	1	0	1	0	0	0	0	0	1	1	1	0	1	1	0	1	0	0	0	1	1	0	0	1	0	1	0	0	1	1	0	0	0	1	1	0	0	0	1	0	1	1	0	0	1	0	0	0	1	1	1	0	0	0	0	0	1	1	0	1	0	1	0	0	0	0	1	0	0	0	0	0	1	0	0	0	1	0	0	1	0	0	1	0	0	0	1	0	0	0	0	0	0	1	0	0	1	0	1	1	1	0	0	0	0	0	1	0	1	1	0	0	0	0	0	1	1	0	0	1	0	0	0	1	0	0	1	0	0	1	0	0	0	0	0	1	1	0	1	0	0	1	0	0	0	0	0	0	0	1	0	0	1	1	1	0	0	0	0	0	1	0	0	0	0	0	1	0	0	0	0	0	0	0	1	1	0	1	0	1	0	1	0	0	0	0	0	0	0	1	1	0	0	1	1	0	1	0	1	1	0	1	0	1	0	0	0	0	1	0	0	0	0	0	0	1	0	1	0	0	0	0	0	0	1	0	0	0	0	0	0	0	0	0	0	0	0	0	0	1	1	0	0	0	0	0	0	0	0	0	0	0	0	0	1	0	0	0	0	0	1	0	0	0	0	0	1	0	0	0	1	0	0	0	0	0	0	0	1	0	0	1	0	0	0	0	0	0	1	0	0	1	0	0	1	0	0	1	0	0	0	0	0	0	1	1	0	1	0	0	1	0	0	0	0	0	1	0	0	0	0	0	0	0	0	0	0	1	0	0	0	1	0	0	1	0	0	1	0	0	0	1	0	0	0	1	1	1	0	0	1	1	0	0	1	0	0	0	0	0	0	0	0	0	0	0	0	0	1	0	0	0	0	0	0	1	1	1	0	1	0	0	0	0	0	0	0	1	0	1	0	1	0	1	0	1	0	1	0	1	1	1	1	1	1	0	1	0	0	1	0	0	0	0	0	0	0	0	0	0	0	1	0	1	1	0	0	0	0	0	0	1	0	0	0	0	1	0	0	0	0	0	0	1	1	1	0	1	1	0	0	0	0	0	0	1	0	1	0	0	1	0	1	0	0	0	0	0	0	0	1	0	0	1	1	0	0	0	0	0	0	0	0	1	0	1	1	0	0	0	0	0	0	0	0	0	0	0	1	0	0	1	0	1	0	1	0	0	1	0	1	0	0	0	0	0	0	0	0	0	0	0	1	0	0	1	0	0	0	0	0	1	0	0	0	1	1	1	1	0	0	0	0	0	0	1	0	0	0	0	0	0	0	1	1	0	0	0	0	0	0	0	0	0	0	0	0	1	0	0	0	0	0	0	1	0	1	0	0	0	1	0	1	1	0	0	0	0	0	0	1	1	1	0	0	0	0	1	1	0	0	0	0	0	0	0	0	0	0	1	0	0	0	0	1	0	0	0	0	0	1	1	1	1	0	0	0	0	0	0	0	0	0	0	1	0	1	0	0	1	0	1	0	0	0	1	1	1	0	0	0	0	0	1	0	0	1	0	0	0	1	1	1	0	0	1	0	0	0	0	0	0	1	1	0	0	0	0	0	0	1	1	1	0	0	0	0	0	0	0	0	0	1	0	1	1	1	1	0	0	0	1	1	0	1	1	0	1	0	0	1	0	0	1	1	1	0	1	0	0	0	0	0	1	0	0	0	0	0	0	0	0	0	0	1	0	0	0	0	0	0	0	0	1	0	0	1	0	1	1	0	0	0	0	0	0	0	0	0	0	0	0	0	0	0	0	0	0	0	0	0	0	1	0	1	1	0	0	0	0	1	0	0	0	0	0	0	1	1	0	1	0	0	0	0	0	0	0	1	0	0	0	0	0	0	0	0	1	1	0	1	0	1	0	0	1	0	0	1	0	0	0	1	0	0	0	1	0	0	1	0	0	1	0	0	0	0	0	0	1	0	0	1	1	0	0	0	0	0	0	1	1	1	0	1	0	1	0	0	0	0	1	1	0	0	0	0	1	0	0	1	0	1	0	0	1	0	1	1	0	0	0	0	0	1	0	0	0	0	1	0	1	0	0	0	1	0	0	0	1	0	0	0	1	0	0	0	0	0	1	0	0	0	1	0	0	0	0	1	0	0	0	0	0	0	0	0	0	0	0	1	0	1	0	0	1	0	0	1	0	0	0	0	0	0	0	0	0	0	0	1	1	0	0	1	0	0	1	0	0	0	0	0	1	0	0	0	0	0	0	0	0	0	0	1	0	0	0	0	0	0	0	0	0	0	1	0	1	1	0	0	0	0	0	0	0	0	0	0	1	0	1	0	1	0	1	0	0	0	1	0	1	0	1	0	0	1	1	0	1	0	0	1	1	0	0	1	0	1	1	0	0	0	1	0	1	0	0	1	0	1	1	1	0	1	0	0	0	1	0	0	0	0	0	0	0	0	0	0	0	0	0	0	0	0	1	0	1	1	1	0	0	0	0	0	1	0	0	1	0	0	0	0	0	1	0	1	0	0	0	0	0	0	0	0	1	0	1	0	0	0	0	0	0	1	1	1	0	0	1	1	0	0	0	0	0	0	1	0	0	0	0	0	0	1	1	0	0	0	1	0	1	0	0	0	0	0	0	0	1	0	1	0	0	0	0	0	0	1	1	0	1	1	0	0	1	0	1	0	0	0	0	0	0	0	1	0	0	0	1	0	0	0	0	0	0	1	1	0	0	1	0	1	0	0	1	0	0	0	0	0	0	1	1	0	0	0	0	0	1	0	0	0	0	0	0	1	0	0	0	1	1	0	0	0	0	1	0	0	1	0	0	1	1	0	0	0	0	0	0	0	1	0	0	0	0	1	0	0	0	0	0	0	1	1	1	0	1	1	1	1	0	0	1	0	0	1	0	0	0	0	0	0	1	0	0	0	0	0	0	0	0	0	0	0	0	0	0	0	0	0	1	0	1	1	0	0	0	0	0	0	0	0	1	1	1	1	1	0	0	0	0	0	0	0	0	0	0	0	0	0	0	0	1	0	0	1	0	0	0	0	1	0	0	1	1	0	1	0	0	1	0	0	1	0	1	1	0	0	0	0	1	0	0	0	0	0	0	0	0	1	0	0	1	0	0	0	1	0	0	0	0	0	0	0	0	0	0	1	0	1	0	0	0	1	0	0	0	1	1	0	0	0	0	1	1	0	1	0	0	0	0	1	1	0	0	1	1	0	1	0	1	0	1	0	0	0	1	1	1	0	1	0	0	0	0	0	0	1	0	0	1	0	0	0	1	0	1	0	0	1	0	0	0	0	0	0	1	0	0	0	1	1	0	0	1	0	1	0	0	0	1	1	0	1	0	0	0	0	1	1	0	1	0	1	0	1	0	1	0	0	0	0	0	0	1	1	0	0	1	0	0	0	0	1	0	1	1	0	0	1	0	1	0	0	1	0	0	1	1	0	0	0	0	0	0	0	0	0	1	0	1	0	1	0	0	0	1	0	0	0	1	1	0	0	1	0	0	1	1	0	0	0	0	1	0	0	0	0	1	0	0	0	0	0	0	0	0	0	1	0	0	0	0	0	0	0	0	0	0	0	0	1	0	0	0	0	0	0	1	0	0	0	0	1	0	0	0	0	0	0	1	0	0	0	0	0	0	0	0	0	1	0	0	0	0	1	0	0	1	0	1	0	0	0	1	0	1	1	0	0	0	0	0	0	0	1	1	0	0	0	0	0	0	1	1	1	1	0	0	0	0	0	0	0	1	1	1	1	0	0	0	0	0	0	0	0	1	0	0	0	1	0	0	0	0	0	0	1	1	0	1	0	0	1	0	0	0	0	0	1	1	1	0	0	0	0	1	1	1	0	1	0	0	0	0	1	1	0	0	0	0	0	1	0	1	0	1	0	0	0	0	0	0	1	0	0	0	0	0	1	0	0	0	0	0	0	0	0	0	1	1	0	0	0	1	1	0	1	1	1	0	0	0	1	0	1	0	0	0	0	0	0	0	0	0	0	0	0	0	0	0	1	1	0	0	0	1	0	1	0	0	0	0	1	0	1	0	1	0	0	0	1	0	1	0	1	0	0	1	0	0	0	0	0	0	0	0	0	1	0	0	0	1	0	0	0	0	0	0	0	0	0	0	0	0	0	0	0	0	1	1	0	1	0	1	0	0	0	0	0	0	0	0	0	1	0	0	0	0	1	0	0	0	0	0	0	0	0	0	0	1	0	0	0	0	1	0	0	0	1	0	1	0	0	1	1	0	0	0	0	0	0	0	0	0	1	0	0	0	0	0	0	0	0	0	0	0	0	0	1	0	0	1	1	0	0	0	0	0	0	1	0	1	0	0	0	0	0	1	0	0	0	1	0	0	1	0	0	0	0	0	0	0	0	0	1	0	0	1	0	1	1	1	1	0	0	0	0	0	0	0	0	1	0	0	0	1	0	0	0	0	1	0	0	0	0	0	1	0	0	0	0	0	0	0	1	0	1	0	1	0	0	0	0	0	0	0	0	1	1	0	0	1	1	0	0	0	0	0	0	0	0	0	0	0	0	0	0	0	0	1	1	1	0	0	0	0	1	0	0	1	0	0	0	0	0	1	0	0	1	0	1	0	0	0	0	0	1	1	0	0	0	0	0	0	1	0	0	0	0	1	0	1	0	0	0	0	0	0	0	0	1	0	0	0	0	0	0	0	0	0	0	1	1	0	0	1	0	0	0	0	0	0	0	0	0	0	1	0	0	1	0	1	0	0	1	1	0	0	0	0	0	0	0	0	0	0	0	0	0	1	0	1	0	1	0	0	0	1	0	0	0	1	0	0	1	0	0	0	1	1	1	0	0	1	0	0	0	0	0	0	0	1	0	1	0	1	1	0	1	0	0	1	0	0	0	0	0	0	1	0	1	0	1	0	0	1	1	0	0	0	0	1	0	0	1	0	1	0	0	0	0	1	1	0	1	1	0	1	0	0	0	0	1	0	1	0	0	0	0	0	0	0	1	0	0	0	0	0	0	1	1	0	0	1	0	0	1	0	1	0	0	0	0	0	1	0	0	0	0	0	1	1	0	1	0	0	0	0	1	1	0	1	0	0	1	0	0	1	1	0	0	0	1	1	0	0	0	0	1	0	0	0	0	0	1	0	0	1	0	0	1	0	0	1	1	0	0	0	0	0	1	0	0	0	0	0	0	0	0	0	0	0	0	0	0	1	0	0	0	0	1	0	0	0	0	0	1	1	0	0	0	0	0	1	0	0	0	1	1	1	0	0	0	0	0	1	0	1	1	1	0	0	0	1	0	1	1	0	1	0	0	0	0	1	0	1	0	1	0	1	0	0	0	0	0	1	1	0	1	1	1	0	0	0	0	0	0	1	0	1	1	0	0	0	0	0	1	1	0	0	0	0	0	1	1	0	0	0	0	1	0	0	0	1	0	0	0	1	0	0	1	0	1	0	0	0	0	0	0	1	0	0	0	0	0	0	0	0	0	0	1	0	0	0	0	0	0	1	0	1	0	0	0	0	0	0	1	0	0	0	0	0	1	0	0	0	1	0	1	0	0	0	0	0	0	1	1	0	0	0	0	1	1	0	0	0	1	0	1	0	1	0	0	0	0	0	0	0	0	0	0	0	0	1	1	0	1	0	0	1	1	0	1	0	1	1	0	0	1	1	1	1	0	0	0	0	0	0	1	0	0	1	0	0	1	0	1	1	0	0	0	0	0	1	1	0	0	0	0	0	0	1	0	0	0	0	0	0	1	0	0	1	0	1	1	0	0	0	0	1	0	0	0	0	0	1	0	0	0	1	0	0	0	0	0	0	0	0	0	0	0	0	0	0	0	0	0	0	0	0	0	0	0	0	0	0	0	1	0	0	0	1	0	1	1	1	0	0	0	0	1	0	0	0	0	0	0	1	1	0	0	1	0	0	0	0	0	0	1	1	0	0	1	0	0	0	0	0	1	0	0	1	0	0	1	0	0	1	0	1	1	1	0	1	0	0	0	0	1	0	0	1	1	0	0	0	0	0	0	0	0	0	1	0	1	1	1	0	0	0	0	1	1	0	0	0	0	0	0	0	0	1	0	0	0	0	0	0	1	1	0	0	0	0	1	1	0	0	0	0	0	1	1	0	0	0	1	0	0	0	1	1	0	0	0	0	1	1	0	1	0	0	0	1	1	0	1	0	0	0	1	1	0	1	0	0	1	0	0	0	0	0	0	0	0	1	1	0	0	1	1	1	0	0	0	1	0	1	0	0	1	0	0	0	0	0	1	1	0	0	0	0	1	1	0	0	0	0	0	1	1	0	0	0	1	0	0	0	0	0	0	1	0	1	0	1	0	1	0	0	1	1	0	1	1	1	0	0	1	1	0	0	1	0	1	1	0	0	0	0	1	0	1	1	1	1	1	0	0	1	1	0	0	0	1	0	0	0	0	0	0	1	0	1	1	0	0	0	0	0	0	0	1	0	1	0	1	0	0	0	0	0	0	0	0	0	1	0	0	1	0	0	1	1	0	1	1	0	0	0	1	0	0	1	1	0	0	0	1	0	0	1	0	1	0	0	0	1	0	0	0	0	0	0	0	0	1	0	0	0	1	0	0	0	0	0	0	1	0	1	1	0	1	1	0	0	1	1	0	0	0	1	0	0	0	0	0	0	0	1	1	0	0	1	0	0	0	0	0	0	0	1	1	0	0	0	0	0	0	1	1	0	0	0	0	1	0	0	1	0	1	0	0	0	1	1	0	0	0	0	1	1	1	1	0	1	0	1	0	1	1	0	0	0	0	1	1	0	0	1	1	1	0	0	0	0	0	0	0	1	0	0	0	0	0	1	0	0	0	0	0	0	0	0	0	0	0	0	0	0	0	0	0	0	0	0	0	0	1	0	1	1	1	0	0	0	0	0	1	0	1	1	0	0	0	0	0	0	0	0	0	0	0	0	0	0	0	1	1	1	1	0	0	0	0	0	0	1	1	0	0	0	0	1	1	1	0	0	0	1	0	0	0	0	0	0	0	0	0	1	0	0	0	1	0	0	0	0	0	1	0	0	0	0	0	0	0	0	1	0	0	1	0	0	0	1	0	0	0	0	1	1	0	1	1	1	1	1	0	1	0	0	0	1	0	1	0	0	0	1	0	0	1	0	1	0	0	0	0	0	0	1	1	0	0	0	0	0	0	1	0	0	1	1	1	0	0	0	0	0	1	1	0	1	1	0	0	1	0	1	1	1	1	1	0	0	0	0	0	0	0	0	1	0	0	1	0	0	0	0	0	0	0	0	0	0	0	0	0	0	1	0	0	0	0	1	0	1	0	0	0	0	1	0	0	0	0	1	1	1	1	0	0	1	1	0	0	0	0	0	0	0	0	0	0	1	0	0	0	0	0	1	0	0	0	0	0	1	0	1	0	0	0	1	0	0	1	0	0	0	0	1	0	1	1	0	1	1	1	0	0	1	0	1	0	0	1	0	0	0	0	0	0	0	1	0	0	0	0	0	0	0	0	1	0	0	0	1	0	1	0	1	0	0	1	0	0	0	0	0	0	0	0	0	0	0	0	0	1	1	0	1	1	0	1	1	1	0	1	1	0	0	0	0	0	1	1	1	0	0	1	0	0	0	0	1	0	0	0	1	0	0	0	0	0	1	0	0	0	0	1	0	1	0	1	0	0	0	0	0	0	0	1	0	1	0	0	0	0	0	0	0	0	0	1	1	1	1	0	1	0	0	1	0	0	0	0	1	1	0	0	0	1	1	1	0	1	0	0	0	0	0	0	0	1	0	1	0	1	0	0	0	1	1	0	1	0	0	0	1	0	1	0	0	1	0	0	0	0	1	0	0	1	0	0	0	0	0	0	0	1	0	1	0	0	0	1	0	0	1	0	0	0	0	0	1	0	1	0	0	0	0	0	0	1	0	0	0	0	0	1	0	0	0	0	0	0	0	0	0	0	1	0	1	0	1	0	1	0	1	0	0	0	0	0	0	0	0	0	0	0	0	1	0	0	1	0	0	0	1	0	0	0	1	0	0	0	1	0	0	0	0	0	0	1	0	0	1	0	0	0	0	1	1	1	1	0	0	1	0	0	0	0	0	0	0	0	0	0	0	1	1	0	0	1	1	0	1	0	0	1	0	0	1	0	0	1	0	0	1	0	0	0	0	0	0	1	0	0	0	0	0	1	0	0	0	0	0	0	1	0	0	0	0	0	0	0	0	0	0	0	0	1	0	1	0	0	0	0	0	0	0	1	0	0	0	0	0	0	0	0	0	0	1	1	1	1	0	0	0	1	0	0	0	0	0	0	0	0	0	0	0	0	0	0	0	0	0	0	0	0	0	0	0	1	0	0	0	0	0	0	1	1	0	0	0	0	0	1	1	0	0	0	0	1	0	0	0	0	0	0	0	0	0	0	1	0	1	0	0	0	0	0	0	0	0	0	0	0	0	0	0	1	0	0	1	0	0	0	0	0	1	1	0	0	0	0	0	1	0	0	1	0	0	0	0	0	0	0	0	0	0	1	0	0	1	0	0	1	1	0	1	0	0	0	1	1	0	0	0	1	0	0	0	0	1	1	0	0	1	0	1	1	1	0	0	1	1	1	0	0	1	0	0	0	1	0	1	0	0	0	1	0	0	0	0	1	1	1	1	0	0	1	1	0	0	0	1	0	0	0	0	0	0	1	0	0	0	1	0	0	0	0	0	0	0	0	1	0	0	1	0	0	0	0	0	0	0	0	1	1	0	0	0	1	0	1	0	0	0	0	1	1	0	0	0	1	0	0	1	0	1	0	0	0	0	0	0	0	0	1	0	0	0	0	0	0	1	1	0	1	0	0	0	1	0	0	0	0	1	0	0	0	0	0	0	1	0	1	0	0	0	0	1	0	1	1	0	0	0	1	0	0	0	0	0	1	0	0	0	0	0	1	0	0	0	1	1	0	0	1	0	0	1	0	0	0	0	0	0	0	1	0	0	0	0	0	0	0	1	0	1	0	1	0	0	0	1	0	0	0	0	0	0	0	1	1	0	1	0	0	0	0	1	0	0	0	1	1	0	0	0	1	1	0	1	0	1	0	1	1	0	1	1	0	0	0	0	1	0	0	0	0	0	0	0	0	0	0	0	1	0	0	0	0	0	0	0	0	0	1	0	0	1	0	0	1	0	0	0	1	1	0	0	0	0	0	0	0	0	1	0	0	1	0	1	0	0	0	0	0	0	1	1	1	1	0	0	0	0	1	0	0	0	1	1	0	0	0	1	0	0	0	1	1	0	0	0	0	1	0	0	0	1	0	1	1	0	0	0	0	0	0	0	0	1	0	0	0	1	0	1	0	0	1	1	0	0	0	0	0	0	0	0	0	1	0	1	0	1	1	0	0	0	0	0	0	0	0	0	0	0	0	1	0	1	0	0	1	1	0	0	1	0	1	0	0	0	0	0	0	1	1	0	0	0	0	0	1	0	0	1	1	1	0	0	0	0	0	0	0	0	0	1
C418S0063	0	0	0	0	0	0	0	1	0	0	0	0	0	0	0	0	1	1	0	1	0	0	0	0	0	0	0	1	0	0	0	0	0	0	0	0	0	0	1	0	0	0	0	0	0	0	0	0	0	0	0	0	0	1	0	0	0	1	0	0	0	1	1	0	0	0	1	0	0	0	1	0	0	0	0	0	0	0	0	0	0	0	0	0	1	0	0	1	0	0	0	0	0	0	0	0	0	0	0	1	0	0	0	0	0	0	0	0	0	0	0	1	0	0	0	0	0	1	0	0	0	0	0	0	0	0	0	0	0	0	0	0	1	0	0	0	0	0	0	1	0	1	0	0	0	0	1	0	0	0	0	0	0	0	0	0	0	0	0	0	0	0	1	0	0	0	0	0	0	0	0	0	0	0	0	0	0	1	0	0	0	0	0	0	0	0	1	0	0	0	0	0	0	0	0	0	0	0	0	1	0	0	0	0	0	0	1	0	0	1	1	1	0	0	0	0	0	0	1	0	0	0	1	1	0	0	0	1	0	0	0	0	0	0	0	0	0	0	0	1	0	0	0	0	0	0	0	0	0	0	0	0	0	0	0	0	0	0	0	0	0	0	0	1	0	1	0	0	0	0	0	0	1	1	0	0	0	0	1	0	1	0	1	0	0	0	0	0	0	0	0	0	1	1	0	0	0	0	0	0	0	0	0	0	0	0	0	0	0	0	0	0	0	0	0	0	0	0	0	0	0	0	0	0	0	0	0	0	0	0	0	0	0	0	0	0	0	0	0	0	0	0	0	0	0	0	0	0	1	0	1	1	0	0	0	0	0	1	0	0	0	0	0	0	0	0	0	0	0	0	0	0	0	0	0	0	0	1	0	1	0	0	0	0	1	0	0	0	0	0	0	0	0	0	0	0	0	1	0	0	0	1	1	0	0	0	0	0	0	0	0	0	0	0	0	0	0	0	0	0	0	0	0	0	0	0	0	0	0	0	0	0	0	0	0	0	0	0	0	0	0	0	0	0	0	0	0	1	0	1	0	1	1	0	0	0	0	0	0	0	0	0	0	0	0	0	0	0	1	1	0	0	0	0	0	0	0	0	0	0	0	0	0	0	0	0	0	0	0	0	0	0	0	0	1	0	0	0	0	0	0	0	0	0	0	0	0	0	0	0	0	0	1	0	0	0	0	0	0	0	0	1	0	0	0	0	0	0	0	0	0	0	0	0	0	0	0	0	0	0	0	0	0	0	1	0	0	0	0	0	1	1	0	0	0	0	0	0	0	0	0	0	0	0	0	0	0	0	0	0	0	0	0	0	0	0	0	0	0	0	0	0	0	0	0	0	0	0	0	0	0	0	0	0	1	0	0	0	0	0	0	0	0	0	0	0	0	0	0	1	0	0	1	0	0	0	0	0	0	0	0	1	0	0	0	1	0	0	1	0	1	0	0	1	0	0	0	0	0	0	0	1	1	0	0	0	1	0	0	1	0	0	0	1	0	0	0	0	0	0	0	0	0	0	0	0	0	0	0	0	0	0	1	0	0	0	0	1	0	1	0	0	0	0	0	0	0	1	0	1	0	0	0	1	0	1	0	1	0	0	0	0	0	1	0	1	0	0	0	0	0	0	0	0	0	0	0	0	0	0	0	0	0	0	0	0	0	0	0	1	0	0	0	0	0	0	0	0	0	0	0	0	0	0	0	0	0	0	0	0	0	0	0	0	1	0	0	0	0	0	0	0	0	0	0	0	0	0	1	0	0	0	0	0	0	1	0	0	0	0	1	0	0	1	0	0	1	0	0	0	0	0	0	1	1	0	0	0	0	0	0	0	0	0	0	0	0	1	0	1	0	0	0	0	0	0	1	0	0	0	0	0	0	0	0	0	0	0	0	1	0	0	0	0	0	0	0	0	0	1	1	0	0	0	0	1	0	0	0	0	0	0	0	0	0	0	0	0	0	0	0	0	0	0	0	1	0	0	0	0	0	1	0	0	0	0	0	0	0	0	0	0	0	1	0	1	0	0	0	0	0	0	0	0	0	0	0	0	0	0	0	0	0	0	0	0	0	1	0	0	1	0	0	0	0	0	0	0	0	0	1	0	0	0	0	0	0	0	0	1	0	0	0	0	0	0	0	0	0	0	0	1	0	0	0	0	0	1	0	0	0	0	0	0	0	0	1	0	1	0	0	0	0	0	0	0	0	0	0	0	0	0	0	0	0	0	0	1	1	1	0	0	0	0	0	0	0	0	0	0	0	0	0	0	0	0	0	0	0	0	1	0	0	0	0	1	0	1	0	0	1	0	0	0	0	0	0	1	1	0	0	0	0	0	0	0	0	1	0	0	0	1	0	0	0	1	0	1	0	0	1	0	1	0	0	0	0	1	0	0	0	0	1	1	0	0	0	1	0	0	0	0	0	0	1	0	0	0	1	0	0	0	0	0	0	0	0	1	0	0	0	0	0	1	0	0	0	0	0	0	1	1	0	0	0	0	1	0	0	1	0	0	0	0	0	0	0	0	0	0	0	0	0	0	0	0	0	0	0	0	0	1	0	0	1	0	0	0	0	0	0	0	0	0	0	0	0	0	0	1	0	0	0	0	0	0	0	0	0	0	0	0	0	0	0	0	0	0	0	0	0	0	0	0	0	1	0	1	0	0	0	1	0	0	1	0	0	0	0	0	0	0	1	1	0	1	0	1	0	1	0	0	1	0	0	0	0	0	0	0	0	0	0	0	0	0	0	0	0	0	0	0	0	0	0	1	0	1	0	0	0	0	0	0	1	0	0	1	0	1	0	0	0	0	0	0	0	0	1	0	0	0	0	1	0	0	0	0	1	0	0	1	0	0	0	0	0	0	0	0	0	0	0	0	0	0	0	0	0	0	0	0	0	0	0	0	0	0	0	0	0	0	0	0	0	1	0	0	1	0	0	0	0	1	0	0	0	0	0	0	0	1	0	0	0	0	0	0	0	0	1	0	0	0	0	1	0	0	0	0	0	1	0	1	0	0	1	1	1	0	0	0	0	0	0	0	0	0	0	0	0	1	0	0	1	0	0	0	0	1	0	0	0	1	0	0	0	1	0	0	0	0	0	0	0	0	0	0	0	0	0	0	0	0	0	0	0	0	0	0	0	0	0	0	0	1	0	0	0	0	0	0	0	0	0	0	0	0	0	0	0	0	0	0	0	0	0	0	0	0	0	0	0	0	0	0	0	0	0	0	0	0	0	0	1	0	0	0	0	1	0	0	0	0	0	0	0	0	0	0	0	0	0	0	0	0	0	0	0	1	0	0	0	0	0	0	0	0	0	0	0	0	0	0	0	0	0	1	0	0	0	0	0	0	1	0	0	0	0	0	0	0	0	0	1	0	0	0	1	0	0	1	0	0	0	0	0	0	0	0	0	0	0	0	0	0	0	0	0	1	0	0	0	0	0	0	0	1	0	0	0	0	0	0	0	1	0	0	1	1	1	0	0	0	0	1	0	0	0	0	0	0	0	0	0	0	0	0	0	0	0	0	0	0	0	0	0	0	0	0	1	0	0	0	0	0	0	0	0	0	0	0	0	0	0	0	0	1	0	0	0	0	0	0	0	0	0	0	0	0	0	0	0	1	0	0	0	0	0	0	0	1	0	0	0	0	0	0	0	0	0	0	1	0	0	0	0	0	0	0	0	0	0	0	0	0	0	0	0	1	0	0	0	0	0	0	0	0	0	0	0	0	0	0	1	0	1	0	0	0	1	1	0	0	0	0	0	0	0	0	0	0	0	1	0	0	0	1	0	0	0	0	0	0	0	0	1	0	1	0	0	0	1	0	0	0	1	0	1	0	0	0	0	0	0	0	0	0	0	0	0	1	0	0	0	0	0	0	0	0	0	0	0	0	0	0	1	0	0	1	1	0	0	0	0	0	0	0	0	0	0	0	0	0	0	0	0	0	0	0	0	0	0	0	0	0	0	0	0	0	0	0	0	0	0	0	0	0	0	0	1	0	1	0	0	0	0	0	0	0	0	0	0	0	0	0	0	0	0	0	0	0	0	0	0	0	0	0	0	0	1	1	1	0	0	0	1	0	0	0	0	0	0	0	0	0	1	0	0	0	0	0	0	0	0	0	1	0	0	0	0	0	0	0	1	0	0	1	0	0	0	0	1	0	0	0	0	0	0	0	0	0	0	0	0	0	0	0	0	0	0	0	0	0	1	0	1	0	0	0	0	0	0	0	0	0	1	0	0	0	0	0	0	0	0	0	0	0	0	0	0	0	0	0	0	0	0	0	0	0	0	0	0	0	0	0	0	0	0	0	0	0	0	0	0	0	0	0	0	0	0	0	0	0	0	0	0	1	0	1	0	0	0	0	0	0	0	0	0	1	0	0	0	0	0	0	0	0	0	0	0	0	0	1	0	0	1	0	0	1	1	0	0	0	0	0	0	0	0	0	0	1	1	0	0	0	0	0	0	0	0	0	0	0	0	0	0	0	0	0	1	1	0	0	0	0	0	1	0	0	0	0	0	1	1	0	0	0	0	0	0	0	0	0	0	1	0	0	0	0	1	0	0	1	0	0	0	0	0	0	1	0	0	0	0	0	0	0	0	0	0	0	0	0	0	0	0	0	0	0	0	0	0	0	0	0	0	0	0	0	0	0	0	0	0	1	0	0	0	0	0	0	1	0	0	0	1	0	0	0	0	0	0	0	0	0	1	0	0	0	0	0	1	0	0	0	0	0	0	0	0	0	0	0	0	0	0	0	0	1	0	0	0	0	0	0	0	0	0	0	1	1	0	0	0	0	0	0	0	0	1	0	0	0	0	0	0	0	0	1	0	0	1	0	0	0	0	1	0	0	1	0	0	0	0	0	0	0	0	0	0	0	0	0	0	0	0	0	1	0	0	0	0	0	0	0	0	0	0	0	0	0	0	0	0	0	0	1	0	0	0	0	1	1	0	0	0	0	0	0	0	0	0	0	0	0	0	0	0	0	0	0	0	1	0	0	0	0	0	0	0	0	0	0	0	0	0	0	0	1	0	1	0	0	0	0	1	0	0	1	0	0	0	0	0	0	0	0	0	0	0	0	0	0	1	1	0	0	1	0	0	0	0	0	1	0	0	0	1	0	1	0	0	1	0	0	0	0	0	0	0	0	0	0	0	0	0	1	1	0	0	0	0	0	1	0	1	0	0	0	0	0	0	0	0	1	0	1	0	0	0	0	0	0	0	0	0	0	0	0	0	1	0	0	0	0	0	0	0	0	0	0	0	0	0	0	0	0	1	1	1	0	0	0	0	1	0	0	1	0	0	0	1	0	0	0	0	1	1	1	0	0	0	0	1	0	0	1	0	0	1	0	0	0	0	0	0	0	0	1	0	0	0	0	0	0	0	0	0	0	0	0	0	0	1	0	0	1	0	0	0	0	1	1	0	0	0	1	0	0	0	0	0	0	0	0	0	0	0	0	0	0	0	0	0	0	0	0	0	0	0	0	0	0	0	0	0	1	0	0	0	0	0	0	0	0	0	0	0	0	0	0	0	0	0	0	0	0	0	0	0	1	0	0	0	0	0	0	0	0	0	0	0	0	0	0	0	1	1	0	0	0	0	1	0	0	0	0	0	0	0	0	0	1	0	0	0	0	0	0	0	0	0	0	0	0	0	0	0	0	0	0	0	0	0	0	0	0	0	0	1	0	0	1	0	0	0	0	0	0	0	0	0	0	0	0	1	1	0	0	0	0	0	1	1	0	1	0	0	0	0	0	1	1	0	0	0	0	1	0	1	0	0	0	1	0	0	0	1	1	0	0	1	0	1	1	0	0	0	0	1	0	1	0	0	0	0	0	1	0	0	0	0	0	0	0	1	0	0	0	0	1	1	0	0	0	0	0	0	0	0	0	1	0	0	0	0	0	0	1	0	0	0	1	0	0	1	0	0	0	0	0	0	0	0	0	1	0	0	0	0	0	1	1	1	0	0	0	1	0	0	0	0	0	1	1	0	1	1	0	0	0	0	0	0	0	0	0	0	0	0	0	0	1	0	0	0	0	0	0	1	0	0	0	0	0	0	0	0	0	0	0	0	0	0	0	0	0	0	0	0	0	0	0	0	0	0	1	0	0	0	0	0	0	0	0	0	0	0	0	0	0	0	0	0	0	0	0	0	0	0	0	0	0	0	0	0	0	0	1	0	1	0	1	1	0	0	1	0	0	0	0	0	0	0	0	0	0	0	0	0	0	0	0	0	0	0	0	0	0	0	0	0	0	0	0	0	0	0	0	0	0	1	0	0	0	0	0	0	0	0	0	0	0	0	0	0	0	0	0	0	0	1	0	1	0	0	0	1	0	0	0	0	0	0	0	0	1	0	1	0	0	0	0	0	0	0	0	0	0	0	0	0	0	0	0	0	0	0	0	1	1	0	0	0	0	0	0	0	0	0	0	0	1	0	0	0	0	0	0	0	0	0	0	0	1	0	0	0	0	0	0	0	0	0	0	0	0	1	0	0	0	0	0	0	0	0	1	0	0	0	0	1	0	0	0	0	0	0	0	0	1	0	0	0	0	1	0	0	0	0	0	1	0	1	1	1	0	1	0	0	1	0	0	0	0	0	0	0	0	0	0	0	0	0	0	1	0	0	0	0	0	0	0	0	0	0	0	0	0	0	0	0	0	0	0	0	0	0	0	0	0	0	0	1	0	0	1	0	0	0	0	0	1	0	0	1	1	1	0	0	1	0	0	0	0	1	0	0	0	0	0	0	0	0	1	0	0	0	0	0	0	0	0	0	1	0	0	1	0	0	0	1	0	1	1	0	0	0	1	0	0	1	0	0	1	0	0	0	0	0	1	0	0	0	0	1	1	0	0	0	0	1	0	0	0	0	0	0	0	0	0	0	0	0	0	0	0	0	0	0	0	0	0	1	0	0	0	0	0	0	0	1	0	0	0	0	0	0	0	0	0	0	0	0	1	0	0	0	0	0	0	0	0	0	1	0	0	0	0	0	0	0	0	1	0	0	0	0	1	0	0	0	0	0	0	0	0	0	0	1	0	0	1	0	0	0	0	0	0	0	0	0	0	0	0	0	0	0	0	0	0	0	0	0	1	0	0	0	0	0	0	0	0	1	1	0	0	0	0	0	0	0	0	0	0	0	0	0	0	0	0	0	0	0	1	0	0	0	0	0	0	0	0	0	1	0	0	1	0	0	0	0	0	0	0	0	1	0	0	0	0	1	0	0	1	0	0	1	0	0	0	0	0	0	0	0	0	0	0	0	0	1	1	0	0	0	0	0	0	0	0	0	0	0	0	0	0	0	0	0	0	0	0	0	0	0	0	0	0	0	1	0	0	0	0	0	0	0	0	1	0	0	0	0	0	0	1	0	0	0	1	0	0	0	0	0	0	0	1	1	0	0	0	0	1	0	0	0	0	0	0	1	1	0	0	0	0	0	1	0	0	0	0	0	1	0	1	0	0	0	1	0	0	0	1	0	0	0	0	0	0	0	0	0	0	0	0	1	0	0	0	0	0	0	0	1	0	0	0	0	0	0	0	0	0	1	1	0	0	0	0	0	0	0	0	0	0	0	0	0	0	0	0	0	0	1	0	0	1	0	0	0	0	0	0	0	1	0	0	0	0	1	0	0	0	0	0	0	0	0	1	1	0	1	0	0	0	0	0	0	1	0	1	1	0	0	1	0	0	0	0	0	0	0	0	0	0	0	0	0	0	0	0	0	1	0	0	0	0	0	0	0	0	0	0	0	0	0	0	0	0	0	0	0	0	0	0	0	0	0	0	0	0	0	1	0	0	0	0	1	0	0	0	0	0	0	0	0	1	0	0	0	0	1	0	0	0	0	0	0	0	0	0	0	0	0	0	0	1	1	0	0	0	0	0	0	1	0	0	0	1	0	0	0	0	0	0	0	0	0	0	0	0	0	0	1	0	0	0	0	0	0	1	1	0	0	0	0	1	0	0	0	0	0	0	1	0	0	0	0	0	0	0	0	0	0	0	0	0	0	1	0	1	0	1	1	0	0	1	1	0	0	0	0	0	0	0	0	0	0	0	0	0	1	1	1	0	1	1	1	0	0	0	0	0	0	0	0	0	0	0	0	1	0	1	1	0	0	0	1	0	0	0	0	0	0	1	0	0	0	0	1	0	0	0	0	0	0	0	0	0	0	1	1	0	1	0	0	0	0	0	0	0	1	0	0	0	0	1	0	0	0	1	0	0	0	0	0	0	1	1	0	0	1	0	0	0	0	0	0	0	0	0	0	1	0	0	0	0	0	0	1	1	0	0	0	0	0	0	1	0	0	0	0	0	0	0	0	1	0	0	0	0	0	0	0	0	0	0	0	0	0	0	1	0	0	0	0	0	0	0	0	0	0	0	0	0	0	0	0	0	0	0	0	0	0	0	0	0	0	0	1	0	0	0	0	0	0	0	0	0	0	1	0	0	0	0	0	1	0	0	0	0	1	0	0	0	0	0	1	0	0	0	0	1	1	0	0	1	0	0	1	0	1	0	0	0	0	0	0	0	0	0	0	0	1	0	0	1	0	0	0	1	0	0	0	0	0	1	0	0	0	0	0	0	0	0	0	0	0	1	1	0	1	0	0	0	0	0	0	0	0	0	0	0	0	0	0	1	0	0	0	0	0	0	0	0	0	1	0	0	0	0	0	0	0	0	0	0	1	0	0	0	0	1	0	0	0	1	0	0	0	0	0	0	0	0	0	0	1	0	0	0	0	1	1	1	0	0	0	1	0	1	0	0	0	0	1	0	0	0	1	0	1	0	0	0	0	0	0	0	1	0	0	0	0	0	0	0	1	0	0	0	0	1	1	0	0	0	0	0	0	0	0	0	0	0	0	0	0	0	0	0	0	0	0	1	0	0	0	0	0	0	0	1	0	0	0	0	0	1	0	0	0	0	1	0	0	1	1	0	0	0	0	0	0	0	0	0	0	1	0	0	0	0	0	0	0	0	0	0	0	0	0	1	0	0	1	0	0	0	0	0	0	0	0	0	0	0	0	0	0	0	0	0	0	1	0	0	0	0	0	0	0	0	0	0	0	0	0	0	0	0	1	1	0	1	0	0	0	0	0	0	0	0	0	0	0	0	0	0	0	0	1	0	0	0	0	1	1	0	0	0	1	0	0	0	0	0	1	0	0	0	0	0	0	0	0	0	0	0	0	0	0	1	0	0	0	0	0	0	0	0	0	0	0	0	0	0	0	0	1	0	0	0	0	1	0	0	1	0	1	1	0	0	0	0	0	0	0	0	1	0	0	0	0	0	0	0	0	0	0	0	0	0	0	0	0	0	1	0	0	0	0	0	1	1	0	0	0	0	0	0	0	0	0	1	0	0	1	0	0	0	0	0	0	0	0	0	0	0	1	0	0	0	0	0	0	0	0	0	0	0	0	0	0	1	0	0	0	1	0	0	0	0	0	0	0	1	0	0	0	0	0	0	0	1	1	0	1	0	0	0	0	0	1	1	0	0	0	0	0	1	0	1	0	0	0	1	0	0	0	0	0	0	0	0	0	1	1	0	0	0	0	0	0	1	0	0	0	0	0	0	0	0	1	1	0	0	0	0	0	0	0	1	0	0	0	0	0	0	0	0	0	0	0	0	0	0	0	0	0	0	1	0	1	0	0	0	0	0	0	0	0	0	0	0	0	0	1	0	0	0	0	0	0	0	0	1	0	0	0	1	0	0	1	0	0	0	0	0	0	0	0	1	1	0	0	0	0	0	0	0	0	0	0	0	0	0	0	1	0	0	0	1	0	0	0	0	1	0	0	0	0	0	0	0	0	1	0	0	0	1	0	1	0	0	0	0	0	0	0	0	0	1	0	0	0	0	0	0	0	0	0	0	0	0	0	0	1	0	0	0	0	1	0	0	0	0	0	0	0	0	1	0	0	0	1	0	0	0	1	0	0	0	0	0	0	0	0	0	0	0	0	0	0	1	1	0	0	0	0	0	0	1	0	0	0	0	0	1	1	0	1	0	0	0	0	0	0	0	0	0	0	0	1	0	0	0	0	0	0	0	0	0	0	0	0	0	0	1	0	1	0	0	0	0	0	0	0	1	0	0	0	0	0	0	0	0	0	0	0	0	0	0	0	0	0	0	0	0	0	0	0	0	0	0	0	0	0	0	0	1	0	0	0	0	0	0	0	0	0	0	0	0	0	0	0	0	0	0	0	0	0	0	0	0	1	1	0	0	0	0	0	0	0	0	0	0	0	0	0	0	0	0	0	0	0	0	0	0	0	0	0	0	0	1	0	0	0	0	0	0	0	0	0	0	0	0	0	0	0	0	0	0	1	0	0	0	0	1	0	0	1	0	1	0	0	0	0	0	0	0	1	1	0	0	0	0	0	0	1	0	1	0	1	0	0	0	0	0	0	0	0	0	0	0	1	0	0	0	0	0	0	0	0	0	0	0	0	0	0	1	0	0	0	0	0	0	0	1	1	0	0	0	0	1	0	0	0	0	0	0	0	0	0	0	0	0	0	1	0	0	0	0	1	0	0	0	0	0	0	0	0	0	0	0	0	0	0	1	0	0	0	0	0	0	0	0	0	0	0	0	0	0	0	1	0	1	0	0	0	0	0	0	0	0	0	1	0	0	0	0	0	0	0	0	0	0	0	0	0	0	0	1	0	0	0	0	0	0	0	0	0	0	0	0	0	0	0	0	0	0	0	0	0	0	0	0	0	1	0	0	0	0	1	0	0	0	0	0	1	0	0	0	0	0	0	0	0	1	0	0	0	0	0	1	0	0	0	0	0	0	0	1	0	0	0	0	0	1	0	0	0	0	0	0	0	0	0	0	0	1	0	0	0	0	0	0	0	0	0	0	0	0	0	0	0	0	0	0	0	0	0	0	0	0	1	0	0	0	0	0	0	0	0	0	0	0	0	0	0	0	0	0	0	0	1	1	0	1	1	0	1	0	0	0	0	0	0	0	0	0	0	0	0	0	0	0	0	0	0	0	0	0	1	0	0	0	0	0	0	0	0	0	0	0	0	0	0	0	0	0	0	0	1	0	0	0	0	0	0	0	1	0	0	0	0	0	0	0	0	0	0	0	1	1	0	0	0	0	0	0	0	0	0	0	0	0	0	0	1	0	0	0	0	0	0	0	0	0	0	0	0	0	0	0	0	0	0	0	1	0	0	0	0	0	0	0	0	0	0	0	0	1	0	0	1	0	0	0	0	0	1	0	0	0	0	0	0	0	0	1	0	0	0	1	0	0	0	0	0	0	0	0	0	0	1	0	0	0	0	0	0	0	0	0	0	0	0	0	0	0	0	0	0	0	0	0	0	0	0	0	1	0	0	0	0	0	0	0	0	0	0	0	0	0	1	0	0	0	0	0	0	0	0	0	1	0	0	0	0	0	0	0	0	0	0	1	0	1	0	0	1	0	0	0	0	0	0	0	0	0	0	0	0	0	0	0	0	0	1	1	0	0	0	0	0	0	0	0	0	0	0	0	0	0	0	0	0	0	0	1	1	0	0	0	0	0	0	0	0	0	0	0	0	0	0	0	0	1	0	1	1	0	0	1	0	0	0	0	0	0	0	0	0	0	0	0	0	0	0	0	1	0	0	0	0	0	0	0	0	0	0	0	0	0	0	0	1	0	0	0	0	0	0	0	0	0	0	0	0	0	0	0	0	0	0	0	1	0	0	1	0	0	0	1	0	0	0	0	0	0	0	0	0	0	0	0	0	0	0	0	0	0	1	1	0	1	0	0	0	0	0	0	0	0	0	0	0	0	1	0	0	0	0	0	1	0	0	0	1	0	0	1	0	0	0	0	1	0	1	0	0	0	0	1	0	0	0	0	0	0	0	0	1	0	1	0	0	0	0	0	0	0	1	1	0	0	0	0	1	0	0	0	1	0	0	0	0	0	0	0	0	0	0	0	0	0	0	0	1	1	0	0	1	1	0	0	0	0	0	0	0	0	0	0	0	0	0	1	0	0	0	0	0	0	0	0	0	0	1	0	0	0	0	0	0	0	0	0	1	1	0	0	0	0	0	1	0	0	0	0	0	0	0	0	0	0	0	0	0	0	0	0	0	0	0	1	0	0	0	1	0	0	0	0	0	0	0	0	0	0	0	1	0	0	0	0	0	0	0	0	0	0	0	0	0	0	0	0	0	0	0	0	0	0	0	0	0	0	0	0	0	0	0	1	0	0	0	0	0	0	0	0	0	0	0	0	0	0	0	0	0	0	0	0	0	0	1	0	0	0	0	0	0	0	0	0	0	1	1	0	0	1	0	0	0	0	0	0	0	0	0	0	0	0	0	1	1	0	0	0	0	0	1	0	0	0	0	0	1	0	0	0	0	1	0	0	0	0	0	0	0	0	1	0	0	0	1	0	0	1	0	0	0	0	1	0	1	0	0	0	0	0	0	0	0	0	0	0	0	0	0	0	1	0	0	0	0	0	0	0	0	0	0	0	0	0	0	0	1	0	0	0	0	0	1	0	0	0	0	1	1	0	0	0	0	0	1	0	0	0	0	0	0	0	0	0	0	0	0	0	1	0	0	0	0	0	0	0	0	0	0	0	0	0	0	1	1	0	0	0	0	0	0	1	0	0	0	0	1	1	0	0	1	0	0	0	0	0	0	0	0	0	0	0	0	0	0	0	0	0	0	0	0	0	1	0	0	0	0	0	1	0	0	0	0	0	0	0	1	0	0	1	1	0	0	1	0	0	0	0	0	0	0	0	0	0	0	0	0	0	0	1	0	0	0	1	1	0	0	0	0	1	0	0	0	0	0	1	0	0	0	1	0	0	0	0	0	0	0	0	0	0	0	0	0	0	0	0	0	0	0	1	0	0	0	0	1	0	0	0	0	0	0	0	0	0	0	0	0	0	0	1	0	0	0	0	0	0	0	0	0	0	0	0	0	0	0	0	0	0	0	0	0	0	0	0	0	0	1	0	0	0	0	0	0	0	1	0	0	0	0	0	0	0	0	0	0	0	0	0	0	0	0	0	0	0	0	0	0	0	0	0	0	0	0	0	0	0	1	0	0	0	0	0	0	0	0	1	0	1	0	0	0	0	0	0	0	0	0	0	0	0	1	1	0	0	0	0	1	0	0	0	0	0	0	1	1	1	0	0	1	0	0	0	0	0	0	1	0	0	0	0	0	0	0	0	0	0	0	1	0	0	0	0	0	0	1	0	0	0	0	0	0	0	0	0	0	0	0	0	1	0	0	0	0	1	0	0	0	0	0	0	0	0	0	0	1	0	0	0	0	1	1	0	1	0	0	0	0	0	0	1	1	0	0	0	0	0	1	0	1	0	1	0	0	0	0	0	0	0	0	1	0	0	1	0	0	0	0	0	0	0	0	0	0	0	1	0	0	0	0	0	0	0	0	0	0	0	0	0	0	0	0	0	0	0	0	0	0	0	0	0	0	0	0	0	0	0	0	0	0	0	0	0	0	0	0	1	0	1	0	0	0	0	1	0	1	0	0	0	0	0	1	0	0	0	0	0	1	0	0	1	0	0	0	0	0	0	0	1	0	0	0	0	0	0	0	0	0	0	0	0	0	1	0	0	0	0	0	0	0	0	1	1	1	0	0	0	0	1	1	0	0	1	0	1	0	0	0	0	0	0	0	0	0	0	0	0	0	0	0	0	0	0	0	0	1	0	0	1	0	0	0	0	0	1	0	0	0	0	1	0	1	0	0	0	0	0	0	0	0	1	0	0	1	0	1	0	0	0	0	0	0	0	0	0	0	0	0	0	0	0	0	0	0	0	0	0	0	0	0	0	0	0	0	0	0	0	0	0	1	0	0	0	0	0	1	1	0	0	1	0	0	0	0	0	0	0	0	0	0	0	0	0	0	0	0	1	0	0	1	0	0	1	1	0	0	0	0	0	0	0	0	0	0	0	1	0	0	0	1	0	1	0	0	0	0	0	1	0	0	0	0	0	0	0	0	1	0	0	0	0	0	0	0	0	0	1	1	0	0	0	0	0	0	0	0	0	0	1	0	0	0	0	0	0	0	0	0	1	0	0	0	0	1	1	0	0	0	0	0	1	0	0	0	0	0	0	0	0	0	0	0	0	0	0	0	0	0	0	0	0	0	0	0	0	0	0	0	0	0	0	0	0	0	1	0	0	0	0	0	1	0	0	0	1	0	0	0	1	0	0	0	0	0	0	0	0	1	0	0	1	0	0	0	0	0	0	0	0	0	0	0	0	0	0	0	0	0	0	0	0	0	0	0	0	0	0	1	0	0	0	0	1	1	1	1	0	0	0	0	0	0	0	0	0	0	0	0	0	0	1	0	0	1	0	0	0	1	1	0	0	0	1	1	0	0	0	0	0	0	0	0	0	0	0	1	0	0	0	0	0	1	1	1	0	0	0	0	1	0	0	0	0	0	0	0	0	0	0	0	0	0	0	0	0	0	1	0	0	0	0	0	1	0	0	1	0	0	0	1	0	0	0	0	0	0	0	0	0	0	0	0	0	0	1	0	0	0	0	0	0	0	0	0	0	0	0	0	0	0	0	0	0	0	0	0	0	0	0	0	0	0	0	0	0	0	0	0	0	0	0	0	0	0	0	0	0	1	0	0	0	0	0	0	0	0	0	0	0	0	0	0	0	1	0	0	0	0	0	0	0	1	0	0	0	0	1	1	0	0	0	0	1	0	0	0	0	0	0	1	0	0	1	0	0	0	0	0	0	0	0	0	0	0	0	0	0	0	0	0	0	0	0	0	0	0	0	0	0	0	0	0	0	0	0	0	0	0	0	0	0	1	0	1	1	0	0	0	1	0	0	1	1	0	0	0	0	1	0	0	0	0	0	0	0	0	0	0	1	0	1	0	0	0	0	0	0	0	0	0	0	1	0	0	1	0	0	0	0	0	0	0	0	0	0	0	1	0	0	1	0	0	0	0	0	1	0	0	0	0	0	0	0	0	0	1	0	0	0	1	0	0	0	0	0	0	0	0	1	0	0	0	0	0	0	0	0	1	0	0	0	0	0	0	0	0	0	0	0	0	0	0	0	0	0	0	0	0	0	0	0	0	0	0	0	0	0	0	0	0	0	0	0	0	0	0	0	0	0	0	0	0	0	0	0	0	0	0	0	0	0	0	0	0	0	0	0	0	0	0	0	1	0	0	0	0	0	0	1	0	0	1	1	1	0	0	0	1	0	0	0	0	0	0	0	0	0	0	0	0	0	0	0	0	1	1	0	0	0	0	1	0	0	0	1	0	0	0	0	1	0	0	0	0	0	0	0	0	1	0	0	0	0	0	0	0	0	0	0	0	0	0	0	0	1	0	0	0	0	1	1	0	0	0	0	0	0	0	0	0	0	0	0	0	0	1	0	0	1	0	0	0	0	0	0	0	0	1	0	0	0	1	0	0	0	0	1	0	0	0	0	1	1	1	0	0	0	0	0	0	0	0	1	0	0	0	0	0	0	0	0	0	0	0	0	0	0	0	1	0	0	0	0	0	0	0	0	0	0	1	1	0	0	0	0	0	0	0	0	1	0	0	0	0	0	0	0	0	0	0	0	0	0	0	0	0	0	0	0	0	0	0	0	0	0	0	0	0	0	0	0	0	0	0	0	0	1	0	0	0	0	0	0	1	0	0	0	0	0	1	0	1	0	0	1	0	0	0	0	0	0	0	0	0	0	1	0	0	0	0	0	0	0	0	0	0	0	0	1	0	0	1	0	0	1	0	0	1	0	0	0	0	0	1	1	0	0	0	0	0	0	0	0	0	0	0	0	0	0	0	0	0	0	0	0	0	0	0	1	0	0	1	1	0	0	0	1	1	0	0	1	1	0	0	0	1	0	0	1	1	0	0	0	0	1	0	0	0	0	0	1	0	0	0	0	0	0	0	0	0	1	0	0	1	0	0	1	0	1	1	0	0	0	0	0	0	0	0	0	0	0	0	1	1	1	0	0	0	0	0	0	0	1	1	0	0	0	0	0	0	0	0	0	0	0	0	0	0	0	1	0	0	0	0	0	0	0	1	0	0	1	0	1	0	0	0	0	0	0	0	0	0	0	1	0	0	1	0	0	0	0	0	0	0	1	0	0	0	1	0	0	0	0	0	0	1	0	0	0	0	0	0	0	0	0	0	0	1	1	0	0	0	0	0	0	0	0	0	0	0	0	0	0	0	0	0	0	0	1	0	0	0	0	0	0	0	0	0	0	0	0	0	0	0	0	0	0	0	1	0	0	0	0	0	0	0	0	0	0	0	0	0	0	0	0	0	0	0	0	0	0	0	0	0	0	0	0	0	0	0	0	0	0	0	0	0	0	0	0	0	0	0	0	1	0	0	0	0	0	0	0	1	0	0	0	0	0	0	0	1	0	0	0	0	0	1	0	0	1	1	1	0	1	0	0	0	0	0	0	0	0	0	0	0	0	0	0	0	0	0	0	0	0	0	0	0	0	1	0	0	0	0	0	1	1	1	0	0	0	0	0	0	0	0	0	0	0	0	0	0	0	0	0	0	0	0	0	0	0	0	0	1	0	0	0	0	0	0	0	0	0	0	0	0	0	0	0	0	0	0	0	0	0	1	0	0	0	0	0	0	0	0	0	0	0	1	0	0	0	0	0	0	0	0	0	1	0	0	0	0	0	0	0	0	1	0	0	0	0	0	0	0	1	0	0	0	0	0	1	1	0	0	0	0	0	0	0	0	0	0	0	0	0	0	0	0	0	1	0	1	0	0	0	0	1	0	0	0	0	0	0	0	0	0	0	0	0	1	0	0	0	0	0	0	0	1	0	0	0	1	0	0	0	0	0	0	0	1	0	0	1	0	0	0	1	0	0	0	0	0	0	1	0	1	0	0	0	0	1	1	0	0	0	0	0	0	1	0	0	0	0	1	0	1	0	0	1	0	0	1	0	0	0	1	1	0	0	0	0	1	0	0	0	0	0	0	1	1	0	0	0	0	0	0	0	1	0	1	0	0	0	0	0	0	0	0	0	0	0	1	0	0	0	0	0	0	1	0	0	0	0	0	0	0	0	0	0	0	0	0	0	1	0	0	0	1	0	0	0	0	0	1	1	0	0	0	0	0	0	0	0	0	0	0	1	1	0	0	0	0	1	1	0	0	0	1	0	0	0	1	0	0	0	0	0	0	0	0	0	0	0	0	0	0	0	0	0	0	0	0	0	0	1	0	0	0	0	0	1	0	0	0	0	1	0	0	0	0	0	1	0	0	0	0	0	0	0	0	0	0	0	0	0	0	0	0	0	0	0	0	0	0	0	0	0	0	0	0	0	0	0	0	0	1	0	0	0	0	0	0	0	0	0	1	0	1	0	0	0	1	0	0	0	0	0	0	0	0	0	0	0	0	0	0	0	0	1	0	1	0	0	0	0	0	0	0	0	0	0	0	1	0	0	0	0	0	0	0	0	1	0	0	1	0	0	0	0	0	0	0	0	0	0	0	0	0	0	0	1	0	1	0	0	0	0	0	0	0	0	0	0	0	0	0	0	0	0	0	0	0	0	0	0	0	0	1	0	0	0	0	0	0	0	0	0	0	0	0	0	0	0	0	0	0	0	0	0	0	0	0	0	0	0	1	1	0	0	0	0	0	0	0	0	0	0	0	0	0	0	0	0	0	0	0	1	1	0	0	0	1	0	0	0	0	0	0	1	1	1	0	0	0	0	0	0	0	0	0	0	0	0	0	0	0	0	0	0	0	0	0	0	0	1	0	0	0	0	0	0	0	0	0	0	1	0	0	0	0	0	0	0	0	1	0	0	0	0	0	0	0	1	0	0	0	0	0	0	0	0	0	0	0	0	0	0	0	0	1	0	0	0	0	0	1	1	0	0	0	0	0	0	0	1	0	0	0	0	0	0	0	0	1	0	0	0	1	0	0	0	1	1	0	0	0	0	0	0	0	0	0	0	0	0	0	0	0	0	0	0	0	0	0	0	0	0	0	0	0	0	0	1	0	0	0	1	0	0	0	0	0	0	0	1	1	1	0	0	0	0	0	0	0	0	0	1	0	0	0	0	0	1	0	0	0	1	0	1	0	0	0	0	1	0	0	0	0	1	0	0	1	0	0	0	0	0	0	0	0	1	0	0	0	1	0	0	0	1	1	1	1	1	0	0	1	0	0	0	0	0	0	0	0	0	0	0	1	0	0	0	0	1	0	0	0	0	0	0	0	0	0	0	1	1	0	0	1	0	0	1	1	0	0	0	0	1	0	1	0	0	0	0	0	0	0	0	0	0	0	1	0	0	1	0	0	1	1	0	0	0	0	0	0	0	0	0	0	0	0	0	0	0	0	0	0	0	0	0	0	0	0	0	0	0	1	0	0	0	0	0	0	0	0	0	0	0	0	0	0	0	0	0	0	0	0	0	0	0	0	0	0	0	0	0	0	0	0	0	0	0	1	0	0	0	0	0	0	0	0	0	0	0	0	0	0	0	0	0	1	0	0	0	0	0	1	0	1	0	0	0	0	0	1	0	0	0	0	0	0	0	1	0	0	0	0	0	0	0	0	0	0	0	0	0	0	0	0	1	0	0	0	1	0	0	0	0	0	0	0	0	0	0	0	0	0	0	0	1	0	0	0	0	1	0	0	0	0	0	0	0	1	0	0	1	1	0	0	1	0	0	0	1	0	0	0	0	0	0	0	0	0	0	0	0	0	0	0	0	0	0	0	0	0	0	0	0	1	0	0	0	0	0	0	0	0	0	0	0	1	0	0	0	0	0	1	0	0	1	0	1	0	0	0	0	0	0	0	0	0	0	0	0	0	0	0	0	0	0	0	0	0	0	0	0	0	0	0	0	0	0	0	0	0	0	0	0	0	0	0	0	0	0	0	0	0	0	0	0	1	0	0	0	0	0	0	0	0	0	0	0	0	0	0	0	0	0	0	0	1	0	0	0	0	0	0	0	0	0	0	0	0	0	1	0	0	0	0	1	0	0	0	0	0	0	0	0	0	0	0	0	0	0	0	0	0	0	0	0	0	0	0	0	0	0	0	0	0	0	0	0	0	0	0	0	0	0	0	0	1	0	0	0	0	0	0	0	0	0	0	0	0	0	1	0	0	0	0	1	0	0	0	0	0	0	0	0	1	0	1	1	1	0	0	1	0	0	0	0	0	0	0	0	1	0	0	0	0	0	0	0	0	1	0	0	0	0	0	0	0	0	0	0	0	0	0	1	0	1	0	0	0	0	0	0	0	0	0	1	0	0	0	0	0	0	0	0	0	0	0	0	0	0	0	0	0	1	0	0	0	0	0	1	0	0	0	0	0	0	0	0	0	1	1	0	0	0	0	0	1	0	0	0	0	0	1	0	0	0	0	1	0	0	1	0	0	0	0	0	0	0	0	0	0	0	0	0	0	0	1	0	0	0	0	0	0	0	0	0	0	1	1	0	0	0	0	0	0	0	1	0	1	0	0	0	0	0	0	1	0	0	0	0	0	0	0	0	0	0	0	1	0	1	0	0	0	0	0	1	1	0	0	0	0	0	0	0	0	1	0	0	0	0	1	0	0	0	0	0	0	0	0	0	0	0	0	0	0	0	0	0	0	0	0	1	0	0	0	0	0	0	0	0	1	0	1	0	0	0	0	0	0	0	0	0	0	0	0	0	0	0	0	0	0	0	0	0	0	0	0	1	0	0	0	0	0	0	1	0	0	0	0	0	1	0	0	0	0	0	1	0	0	1	0	0	1	0	0	0	1	0	1	0	0	1	0	0	0	0	0	0	0	0	0	0	1	0	0	0	0	0	0	0	0	0	1	0	0	0	1	0	0	0	0	0	0	0	0	1	0	1	0	0	1	0	1	0	0	0	0	1	0	0	0	1	0	0	0	0	0	0	1	0	0	0	0	0	0	0	0	0	0	1	0	0	0	1	0	0	0	0	0	0	0	0	0	0	0	0	0	1	0	1	0	0	0	0	1	0	0	0	0	0	0	0	0	0	1	0	0	1	0	0	0	1	1	1	0	1	0	0	0	0	0	1	0	0	0	1	0	0	0	0	0	0	0	0	0	0	0	0	0	1	1	0	1	0	0	0	0	0	1	0	0	0	0	0	0	0	0	0	0	0	0	0	0	0	0	0	0	0	1	0	0	0	0	1	0	0	0	0	0	0	0	0	0	1	0	1	0	0	0	0	1	0	0	1	1	0	0	0	1	0	0	0	0	0	1	0	0	0	0	0	0	0	1	0	0	1	0	0	0	0	0	0	0	0	0	0	0	0	0	0	0	1	0	1	1	0	1	0	0	0	0	0	0	0	0	1	0	1	0	0	0	0	0	0	0	0	0	0	0	0	0	0	1	0	0	0	0	0	0	0	0	0	0	0	0	0	0	0	0	0	0	1	0	0	0	0	0	1	0	0	0	0	0	0	0	0	0	0	0	0	0	0	0	1	1	0	0	0	0	0	0	0	0	0	0	0	0	0	0	0	0	0	1	1	0	0	0	0	0	0	0	0	1	0	0	0	0	0	1	0	0	0	0	0	0	0	0	0	0	0	0	0	0	0	0	0	0	0	0	0	0	0	0	0	0	0	0	0	0	0	1	0	0	0	0	0	0	0	0	0	0	0	0	0	0	0	0	0	0	0	1	0	0	0	0	0	0	0	1	0	0	1	0	0	0	0	0	0	0	0	0	0	0	1	0	0	0	0	0	0	0	1	1	0	0	0	0	0	0	0	0	1	0	0	0	0	0	0	0	0	0	0	0	1	0	0	1	0	0	0	0	0	0	0	0	1	0	0	0	0	0	0	0	0	0	0	0	0	0	0	0	0	0	0	0	0	0	0	0	0	0	1	1	0	0	0	0	0	0	0	0	0	1	0	0	0	0	0	0	0	0	0	0	0	0	0	1	0	0	0	0	0	1	0	0	0	1	0	0	0	0	0	0	0	1	1	1	0	0	1	0	1	0	0	0	1	1	0	0	0	0	0	0	1	0	0	0	0	0	0	1	0	0	1	0	0	0	0	0	0	0	0	1	0	0	0	0	0	0	0	0	0	0	0	1	1	0	1	0	0	0	0	0	0	0	0	0	0	0	0	1	0	0	0	0	0	0	1	0	1	0	0	0	0	0	0	1	0	0	0	0	0	0	0	0	1	0	0	0	1	0	1	0	0	1	0	1	0	0	0	0	0	1	0	0	0	0	0	0	0	1	0	0	0	0	0	0	0	0	0	0	0	0	0	0	0	0	0	0	0	0	0	0	0	0	0	1	0	0	0	1	0	0	1	0	0	0	0	1	0	0	0	0	0	0	1	0	0	0	0	0	0	0	0	0	0	0	0	0	0	0	0	0	0	0	0	0	1	0	0	0	0	0	0	0	0	0	0	0	0	0	1	0	0	0	0	0	0	0	0	0	0	0	0	1	0	0	0	0	0	1	0	0	1	0	0	0	0	0	1	0	0	0	0	0	0	0	0	0	0	0	1	0	1	0	0	0	0	1	0	0	0	1	1	0	0	1	0	0	0	0	0	0	0	0	1	0	0	1	0	0	1	0	0	0	1	0	0	0	1	0	0	1	0	0	0	0	0	1	0	1	0	0	0	0	0	0	0	0	0	0	1	1	0	0	0	1	0	0	0	0	0	0	0	0	0	1	0	1	0	0	0	0	0	0	0	0	0	0	0	0	1	0	0	0	0	0	0	1	0	0	1	0	0	0	0	0	0	1	1	0	0	0	0	0	0	0	0	0	0	0	0	0	0	0	0	0	0	1	0	0	0	0	0	0	0	0	1	0	0	0	0	0	0	0	0	0	0	0	1	0	0	0	0	0	0	0	0	1	0	0	0	1	0	1	0	0	1	1	0	0	0	0	0	0	0	0	0	0	0	0	0	0	0	0	0	1	1	1	0	0	0	0	0	0	0	0	0	0	0	0	0	0	1	0	0	0	1	0	0	0	0	0	0	0	0	0	0	0	0	1	0	0	0	1	0	1	0	1	0	0	1	0	1	1	0	0	0	0	0	0	0	0	1	0	0	0	0	0	0	0	0	0	0	0	0	0	1	0	0	0	0	0	0	0	1	0	1	0	0	0	0	0	0	0	0	0	0	1	0	0	1	0	0	0	0	0	0	0	0	0	0	0	0	0	1	0	0	0	0	0	0	0	0	0	0	1	0	0	0	0	0	0	0	0	0	0	0	0	0	0	0	0	0	0	0	1	1	1	0	0	0	0	0	1	0	0	0	1	0	1	1	0	1	0	0	0	0	0	0	0	0	0	0	1	0	0	0	0	0	0	0	0	0	0	0	0	0	0	1	0	0	1	0	0	0	0	0	0	0	0	0	0	0	0	0	0	0	0	0	0	0	0	0	0	0	0	0	0	0	0	1	0	0	0	0	0	0	0	0	1	0	1	0	0	0	1	1	0	1	0	0	0	0	0	0	0	0	0	0	0	0	1	1	0	0	0	0	1	0	0	1	0	0	0	0	0	1	0	0	0	0	0	0	0	0	0	0	0	0	0	0	0	0	1	0	1	0	0	0	0	0	0	0	0	0	0	0	0	0	0	0	0	0	0	0	1	0	0	0	0	0	1	0	0	0	1	0	0	0	0	0	0	1	0	0	1	0	0	0	0	1	0	0	0	0	0	0	0	0	0	0	0	1	0	1	0	0	0	1	0	0	0	0	0	0	0	0	1	0	0	0	0	0	0	0	0	0	0	0	0	0	1	0	0	0	0	0	0	0	0	0	0	0	0	0	0	0	0	0	0	0	0	0	0	0	0	0	0	0	0	0	0	0	0	0	0	0	0	0	0	0	0	0	0	0	0	0	0	0	0	0	1	1	0	0	0	0	0	0	0	0	0	0	1	0	0	0	0	1	1	0	0	0	0	0	0	0	0	0	1	0	0	0	0	1	0	0	0	0	0	1	0	0	0	0	0	0	0	0	0	0	0	0	0	0	0	0	0	0	0	0	0	0	0	0	0	0	0	0	0	1	0	0	0	0	0	0	0	0	0	1	1	0	0	0	0	0	0	0	0	0	1	0	0	0	0	0	0	0	0	0	0	0	0	1	0	0	0	0	0	0	0	0	0	0	0	0	0	0	0	0	0	0	0	0	0	0	0	0	0	0	0	0	0	0	1	0	1	1	0	0	1	0	0	1	0	0	0	0	0	0	0	1	0	0	0	1	0	0	0	0	1	1	0	0	0	0	0	0	0	0	0	0	0	0	0	1	0	1	0	0	0	0	0	1	0	0	0	0	0	0	1	0	0	1	0	0	0	0	0	0	0	0	0	0	0	0	0	0	0	0	0	0	0	0	0	0	0	1	1	0	0	0	0	0	0	0	1	1	0	0	0	0	0	0	0	0	0	0	0	0	0	0	0	0	1	0	0	0	1	0	0	0	0	0	0	0	1	0	1	0	1	1	0	0	0	0	0	0	0	1	1	0	0	1	1	0	0	0	0	1	0	0	0	0	0	0	1	0	0	0	0	1	0	1	1	0	0	0	0	0	0	0
C418S0063	0	0	0	0	0	0	1	1	0	0	0	0	0	0	1	0	0	1	0	0	0	0	0	0	0	1	0	1	0	0	0	0	0	0	1	0	1	0	0	0	1	1	0	0	0	0	0	0	0	0	0	0	0	0	1	0	0	0	0	0	0	0	0	0	0	1	0	1	1	0	0	0	0	0	0	0	0	1	0	0	0	0	1	1	0	1	1	1	0	0	0	1	1	0	0	1	1	0	1	0	0	0	0	1	0	1	0	0	0	1	1	0	0	0	0	0	0	0	0	1	0	0	1	0	0	1	0	1	0	0	0	1	0	1	0	0	0	1	0	0	0	0	1	0	1	1	0	0	0	0	0	0	0	0	1	1	0	0	0	0	0	0	0	0	1	0	1	1	0	0	0	1	1	0	0	1	0	0	0	0	0	1	0	0	0	1	0	1	1	0	1	1	0	0	1	1	1	0	1	1	0	0	1	0	0	0	0	0	0	0	0	1	0	0	1	0	0	0	0	1	0	0	0	0	0	1	1	0	1	0	0	0	0	0	0	1	1	0	1	0	1	1	0	0	0	0	1	1	0	1	0	1	0	0	1	1	0	1	0	1	0	0	0	0	0	0	1	0	0	0	1	1	0	1	0	0	0	1	0	1	0	0	0	1	0	0	1	1	0	1	1	0	0	0	0	1	1	0	0	1	0	0	0	0	0	0	0	0	1	1	0	0	0	0	0	0	0	0	1	0	0	0	1	0	0	0	0	0	0	0	1	0	0	0	0	0	0	0	0	0	0	0	0	0	0	0	1	0	0	0	0	1	0	1	0	0	0	1	0	0	0	0	1	0	1	1	1	0	1	1	0	1	1	0	1	0	0	1	0	1	0	0	0	0	0	0	1	1	0	0	1	1	0	0	1	0	0	0	0	0	1	0	0	1	0	0	0	0	1	0	0	1	0	1	0	0	1	0	0	0	0	0	1	0	1	0	0	1	1	0	0	0	0	0	0	0	0	0	0	0	0	0	0	0	0	0	0	0	0	0	1	0	0	0	1	0	0	0	1	1	1	1	0	1	0	1	0	0	0	0	0	1	0	1	0	1	1	0	0	1	0	0	1	0	1	0	0	0	0	0	1	1	0	1	1	1	0	0	0	0	0	0	0	1	0	0	0	1	0	1	0	0	0	0	0	0	0	0	0	0	0	0	0	0	0	0	0	0	0	1	0	0	0	0	1	0	0	0	0	0	1	0	0	0	1	0	0	0	0	1	0	1	0	0	0	1	0	0	0	1	0	1	0	0	0	0	1	0	0	0	0	0	0	0	1	0	0	1	0	0	0	0	1	0	1	1	1	0	1	1	0	0	0	0	0	0	0	1	1	0	0	0	1	0	0	0	1	1	0	1	0	0	0	1	1	0	1	0	0	1	0	0	1	0	0	0	0	0	1	1	1	1	0	0	0	0	0	0	0	0	1	0	1	0	1	1	0	1	0	0	0	1	0	1	1	0	0	0	1	1	0	0	0	0	0	0	1	0	0	1	0	1	0	1	1	1	0	0	1	0	1	0	1	1	0	0	0	0	1	1	0	1	0	0	1	0	0	1	0	0	0	0	0	0	0	0	0	0	0	0	0	0	1	0	0	0	0	0	0	0	0	1	1	0	1	1	1	1	0	0	0	1	0	1	1	1	1	1	0	1	0	1	0	0	0	1	0	0	1	1	1	0	0	1	1	1	0	1	0	0	0	1	1	1	0	0	0	0	0	0	0	1	0	0	1	1	0	0	0	0	1	0	0	0	1	1	1	0	1	0	0	0	0	0	0	0	1	0	0	0	1	0	1	0	0	0	0	1	0	0	0	1	0	0	0	0	1	0	0	0	0	1	0	0	0	1	0	0	1	1	1	1	0	1	0	0	0	0	0	0	0	0	0	0	0	1	1	0	0	0	0	0	1	1	0	1	0	0	0	1	0	0	0	0	0	0	1	0	1	0	1	1	0	0	1	1	1	1	0	0	0	1	0	0	1	0	1	0	0	0	0	0	1	0	0	0	0	0	0	0	1	0	1	0	0	0	0	0	0	0	0	0	0	0	1	0	1	1	1	0	1	0	0	1	1	0	1	0	1	0	0	0	0	0	0	0	1	1	1	1	1	0	1	0	0	0	0	0	0	1	0	0	0	1	1	1	0	1	0	0	0	0	1	0	0	0	0	0	0	1	0	0	0	0	0	0	0	0	0	0	1	0	0	1	1	0	0	0	0	0	0	0	0	1	0	0	0	0	0	1	1	0	0	0	1	1	0	0	1	0	1	0	1	1	0	1	0	0	0	0	1	0	0	0	1	0	1	0	0	0	0	1	1	0	1	0	0	1	1	0	0	0	1	0	0	0	0	0	1	0	0	0	1	0	0	0	1	1	0	1	0	0	0	1	1	0	0	0	1	0	0	0	0	0	1	1	0	1	0	0	0	1	0	0	1	0	0	0	0	0	0	1	0	1	1	0	0	0	1	1	0	0	0	0	0	0	0	1	1	0	0	0	0	1	0	0	0	0	0	1	0	0	0	1	1	0	1	0	0	1	1	0	0	0	1	0	0	0	0	0	0	0	0	0	1	1	1	0	1	0	0	1	0	1	0	0	0	0	1	0	0	1	0	0	0	0	0	1	1	0	1	1	1	0	1	0	0	0	0	0	0	1	0	1	0	1	0	0	0	0	0	0	0	0	0	0	1	0	0	1	0	0	0	0	0	0	1	0	0	1	1	0	0	1	1	0	0	0	1	0	1	1	0	0	0	1	0	0	0	0	1	0	0	1	0	0	0	0	1	1	0	0	0	0	0	0	0	0	0	0	0	1	1	1	0	0	0	0	0	0	1	1	1	0	1	0	0	0	1	1	1	0	1	1	0	0	1	0	0	0	1	1	0	0	1	1	1	1	0	1	1	0	1	0	0	1	0	1	1	0	1	0	1	1	0	1	1	1	0	0	1	0	0	0	1	0	1	1	1	1	0	0	1	0	1	1	0	1	0	1	1	0	0	0	0	0	0	0	0	0	1	0	0	0	0	0	0	1	1	0	1	0	0	0	0	0	0	0	1	0	0	0	0	1	0	1	1	0	0	0	0	1	1	0	0	0	0	0	0	0	1	1	0	0	1	1	0	0	0	0	0	0	0	0	0	1	1	0	0	0	1	0	1	0	0	1	0	0	1	1	1	1	0	0	1	0	0	1	1	1	0	0	0	1	0	0	0	1	1	0	0	0	0	1	1	0	0	0	0	0	0	0	0	1	1	0	1	0	0	0	0	0	0	0	0	0	1	0	1	0	1	0	0	0	0	0	0	0	1	0	0	0	0	1	0	0	0	1	1	1	1	0	1	0	1	0	0	0	0	1	0	1	0	0	0	1	1	0	0	0	0	0	0	0	1	0	1	1	1	0	0	0	0	0	1	0	0	1	0	0	0	1	0	1	1	0	0	0	0	0	0	0	0	1	0	1	0	0	0	0	1	0	0	0	0	0	0	0	1	0	0	1	1	1	1	0	0	0	1	0	1	0	0	0	1	1	0	0	0	0	0	1	0	0	0	0	0	1	0	1	0	0	0	0	0	0	0	0	0	0	0	1	0	1	0	1	0	0	0	1	0	1	0	0	1	0	0	0	0	1	0	1	1	0	0	0	0	0	1	0	0	0	1	0	1	1	0	0	0	0	1	1	0	0	0	0	0	0	0	1	0	1	0	1	0	1	1	1	0	0	0	0	1	0	1	0	0	0	0	0	0	1	1	1	0	1	1	0	1	1	0	1	1	0	1	0	0	0	0	0	0	0	0	0	0	0	0	0	0	0	1	1	1	0	0	0	0	0	0	1	0	1	0	0	0	0	1	0	1	0	0	0	0	0	0	0	1	0	0	1	1	0	0	1	1	1	0	0	0	1	0	1	1	0	0	0	0	1	0	1	0	0	1	1	0	1	1	0	0	0	0	1	1	1	1	0	1	0	1	1	0	0	0	1	0	0	0	0	0	0	1	0	1	1	0	1	1	1	1	0	1	1	0	0	0	0	1	0	0	1	0	0	0	0	0	1	0	0	0	0	1	0	0	0	0	0	0	1	1	0	0	1	0	0	1	0	0	1	0	0	0	0	1	0	0	0	0	0	0	0	0	0	0	0	0	0	1	1	0	0	1	0	0	0	0	0	0	0	0	0	0	0	0	0	0	0	1	0	0	0	0	0	0	0	0	0	0	0	0	0	0	0	0	0	1	0	0	0	0	0	0	0	1	0	0	1	0	0	0	0	0	0	0	0	0	1	0	0	0	0	0	0	0	0	0	0	0	0	0	0	0	0	0	0	0	0	0	1	0	1	0	0	0	1	0	0	0	0	0	1	0	1	0	0	0	0	1	1	0	1	0	1	1	0	0	0	0	0	0	0	0	1	1	0	0	1	0	0	0	0	0	0	0	0	0	0	0	1	0	0	0	0	0	0	0	1	0	0	0	0	0	0	0	0	1	0	0	0	0	0	1	0	0	0	0	0	0	0	1	0	0	0	0	0	0	0	0	0	0	0	0	0	0	1	0	0	0	0	0	0	1	0	0	0	0	0	1	1	1	0	0	1	0	0	0	1	1	1	1	1	0	0	1	1	1	1	0	0	1	1	0	0	0	1	1	1	1	0	0	1	0	0	0	0	1	0	1	0	1	0	0	0	0	0	0	0	1	0	0	0	0	0	0	1	0	0	0	1	1	0	0	0	0	0	0	0	0	0	1	0	1	0	0	1	0	0	1	0	0	0	0	0	1	1	1	0	0	1	1	1	0	1	1	0	0	0	1	0	0	1	1	1	0	0	1	0	0	0	1	0	1	1	0	0	1	0	1	0	0	1	1	1	0	0	1	0	0	1	1	0	0	0	0	0	1	1	1	0	0	0	1	0	0	1	1	0	0	0	1	0	1	0	0	0	0	0	0	0	1	1	0	1	0	1	1	0	0	1	0	0	1	0	0	0	0	0	1	0	0	0	0	1	0	0	1	0	0	1	0	1	1	0	1	0	0	0	0	1	0	0	1	1	1	0	0	0	0	0	1	0	1	1	0	1	0	0	0	1	0	1	1	1	0	1	0	1	0	1	1	0	0	0	0	0	0	0	0	0	1	1	1	0	1	0	0	1	0	1	0	0	1	0	1	0	0	1	0	0	1	0	0	0	0	0	0	1	1	1	1	0	0	1	0	0	0	0	0	1	0	0	0	0	0	1	0	1	0	0	0	0	0	0	0	1	0	0	0	1	0	0	0	1	1	0	1	1	1	0	1	1	0	1	1	0	1	0	0	1	1	1	1	0	0	0	0	0	0	0	0	0	1	0	0	0	1	0	0	0	0	0	0	0	0	1	0	0	1	0	0	0	1	0	0	0	0	1	1	1	0	0	0	0	0	0	0	0	0	1	1	0	0	0	0	0	1	0	1	1	0	0	0	1	1	1	0	0	1	1	0	1	0	1	0	0	1	0	1	1	1	0	0	1	0	0	1	0	1	0	0	1	0	0	0	0	1	0	0	0	1	0	1	0	1	1	0	0	0	0	0	1	1	0	0	1	1	0	0	1	1	1	1	1	0	1	0	1	0	0	0	0	1	0	0	1	0	0	0	1	0	1	1	0	0	0	0	0	0	1	0	1	0	0	0	0	1	0	0	0	0	1	0	1	1	0	0	0	0	0	0	1	1	0	0	1	0	1	1	0	0	1	0	0	0	1	1	0	0	0	0	0	0	0	1	0	0	0	0	0	1	0	0	0	0	0	0	0	0	0	0	1	0	0	1	1	0	1	0	0	0	0	0	0	1	1	1	0	1	0	0	0	0	0	0	0	0	0	0	0	0	1	0	0	0	0	1	1	0	1	0	1	0	0	1	0	1	0	0	0	1	0	0	0	1	1	1	0	1	0	0	0	0	0	0	0	0	0	0	0	1	0	0	0	1	1	0	0	0	0	0	0	1	1	0	0	0	0	0	0	0	0	0	1	0	0	0	0	0	0	0	0	0	0	0	0	0	0	0	0	1	1	0	1	0	0	0	0	0	0	0	1	1	0	0	1	0	1	1	1	1	0	1	0	1	0	0	0	0	0	0	0	1	0	0	0	0	0	0	0	0	0	1	0	0	0	0	0	0	0	0	1	0	0	1	0	0	0	1	1	1	1	1	0	0	0	0	0	0	0	0	0	0	1	1	1	0	0	1	1	0	0	0	0	0	0	0	1	0	0	1	1	1	1	0	0	1	0	0	1	0	1	0	0	1	0	1	0	0	0	1	0	0	1	0	0	1	0	1	0	0	1	0	0	0	0	0	0	0	1	0	0	0	0	1	0	0	1	1	1	1	1	0	0	0	0	1	0	0	1	0	0	0	0	0	0	1	0	0	0	1	0	1	0	1	1	0	0	0	0	1	0	1	0	0	0	0	0	0	0	0	0	1	0	0	0	0	0	0	1	1	0	0	0	0	1	1	0	0	1	1	0	0	1	0	0	0	0	1	1	0	0	1	0	1	0	0	0	1	1	0	1	1	0	0	1	1	0	1	1	0	0	1	0	1	0	0	1	1	0	1	0	0	1	0	0	0	0	0	0	1	0	1	1	0	0	0	0	0	1	0	0	0	0	1	0	0	0	0	0	0	1	0	0	0	1	1	1	0	0	1	0	1	1	0	1	0	0	1	1	1	1	1	0	0	0	0	0	0	0	1	0	1	0	1	0	0	1	0	0	0	0	0	1	1	0	0	0	0	0	0	0	0	1	0	0	1	0	0	0	0	0	0	0	0	1	0	0	0	0	0	0	0	1	1	1	0	1	0	0	0	0	0	1	0	0	0	0	0	0	0	1	0	0	0	1	0	0	0	0	0	0	0	1	1	0	0	0	0	0	0	0	0	0	0	1	0	0	1	0	0	0	1	0	1	0	0	0	0	1	0	0	0	0	0	0	0	0	0	1	1	0	0	0	1	0	1	1	1	0	1	0	0	0	0	0	1	0	0	1	0	1	0	0	0	0	0	1	0	0	0	0	1	0	0	1	0	0	0	0	0	0	0	0	0	0	0	0	0	0	0	0	0	0	1	0	0	0	1	0	0	0	0	0	0	0	1	0	0	0	0	0	0	0	0	0	0	1	1	0	0	0	1	1	0	0	0	0	0	1	0	1	0	0	0	0	0	1	0	0	1	0	0	0	0	0	0	0	0	1	0	0	0	0	1	1	0	1	0	0	1	0	0	1	0	0	0	0	0	1	1	0	0	1	0	1	0	0	0	0	0	0	0	1	0	0	0	0	1	0	0	0	1	1	0	0	0	0	0	0	0	0	0	1	0	0	1	0	1	0	0	0	1	0	1	1	1	0	0	1	0	0	1	1	0	0	0	0	0	1	0	1	1	0	0	0	1	0	0	0	1	1	1	1	0	0	0	0	0	0	0	1	0	1	0	1	0	0	0	0	0	0	0	0	1	0	1	0	1	0	0	0	1	0	0	0	1	1	0	0	0	0	0	0	0	0	1	0	1	0	0	0	0	1	0	0	0	1	1	0	0	1	1	1	1	1	1	0	0	0	1	0	0	0	1	1	0	0	1	0	1	1	0	0	1	0	0	0	1	1	0	0	1	1	1	0	1	0	1	0	0	0	1	1	1	0	1	0	1	0	1	1	1	0	1	0	0	1	0	0	0	0	1	0	0	0	0	0	0	0	0	1	0	1	0	0	1	0	0	0	0	1	0	0	1	1	0	0	1	1	0	0	0	0	0	0	0	0	1	0	1	1	1	0	0	0	0	0	0	0	0	1	0	0	0	0	1	0	0	0	0	1	1	1	0	0	1	0	0	0	0	0	0	0	0	0	0	1	1	1	0	0	0	1	0	0	1	0	1	0	0	0	0	0	1	1	1	0	0	1	1	0	1	1	1	0	1	0	0	0	0	1	0	0	0	0	1	1	0	1	0	1	0	1	0	0	0	0	1	0	0	1	0	0	0	0	0	1	0	0	0	0	1	0	0	0	1	0	0	0	0	0	0	0	0	1	0	0	0	0	0	0	0	0	0	1	1	0	1	0	0	1	1	1	0	0	0	0	1	0	0	1	0	0	0	0	0	0	0	0	0	0	1	1	1	0	0	1	0	0	1	1	0	0	0	0	0	0	0	0	1	1	1	0	0	1	0	0	0	1	0	0	0	0	1	0	0	0	0	0	0	1	0	1	0	0	0	1	0	0	1	0	0	0	0	0	0	0	1	0	0	1	0	0	1	1	1	1	0	0	1	1	1	1	0	1	1	0	1	0	0	1	0	0	0	0	0	0	0	1	0	0	1	0	0	1	0	0	0	0	0	0	1	0	0	0	0	0	0	0	0	1	1	0	0	0	0	0	0	1	0	0	1	0	0	0	0	1	0	0	1	1	1	0	0	1	0	1	0	0	0	0	0	1	0	1	0	0	1	1	1	0	0	1	1	0	1	0	0	0	0	0	1	0	0	0	1	1	1	0	0	0	0	1	0	0	0	1	0	0	0	0	0	1	1	1	1	0	0	0	1	0	0	1	0	0	0	0	1	0	1	1	0	0	1	0	1	0	0	1	0	1	1	0	1	1	0	1	0	1	0	0	0	0	0	0	1	1	0	0	0	0	1	0	0	0	0	0	0	0	1	0	0	0	0	0	1	0	0	1	0	1	1	0	0	1	1	0	0	0	1	1	0	0	0	0	0	0	0	0	1	0	0	0	0	1	0	0	1	1	1	0	0	0	0	0	0	0	0	0	0	1	1	1	1	1	0	1	0	0	0	0	1	1	1	1	1	0	1	1	0	0	1	1	0	1	0	0	1	0	0	0	0	0	1	0	0	0	0	0	0	1	1	0	1	1	0	1	0	0	1	1	0	1	1	1	1	0	0	0	0	1	0	0	0	0	0	0	1	1	0	1	0	0	0	0	0	0	0	0	0	0	0	1	1	0	0	1	0	1	0	1	0	0	0	0	0	1	0	0	0	1	1	0	0	0	1	0	1	0	0	1	0	1	1	1	0	0	1	0	1	0	1	1	0	0	1	0	1	1	0	1	1	1	1	1	0	1	0	1	0	1	0	1	1	1	0	0	0	0	0	0	0	1	0	1	1	1	1	0	0	0	0	0	0	1	0	0	0	0	0	0	0	0	0	0	0	0	1	0	0	1	0	0	1	0	0	0	0	0	0	0	1	0	0	1	0	0	1	0	1	0	1	1	0	1	0	1	1	0	1	1	1	0	0	1	1	0	1	0	0	1	0	1	1	0	1	0	0	0	0	0	0	1	0	0	0	1	0	0	0	0	1	0	0	0	1	1	0	0	0	1	0	0	1	0	0	0	1	1	0	0	1	0	0	0	0	0	0	0	1	0	0	0	0	0	0	0	0	0	1	0	1	1	1	0	0	0	0	0	0	1	1	0	0	0	1	1	0	1	1	0	0	0	1	1	1	0	1	0	0	0	0	0	0	0	0	0	1	0	0	1	1	0	0	1	0	0	0	0	1	1	1	1	0	1	1	1	0	1	0	1	0	1	0	0	1	1	1	0	0	0	0	0	0	0	0	0	0	1	0	0	0	0	0	1	0	0	0	0	0	0	1	0	0	1	0	1	0	1	1	0	0	0	1	0	0	0	1	0	0	0	0	0	1	0	1	0	0	0	0	1	0	1	1	0	1	0	0	0	0	0	0	0	0	0	0	0	0	1	0	0	0	0	1	0	1	0	0	0	0	1	0	0	0	0	0	1	0	0	1	0	1	0	1	0	0	1	0	1	0	0	0	0	0	0	0	1	1	0	0	1	0	1	1	1	0	0	0	0	0	0	0	0	0	0	0	1	0	0	0	1	1	0	0	1	0	0	0	0	0	0	0	0	0	0	0	1	0	0	0	0	0	0	0	1	1	0	0	0	1	1	0	1	1	0	1	1	0	1	1	1	0	1	1	0	1	0	0	0	0	0	0	0	0	0	1	1	0	1	0	1	0	1	0	0	1	0	1	0	0	0	0	1	0	0	0	1	1	1	1	0	0	0	1	0	1	1	0	0	0	0	0	0	0	0	1	0	0	0	1	1	1	1	0	0	0	0	0	0	0	1	0	0	0	0	1	0	0	0	0	1	0	0	0	1	0	0	0	0	1	0	0	0	1	0	0	0	0	1	0	1	0	0	0	0	0	1	0	1	0	1	0	0	0	0	0	0	0	1	0	0	1	0	1	0	1	0	1	0	0	0	0	0	1	0	0	1	1	1	0	0	1	0	1	0	1	0	0	0	0	0	0	1	1	1	0	0	1	0	1	0	1	1	0	1	0	0	1	0	0	0	1	1	1	0	1	0	0	0	0	1	0	0	1	1	1	1	0	0	0	0	1	0	0	1	0	1	0	1	0	1	1	0	1	0	0	1	1	0	1	1	0	0	0	1	0	0	0	0	0	0	0	1	0	1	0	1	1	1	0	0	0	1	1	1	0	1	0	0	0	1	0	0	0	1	1	0	0	1	1	0	0	1	0	0	0	1	1	1	1	0	0	0	1	0	1	1	0	0	0	0	0	0	0	1	0	0	1	0	1	0	0	0	1	0	0	0	0	0	1	0	1	0	1	0	0	0	0	1	0	0	0	1	1	0	1	0	1	0	0	0	1	0	0	0	0	0	0	1	1	1	0	0	0	0	1	1	0	1	0	0	1	1	0	0	0	0	1	0	0	1	0	0	1	1	0	0	0	0	0	1	0	0	0	0	1	0	0	0	1	0	0	0	0	0	0	0	0	0	1	1	0	0	0	1	0	0	0	0	1	1	1	0	0	0	1	0	0	1	1	1	1	1	1	1	0	0	1	0	0	0	0	1	0	0	0	0	0	0	1	0	1	0	0	0	0	0	0	0	0	1	1	1	0	0	1	0	0	0	0	0	0	0	0	0	0	0	1	0	0	0	1	0	1	0	0	0	0	0	0	1	0	0	0	0	1	0	0	0	0	0	1	1	0	0	1	0	1	1	0	1	0	0	1	0	0	0	0	0	0	1	0	0	0	0	0	0	0	0	0	1	0	0	0	0	1	0	0	0	0	0	1	0	0	0	0	0	1	1	0	0	0	0	0	0	0	0	0	0	0	0	0	0	1	0	0	0	0	0	0	1	1	0	0	1	1	1	0	1	0	1	1	0	1	0	1	0	1	1	0	0	0	0	1	0	0	1	1	0	1	0	1	0	0	1	1	0	0	0	0	0	0	0	0	1	0	0	0	0	0	0	1	0	1	0	0	0	1	1	0	0	0	0	0	0	1	1	0	1	0	1	0	0	0	0	1	0	0	1	0	1	0	0	0	0	0	0	0	0	1	0	0	0	1	0	0	0	1	0	0	0	1	1	0	0	1	0	0	0	1	0	0	0	0	0	1	0	0	0	0	0	1	1	0	0	1	0	0	0	0	1	0	0	0	0	0	0	0	0	0	1	0	1	0	1	1	0	0	0	0	0	0	1	0	0	1	0	0	0	0	0	0	0	1	0	0	1	1	0	1	1	1	1	1	0	1	1	1	1	0	0	0	1	0	1	0	1	0	0	0	0	1	0	1	1	1	1	0	0	1	0	1	0	1	0	1	0	0	1	0	0	0	0	1	0	0	0	0	0	0	0	1	0	0	0	1	0	0	0	0	0	0	0	0	0	0	0	0	0	1	0	0	0	0	0	0	0	1	0	1	1	1	1	0	1	0	0	0	0	1	0	1	0	0	1	1	0	1	0	1	1	0	0	0	0	0	0	0	0	0	1	0	0	0	0	0	0	0	0	0	0	1	0	0	0	0	1	1	1	0	1	0	1	0	1	1	0	0	1	0	0	0	0	0	0	1	0	0	0	1	0	0	0	0	0	0	1	0	0	0	0	0	0	1	0	0	0	0	0	0	0	0	0	1	0	0	0	0	0	0	1	1	1	0	0	0	0	1	0	1	0	1	1	0	0	0	0	0	0	1	0	0	1	0	0	1	0	0	0	0	0	1	1	1	1	0	0	1	1	1	0	1	0	1	1	0	0	0	1	0	1	0	1	0	0	0	1	0	0	0	0	1	0	0	1	0	0	0	0	1	1	0	1	0	1	1	0	1	0	1	0	0	0	1	0	0	1	1	0	1	0	1	1	0	0	1	0	0	0	1	0	1	1	0	1	1	1	0	1	0	1	1	1	0	0	0	0	1	0	1	0	0	1	1	0	1	1	0	1	0	0	1	0	0	0	0	0	1	1	0	0	1	0	0	0	0	1	0	0	1	0	0	1	1	0	0	1	1	0	0	0	1	1	1	1	0	0	0	0	1	0	0	1	0	0	1	0	1	0	1	0	0	0	1	0	0	0	1	1	0	0	0	1	0	0	0	1	1	0	0	0	0	0	0	1	0	1	0	0	1	0	0	1	1	1	0	1	0	0	0	0	0	1	0	0	0	0	1	0	1	0	0	0	0	0	1	1	1	0	0	1	1	1	1	0	0	1	1	0	1	0	0	0	0	1	1	0	0	0	0	0	0	0	0	0	1	1	1	0	0	0	0	0	0	1	0	0	0	0	0	1	0	1	0	1	0	0	0	1	0	1	0	0	0	0	1	0	1	0	0	0	0	0	0	0	0	0	0	0	1	0	1	1	0	0	0	0	0	1	0	1	0	0	0	0	0	0	0	1	0	0	0	0	1	0	1	0	0	0	0	1	1	0	1	0	0	1	1	0	0	0	1	0	0	1	0	0	0	0	0	0	0	0	0	1	1	0	1	0	0	0	1	0	0	0	0	0	1	1	0	0	1	0	0	0	0	1	1	0	0	0	0	0	0	0	0	1	0	0	0	1	0	1	1	1	0	1	0	1	0	0	1	0	1	0	0	1	1	0	0	0	1	0	1	0	1	1	0	0	0	0	0	1	0	1	1	1	1	0	0	0	1	1	1	0	1	1	1	0	0	0	1	0	0	0	1	0	0	0	0	0	1	0	0	0	0	1	0	1	0	1	0	0	0	0	0	0	1	0	0	1	0	0	1	0	0	1	0	1	0	1	0	1	0	0	0	0	1	0	1	0	0	1	0	0	1	0	1	0	0	1	0	0	0	0	0	1	1	0	0	1	0	0	1	0	0	0	0	0	0	0	0	0	0	0	1	1	0	0	0	0	1	0	0	0	0	0	1	0	0	0	1	0	0	1	1	1	0	0	0	0	0	1	0	0	0	0	0	0	0	0	0	0	0	0	0	0	0	0	0	0	1	1	0	0	0	0	1	1	0	1	0	0	0	0	0	0	0	0	1	0	0	1	0	1	0	0	0	1	0	1	0	1	0	1	0	0	0	1	0	0	1	0	0	0	0	0	1	0	0	0	1	0	1	0	1	0	0	0	0	0	1	0	0	0	0	0	0	0	0	0	1	0	0	1	0	0	0	0	0	0	0	0	0	0	0	0	0	1	0	0	0	1	0	0	1	0	0	1	0	1	1	0	0	1	0	0	1	0	0	0	1	0	0	0	0	1	0	0	0	1	0	0	1	1	0	0	1	0	0	1	0	0	0	0	0	0	1	0	0	1	1	1	1	0	1	1	1	1	0	0	0	0	1	1	1	0	0	1	0	0	0	0	0	0	1	0	0	1	0	1	0	1	0	0	0	0	0	0	1	0	0	0	0	0	0	0	0	0	0	0	1	0	1	1	0	0	1	0	0	1	0	0	0	1	0	0	0	0	1	0	0	0	0	1	0	1	0	1	0	0	0	0	0	0	0	0	0	0	0	1	0	0	0	0	0	0	0	0	1	1	1	1	0	0	0	0	0	0	0	0	0	0	1	0	0	0	1	0	1	1	0	0	0	0	0	0	1	1	0	0	0	0	0	1	0	1	0	0	0	0	1	0	0	0	0	0	1	0	0	0	1	0	1	0	0	0	1	0	0	0	1	0	1	0	0	1	0	0	0	0	1	1	0	1	0	0	0	1	0	1	0	0	0	1	1	0	0	0	0	0	0	0	1	0	0	1	1	1	0	0	0	0	0	1	1	0	1	1	0	0	0	0	0	0	0	0	1	0	0	1	0	0	0	0	0	0	0	0	0	0	0	0	0	0	0	0	0	1	0	0	0	0	0	0	0	0	0	1	1	0	1	1	0	0	0	0	0	0	1	1	0	0	0	1	1	1	0	0	0	0	1	0	1	1	0	0	1	1	0	0	1	0	1	0	0	1	0	0	1	0	1	0	0	0	0	1	0	0	0	0	0	0	0	0	0	0	0	0	0	0	0	1	1	0	1	1	0	1	1	1	1	0	0	0	1	0	0	0	0	0	1	0	0	0	0	0	0	0	1	0	1	0	0	1	0	0	0	1	0	0	0	0	0	1	0	0	0	0	0	0	1	0	0	0	1	0	1	1	1	0	0	0	0	1	0	0	0	1	0	0	0	0	0	0	0	0	1	0	1	1	1	1	0	1	0	1	0	1	0	1	0	1	0	1	1	0	0	0	0	1	1	0	0	1	0	0	0	0	0	1	1	0	0	0	1	0	0	0	1	0	0	0	0	1	0	1	0	0	1	0	1	0	0	0	0	0	0	0	0	0	0	1	0	1	1	1	0	0	0	1	0	0	0	0	0	0	0	0	0	0	0	0	0	1	0	0	1	1	1	0	0	0	0	0	0	0	1	0	0	0	1	0	1	0	0	0	1	0	0	1	0	0	0	0	0	0	0	0	0	0	0	0	0	0	1	1	0	0	0	1	0	0	0	0	0	0	1	1	1	1	0	1	0	1	1	0	0	0	0	0	0	0	1	0	0	0	0	0	0	1	0	0	0	0	0	0	0	0	0	1	1	0	1	1	0	1	0	0	0	1	0	0	0	0	0	0	0	1	0	0	0	0	0	0	1	0	0	0	0	0	0	0	0	0	0	0	0	0	0	1	0	1	0	1	0	0	0	1	0	0	1	1	0	1	0	1	1	0	0	0	0	0	0	1	1	1	1	0	0	1	0	1	0	1	1	0	0	0	0	0	0	0	1	0	0	0	1	0	0	0	0	1	0	0	0	0	0	0	0	0	0	0	0	1	0	0	0	0	1	0	0	0	1	0	0	1	0	0	0	0	0	1	0	0	0	1	0	0	0	0	0	0	0	0	1	0	0	0	1	1	0	0	0	0	0	0	0	0	0	0	1	0	0	1	1	1	1	1	0	1	0	1	0	0	0	1	0	1	0	1	0	0	0	0	0	0	0	0	1	1	1	0	0	1	0	1	0	0	0	1	1	0	0	0	0	0	0	0	0	1	1	0	0	0	0	0	0	0	1	1	0	0	0	0	0	0	0	0	1	1	1	0	1	1	0	1	1	0	0	1	0	1	1	0	0	0	0	0	0	0	1	0	0	0	1	0	1	1	0	0	0	0	0	0	0	1	0	0	0	0	0	1	0	0	0	0	1	0	0	0	1	0	0	0	0	1	0	0	0	0	0	1	1	0	0	0	1	0	0	1	0	0	0	0	0	1	0	0	0	0	1	0	0	0	0	1	0	0	0	0	1	1	0	0	0	0	1	1	0	0	1	0	0	0	0	1	1	0	1	0	0	0	0	1	0	0	0	0	0	0	0	0	0	0	0	1	0	0	1	0	0	1	1	0	0	0	0	1	1	1	0	0	1	0	0	1	0	0	0	0	0	0	1	0	0	0	0	1	0	1	0	0	0	0	0	0	0	0	0	0	0	0	0	1	1	0	0	1	0	0	0	0	0	0	0	0	0	0	1	0	1	1	0	0	0	0	0	0	1	0	0	0	0	0	0	0	0	0	0	1	0	0	0	0	1	0	1	0	0	0	0	0	1	0	0	0	0	0	0	1	0	0	0	0	0	0	1	0	1	0	1	0	0	0	1	1	0	1	1	1	1	1	1	1	0	0	0	1	0	0	0	1	0	0	1	0	1	1	1	0	1	1	1	1	0	0	1	0	1	0	1	0	1	0	0	0	0	1	1	0	0	0	0	0	1	0	0	0	1	0	1	0	0	1	1	0	0	0	1	1	0	0	0	0	1	1	1	0	0	1	0	0	1	0	0	0	1	0	1	0	0	0	0	1	0	0	0	0	1	1	0	0	0	1	0	1	1	0	1	1	1	0	0	1	0	0	0	0	0	1	0	0	1	1	1	0	0	0	0	0	0	0	0	0	0	0	0	0	0	1	1	0	1	0	0	0	0	0	0	0	0	0	0	1	1	0	0	0	1	0	0	0	1	0	0	1	0	1	1	1	0	0	0	0	0	0	0	0	0	0	0	0	0	0	1	0	0	1	0	0	0	0	0	0	1	0	0	0	0	0	1	0	1	1	0	0	1	0	1	0	0	0	0	0	0	0	0	1	0	0	0	0	0	1	1	0	0	1	0	0	1	1	0	1	0	0	0	1	0	0	0	0	1	0	1	0	0	0	1	0	0	1	1	0	0	1	1	0	1	0	0	0	1	0	0	0	0	1	0	1	0	0	1	0	0	0	0	1	1	0	0	0	1	1	0	0	0	1	0	0	1	1	1	0	1	0	1	0	0	1	0	1	0	0	0	1	0	1	0	0	0	0	1	0	1	1	0	0	0	0	1	1	1	0	0	0	0	0	1	0	0	1	0	0	0	1	0	1	1	0	1	0	0	0	0	0	0	0	0	0	0	1	0	1	0	1	0	0	0	1	1	1	0	0	0	0	0	1	0	1	0	0	0	1	0	1	1	0	0	0	1	0	0	1	1	0	1	0	0	1	0	0	1	1	0	1	1	0	0	0	0	1	0	0	0	0	1	0	0	0	1	0	0	0	1	1	0	0	1	0	0	0	0	0	0	0	0	1	0	1	0	0	0	0	0	0	1	0	0	0	0	0	0	0	0	1	0	0	1	1	0	1	1	1	1	0	0	0	0	0	1	0	0	0	0	1	0	1	0	0	0	0	0	0	0	0	0	0	0	0	0	0	1	0	1	1	0	1	1	0	0	0	0	0	1	0	0	1	0	1	1	1	0	0	0	0	0	1	1	0	0	0	0	0	0	0	0	1	0	1	0	1	0	1	0	1	0	0	0	0	0	0	0	0	0	0	0	0	1	1	0	0	0	1	1	0	0	0	0	0	1	0	0	0	1	0	1	0	0	0	0	1	0	0	0	0	0	0	1	0	0	1	0	1	0	1	0	0	0	0	1	0	0	1	0	0	0	0	1	1	0	1	0	0	0	0	1	1	0	1	1	1	0	1	0	1	0	1	1	0	0	0	0	1	0	1	0	0	0	0	0	1	0	1	0	1	0	0	0	0	1	1	0	0	0	0	1	0	1	1	1	1	0	0	0	1	1	0	0	0	0	0	0	0	0	1	0	0	0	0	0	0	0	0	1	0	0	0	0	1	1	1	0	0	0	0	0	0	0	0	1	0	0	1	1	0	1	0	0	0	0	1	0	0	1	0	0	0	0	0	0	0	0	1	0	0	0	0	0	0	0	0	1	1	0	1	0	0	1	0	0	0	0	0	0	1	0	1	1	0	1	0	1	1	0	0	0	1	1	1	0	0	1	0	0	0	0	0	1	0	0	1	1	1	1	0	0	1	0	1	0	0	0	0	0	1	0	0	0	0	0	1	0	1	0	0	1	0	1	1	0	0	0	0	0	0	0	1	0	0	0	0	0	0	1	0	0	1	0	1	0	0	0	0	0	1	1	0	1	0	0	1	1	0	0	0	0	0	0	0	0	0	0	0	0	0	0	0	1	0	1	0	0	1	0	0	0	1	1	1	0	1	1	0	0	0	0	1	1	1	0	0	0	0	0	1	0	0	0	0	1	1	1	0	0	0	0	0	0	0	0	0	0	0	1	1	0	1	0	0	1	1	1	1	1	1	0	1	1	0	0	1	0	0	0	0	0	1	1	0	0	0	1	0	0	0	1	0	1	0	0	0	0	1	0	0	0	0	0	0	0	1	1	1	1	0	0	0	0	1	0	0	1	1	1	0	1	1	0	0	1	0	0	1	1	0	0	0	0	0	0	0	0	0	0	0	0	0	0	0	0	0	0	0	0	1	1	0	0	0	0	0	1	0	1	0	0	0	0	1	0	0	0	0	0	1	0	0	0	0	0	0	0	1	0	0	0	0	0	0	0	0	0	1	1	0	0	1	0	0	1	0	0	0	0	1	0	0	0	0	0	0	0	0	0	0	1	1	0	0	0	0	1	1	0	0	0	0	0	0	0	1	0	0	0	1	0	0	0	0	0	0	0	0	0	0	0	0	0	1	0	0	0	0	1	0	1	0	0	1	0	0	0	0	1	0	0	0	0	0	0	0	0	0	0	0	1	0	0	0	1	0	0	0	0	0	0	0	0	0	0	0	0	0	0	0	1	0	0	0	0	0	0	0	1	1	0	0	0	0	0	0	1	1	0	0	0	0	0	1	0	0	0	0	0	0	0	0	0	1	1	1	0	0	0	0	1	1	0	1	0	0	1	0	0	0	0	0	1	0	1	1	0	0	1	1	1	1	0	0	0	0	0	1	0	1	0	1	0	0	0	0	0	1	0	0	0	1	0	0	0	0	0	0	0	1	0	0	0	0	0	0	1	1	0	0	0	0	0	1	0	1	0	0	0	0	1	0	0	1	0	0	1	1	0	0	0	0	0	0	0	0	0	0	0	1	0	0	0	0	0	0	0	0	0	0	0	0	1	0	0	0	0	0	0	0	0	0	0	0	0	1	0	0	0	0	0	0	0	0	0	0	1	0	0	0	1	0	1	0	0	1	0	1	0	1	0	0	1	0	0	0	1	1	0	1	1	1	0	0	0	0	0	0	0	0	0	1	0	0	1	0	0	1	0	1	0	0	0	0	1	1	0	0	0	0	0	0	0	1	0	0	1	0	0	0	0	0	0	0	0	0	0	0	1	0	0	0	0	0	0	0	1	0	0	0	0	0	1	0	1	1	1	0	0	0	0	1	1	0	1	1	0	1	0	0	0	0	0	1	0	0	0	0	1	1	0	0	1	0	0	0	0	0	0	0	0	0	1	0	0	0	0	0	1	0	0	0	0	0	1	0	0	0	0	0	1	0	0	0	0	0	0	1	0	1	1	1	1	0	1	1	0	0	0	0	0	0	0	1	0	0	0	0	1	0	0	0	1	0	0	1	0	1	0	0	1	1	0	0	1	1	0	0	1	0	1	0	0	0	0	1	0	0	0	0	0	1	0	1	1	1	0	0	0	1	1	0	0	0	0	0	0	0	0	0	0	1	0	0	0	0	0	0	0	0	0	0	0	0	0	0	0	0	0	1	1	0	0	1	0	1	1	0	1	1	1	0	0	0	1	0	1	1	0	0	0	0	0	0	0	1	0	0	0	1	1	0	0	0	1	0	0	0	1	0	0	0	0	0	0	1	1	0	0	0	0	0	0	1	0	1	0	1	1	0	0	0	0	1	1	0	1	0	1	0	0	0	0	0	1	0	0	0	0	0	0	0	0	0	0	0	0	0	0	0	0	0	0	1	1	0	0	1	0	0	0	0	0	1	0	1	1	0	0	0	0	0	0	0	0	0	1	1	1	0	0	0	0	0	0	0	1	0	1	0	1	0	1	0	0	0	1	0	1	0	1	0	0	0	1	0	1	0	0	0	0	0	0	1	0	1	0	0	1	0	0	0	0	1	1	1	1	1	1	1	0	1	0	0	0	0	0	0	0	0	1	0	0	0	0	0	0	0	1	0	0	0	0	1	1	0	0	0	0	0	0	0	0	0	0	0	1	0	1	1	0	1	0	0	0	0	0	0	1	0	0	1	0	0	0	0	1	0	0	0	0	0	0	0	0	1	0	0	0	0	0	0	0	0	0	1	1	0	0	1	1	0	1	0	0	0	0	1	0	0	1	0	0	0	0	0	0	0	0	0	1	0	1	1	1	0	0	0	0	0	0	1	0	0	0	0	0	0	1	1	0	1	0	0	0	0	0	1	1	0	0	0	0	0	1	1	1	1	0	1	0	1	0	0	1	0	1	0	1	0	0	1	0	1	0	0	0	0	0	0	0	1	1	0	0	0	1	1	0	1	0	0	1	1	0	0	0	0	0	0	0	0	0	1	0	0	0	0	1	0	0	0	0	0	0	1	0	0	0	0	1	1	0	0	0	0	1	0	0	0	0	1	0	0	0	0	0	0	0	1	0	0	0	1	0	1	1	0	1	0	1	1	0	1	1	0	0	0	0	0	0	0	0	0	1	1	0	1	0	0	0	0	0	0	0	1	0	0	0	0	1	0	1	0	0	0	1	0	0	0	0	0	0	1	0	0	0	0	0	0	1	0	1	0	1	1	0	1	0	0	0	1	0	0	0	0	1	0	0	1	1	1	0	0	0	0	0	1	0	1	0	1	0	1	1	1	0	0	0	1	0	1	1	0	0	0	1	0	0	0	0	1	0	0	1	0	0	0	0	1	0	0	0	0	0	0	0	0	0	0	0	1	1	1	1	1	0	0	0	0	0	0	0	0	0	0	1	0	0	0	0	0	0	0	0	0	1	0	0	0	1	0	0	0	1	0	0	0	1	0	1	0	0	0	1	0	0	1	0	0	0	0	0	0	0	0	0	0	0	0	1	0	0	0	0	0	1	0	0	1	0	1	0	0	0	0	0	0	0	0	0	1	0	0	1	0	0	0	0	0	0	0	1	1	0	0	1	1	0	1	1	1	1	1	0	0	0	1	1	0	0	0	1	0	1	0	0	0	1	0	1	1	0	0	0	1	1	0	0	0	1	0	0	0	0	1	0	0	0	1	1	0	0	0	0	1	1	0	0	0	0	0	0	0	0	1	1	0	1	1	0	0	1	0	0	0	0	0	0	1	0	0	0	0	1	0	1	1	1	1	1	1	0	0	0	0	0	0	0	0	1	0	1	1	1	0	0	0	0	0	0	0	0	1	0	0	0	1	0	1	0	1	0	0	1	0	0	1	1	0	1	0	0	0	1	1	0	1	1	1	0	0	0	0	0	1	0	1	0	1	1	0	0	0	0	0	0	0	0	1	1	0	1	0	0	0	1	0	0	1	1	1	1	0	0	0	0	0	0	0	1	1	0	0	1	0	0	0	1	1	1	1	1	1	1	0	1	0	0	1	0	0	0	0	1	1	0	0	0	1	0	1	0	0	1	0	0	0	0	0	0	1	1	0	1	0	1	0	1	0	1	0	1	1	1	1	0	0	1	0	0	1	0	1	0	0	1	0	0	0	1	0	1	0	0	0	1	1	0	0	1	1	1	0	0	0	1	0	0	0	0	0	1	0	1	0	0	0	0	0	1	0	0	0	0	0	0	1	1	0	0	0	1	0	0	0	0	1	0	1	1	1	0	0	1	0	0	0	0	0	0	1	0	0	0	1	0	0	1	1	1	0	0	1	1	1	0	0	0	1	0	0	1	1	0	1	0	1	0	0	0	1	0	0	0	1	1	1	0	0	0	1	0	1	0	0	1	1	0	0	0	0	0	0	0	0	0	0	0	0	1	0	0	1	1	0	0	0	0	0	0	1	0	0	0	1	0	0	0	0	0	0	0	0	0	0	0	0	0	0	1	0	0	0	1	1	1	0	1	1	0	0	0	0	0	1	1	0	0	0	0	0	0	0	0	1	1	0	1	0	0	0	0	1	0	1	0	0	0	0	0	0	1	0	0	1	0	0	0	0	0	1	1	1	0	0	0	0	1	1	1	1	0	0	0	0	0	0	1	0	0	0	0	1	0	1	0	0	1	0	1	1	0	0	0	0	0	1	1	0	1	1	0	1	0	0	0	1	1	1	1	0	1	1	1	0	1	0	0	0	0	1	1	1	1	0	0	0	0	0	0	0	0	0	1	1	1	0	0	0	1	1	0	1	1	1	1	0	0	1	0	0	0	0	0	1	0	0	1	0	0	0	1	0	1	0	0	0	1	0	0	0	0	0	0	1	0	1	0	1	0	0	0	0	0	0	1	0	0	1	0	1	1	1	0	0	0	0	0	0	0	0	1	0	0	1	0	0	0	0	1	0	1	1	0	0	0	1	0	0	0	0	0	0	0	1	0	1	0	0	0	0	0	0	0	0	0	1	1	0	0	1	1	0	0	0	0	0	0	0	1	1	0	0	0	0	0	0	0	0	1	1	0	0	0	0	1	1	0	0	0	0	0	0	0	1	0	0	0	0	0	0	1	0	0	0	0	1	1	0	0	0	0	1	0	0	0	1	1	1	0	0	1	1	1	0	1	0	0	0	0	0	1	0	1	0	0	0	0	0	0	0	0	0	0	1	1	0	0	0	0	0	0	0	1	0	0	0	0	0	0	0	1	0	0	1	0	0	0	0	1	0	0	0	0	0	0	0	0	0	0	1	0	1	0	0	0	1	0	0	0	0	0	1	1	0	0	1	0	1	1	0	1	0	1	1	1	0	1	0	0	1	0	0	0	1	0	0	0	0	1	0	1	0	0	0	1	0	0	1	0	0	0	0	1	0	1	0	1	1	0	0	0	0	0	0	1	1	0	1	1	0	0	0	0	1	1	0	0	0	0	1	1	1	1	0	1	0	1	0	0	1	1	1	0	0	0	0	0	1	0	0	0	0	0	1	0	0	0	1	0	1	1	0	0	0	0	0	0	0	1	1	0	0	0	0	1	0	1	1	0	0	0	0	0	0	0	0	1	1	0	0	0	0	0	0	1	1	1	0	0	0	0	0	0	0	0	1	0	0	0	0	0	0	0	0	0	0	1	1	0	0	0	0	0	1	0	0	1	0	0	0	1	1	0	1	1	1	1	0	0	0	0	1	0	0	0	0	0	0	1	0	0	1	0	0	1	0	0	0	1	0	0	0	1	0	0	0	0	1	0	0	1	0	0	0	1	0	0	0	0	0	1	1	0	0	0	0	0	0	1	1	0	0	0	1	1	0	0	0	0	1	0	0	0	0	1	0	1	0	0	0	1	1	1	1	1	0	1	1	1	1	1	1	1	0	0	0	0	0	0	1	0	1	1	0	0	0	0	1	0	0	1	0	0	0	1	0	1	1	1	1	0	1	0	0	1	1	1	0	0	0	0	0	0	0	0	1	0	0	0	0	1	1	0	0	1	0	0	1	0	0	1	1	0	1	1	1	1	0	0	0	0	0	1	1	0	0	0	0	1	1	0	1	0	0	1	0	0	0	1	1	1	0	0	0	0	0	0	0	1	0	0	0	0	1	1	1	1	1	0	0	1	0	0	1	1	0	0	0	1	0	1	0	0	1	1	0	0	0	0	0	0	0	1	0	0	1	0	0	0	1	0	0	1	0	0	0	1	0	0	0	0	0	0	1	0	0	1	1	0	0	1	0	1	0	0	0	0	0	0	0	0	0	0	0	1	0	0	1	1	0	0	0	0	0	0	0	1	0	0	0	1	1	0	1	1	0	1	0	0	0	1	0	0	1	0	0	1	0	0	1	1	0	1	0	1	0	1	0	1	0	1	1	0	1	1	0	0	0	0	0	1	0
C418S0087	0	0	0	0	0	0	0	1	1	0	0	0	1	0	0	0	0	1	0	0	1	0	0	0	0	0	0	0	0	0	0	0	0	0	0	0	0	0	0	0	0	0	0	0	0	0	0	0	0	0	0	0	0	0	0	0	0	0	0	1	0	1	1	1	0	0	0	0	0	0	1	0	0	0	1	0	0	1	0	0	1	0	0	0	1	0	0	0	0	0	0	0	0	0	0	0	0	1	0	0	0	0	0	0	0	1	0	0	0	0	0	1	0	0	0	1	0	0	0	0	0	0	0	0	0	0	0	0	0	0	0	0	0	0	0	0	0	1	0	1	0	0	0	0	0	0	0	0	0	0	0	1	0	1	0	0	1	0	0	0	0	0	1	0	0	0	0	0	0	0	0	0	0	0	0	0	1	1	0	0	0	0	0	0	1	0	1	0	0	0	0	0	0	0	0	0	0	0	0	0	0	0	0	1	0	0	0	0	0	0	0	0	0	0	0	0	1	1	1	0	0	1	0	1	0	0	0	1	0	0	0	0	1	0	0	0	0	0	0	1	0	0	0	0	0	0	0	0	0	0	0	0	0	1	0	0	0	0	0	1	0	0	1	0	0	1	0	0	0	0	0	0	0	0	0	0	0	0	1	1	0	1	1	0	0	0	0	0	0	0	0	0	1	0	0	0	0	0	0	0	0	0	0	1	0	0	0	0	0	0	0	0	0	0	0	0	0	0	0	0	0	0	0	1	1	1	0	0	0	0	0	1	0	1	0	1	0	1	0	0	0	0	0	0	0	1	0	1	0	0	1	0	0	0	0	0	0	0	0	0	0	0	0	0	0	0	0	0	0	0	0	0	0	0	0	0	0	1	1	0	0	0	0	0	1	0	0	0	0	0	0	0	1	0	0	0	0	0	0	0	0	1	1	0	1	0	0	0	0	0	0	0	0	0	0	0	0	0	0	0	0	0	0	0	0	0	0	0	0	0	1	0	0	0	0	0	0	0	0	0	0	1	0	0	1	0	0	0	0	1	0	1	1	0	0	0	0	0	0	0	0	0	0	0	0	0	0	0	1	1	0	0	0	0	0	0	0	0	0	0	0	0	0	0	0	0	0	0	0	0	0	0	0	0	1	0	0	0	0	0	0	0	0	0	0	1	0	0	0	0	0	1	0	0	0	0	0	0	0	1	0	0	0	0	0	0	0	0	0	0	0	0	0	0	0	0	0	0	0	0	0	0	0	0	1	0	0	0	0	0	1	1	0	0	0	0	0	0	0	0	0	0	0	0	0	0	0	0	0	0	1	0	0	0	0	0	0	0	0	0	0	0	0	0	0	0	0	0	0	1	0	0	0	0	1	0	0	0	0	0	0	0	0	0	0	0	0	0	0	0	0	0	0	0	0	0	1	0	0	0	0	1	0	0	0	1	0	0	1	0	1	0	0	1	0	0	0	0	0	0	0	1	0	0	0	0	1	0	0	0	0	0	0	0	0	0	0	0	0	0	0	0	0	0	0	0	0	0	0	0	1	0	1	0	0	0	0	0	0	0	0	0	0	0	0	0	0	1	0	0	0	0	0	0	0	0	0	1	0	0	0	0	0	1	0	1	0	0	0	0	0	0	0	0	0	0	0	0	0	0	1	0	0	0	0	0	0	0	0	1	0	0	0	0	0	0	0	0	1	0	0	0	0	0	0	0	0	0	0	0	0	0	0	0	0	0	0	0	0	0	0	0	0	0	0	0	0	0	0	0	0	1	0	0	0	0	0	0	0	0	0	0	0	0	0	0	0	0	0	0	0	0	0	0	1	0	0	0	0	0	0	0	0	0	1	0	0	1	0	1	0	0	0	0	0	0	0	1	0	0	0	0	0	0	0	1	0	0	0	0	0	0	0	0	0	1	0	0	1	0	0	0	0	0	0	0	0	0	0	0	0	0	0	0	0	0	0	0	0	1	0	0	0	0	0	1	0	0	0	0	0	0	0	0	0	0	0	0	0	0	0	0	0	1	0	1	0	0	0	0	0	0	0	0	0	0	0	0	0	0	0	0	0	0	0	0	0	1	0	0	0	0	0	0	0	0	0	1	0	0	0	0	0	0	1	0	0	0	0	0	0	0	0	0	1	0	0	0	0	0	0	1	0	0	0	0	0	0	0	0	0	0	1	0	0	0	0	0	1	0	0	0	0	0	0	0	0	0	0	0	0	0	0	0	0	0	0	1	1	1	0	0	0	1	0	0	0	0	0	0	0	0	1	0	0	0	0	0	0	0	1	0	0	0	0	0	0	1	0	0	0	0	0	0	0	0	0	0	0	0	0	0	0	0	0	0	0	0	0	0	0	0	0	0	0	0	0	0	0	0	0	0	0	1	0	0	0	0	0	0	0	0	0	0	0	1	0	0	1	1	0	0	1	0	0	0	0	0	0	0	0	0	0	0	0	0	0	0	0	1	0	0	0	1	0	0	0	0	0	1	0	0	1	0	0	0	1	1	0	0	1	0	0	0	1	0	0	0	0	0	0	0	0	0	0	0	0	0	0	0	1	1	0	0	0	0	0	1	1	0	0	0	0	0	0	0	0	0	1	1	0	0	0	0	0	0	0	0	0	0	1	0	0	0	0	0	0	0	0	0	0	0	1	0	0	1	1	0	0	0	1	0	1	0	0	0	0	0	0	0	0	0	0	0	0	0	0	0	1	1	0	0	0	0	0	0	0	0	0	0	0	0	0	0	0	0	0	0	0	0	0	1	1	0	0	1	0	0	0	0	0	0	1	0	1	0	0	1	0	0	0	0	1	0	0	1	0	0	1	0	0	0	1	0	0	0	0	0	1	0	1	1	0	1	0	1	0	0	0	0	0	1	0	0	0	0	0	0	0	0	0	0	0	0	0	0	0	0	0	0	0	0	0	0	0	0	0	0	1	0	0	0	0	1	0	0	0	0	0	1	0	1	0	0	0	0	0	0	0	0	0	0	0	0	0	0	0	0	0	0	0	1	0	1	0	0	1	0	0	0	0	0	0	0	0	0	0	0	0	0	0	0	0	0	0	0	0	1	0	1	0	0	0	0	0	0	0	1	1	1	0	0	0	0	0	1	0	0	0	0	0	0	0	0	0	0	0	0	0	0	0	0	0	0	0	0	0	0	0	0	0	0	0	1	0	0	0	0	0	0	0	0	0	0	0	0	0	0	0	1	0	0	0	0	0	0	0	0	0	1	0	0	0	0	0	0	0	0	0	0	0	0	0	0	0	0	1	0	0	0	0	0	1	0	0	0	0	1	1	1	0	0	0	0	0	0	0	0	0	0	0	0	1	0	0	0	1	1	0	0	1	0	0	0	0	0	0	0	0	0	0	0	0	0	0	0	0	0	1	0	0	0	0	0	0	0	0	0	0	0	0	0	1	0	0	0	0	0	0	0	1	0	0	0	0	0	1	0	0	0	0	0	0	0	0	0	1	0	0	1	1	0	1	0	0	0	0	0	0	0	0	0	0	0	0	0	0	0	0	0	0	0	0	1	0	0	0	0	0	0	0	0	0	1	0	0	0	0	0	0	0	0	0	0	0	0	0	0	0	0	0	0	0	0	0	0	0	0	0	0	1	0	0	0	0	1	0	0	0	0	0	0	0	0	0	0	1	0	0	0	0	0	0	0	0	0	0	0	0	0	0	0	1	0	0	0	0	0	0	1	0	0	0	0	0	0	0	0	0	0	0	0	0	0	1	0	0	0	0	0	1	0	0	0	0	1	1	0	0	0	0	0	0	0	0	0	0	0	0	0	0	0	0	0	0	0	1	0	0	0	1	0	1	0	0	0	0	0	0	1	0	0	0	0	1	1	0	0	0	0	0	0	0	1	0	0	0	0	0	0	0	0	0	0	0	0	1	0	0	0	0	1	0	1	0	0	0	0	0	0	1	0	0	0	0	0	0	0	0	0	0	0	0	0	0	0	0	0	0	0	0	0	0	0	0	0	0	0	0	0	0	0	0	1	0	1	0	0	0	0	0	0	0	0	0	0	0	0	0	0	1	0	0	0	0	0	0	0	0	0	0	0	1	0	0	0	0	1	0	0	0	0	1	0	0	0	0	0	0	0	0	1	0	0	0	0	0	0	0	1	0	1	0	0	0	0	0	0	0	0	0	0	1	1	0	0	0	0	0	0	0	0	0	0	0	0	1	0	0	1	1	1	0	1	1	0	0	1	0	0	1	1	0	1	1	1	1	0	0	0	0	0	0	0	0	1	1	0	0	0	0	0	0	0	0	0	0	0	1	1	0	1	0	1	1	1	1	0	1	0	0	0	0	1	1	0	1	1	0	1	1	1	0	1	1	0	0	0	0	0	0	0	0	0	0	0	0	1	0	0	0	0	0	0	0	0	0	0	0	0	0	0	0	0	0	1	1	0	0	0	0	0	0	0	0	0	0	0	0	1	1	0	0	0	0	0	0	0	0	0	0	0	0	0	0	1	0	0	0	0	1	1	1	0	0	0	0	0	0	0	0	0	0	0	0	1	0	0	0	0	1	0	0	0	0	1	0	0	0	0	1	0	0	0	0	0	0	0	0	0	0	0	0	0	0	0	0	0	0	0	0	0	0	0	0	0	0	0	0	0	0	0	0	1	1	0	0	0	0	0	0	0	0	0	0	0	0	0	0	0	1	0	1	0	0	0	0	0	0	0	0	0	1	0	0	0	0	0	0	0	0	0	1	0	1	0	0	0	0	0	0	0	0	0	0	0	0	0	0	1	0	0	1	0	0	0	0	1	1	1	1	1	0	0	0	0	0	0	0	0	0	0	0	0	0	0	0	1	0	0	0	0	1	1	0	0	0	0	0	0	1	0	1	0	0	0	0	1	0	0	0	0	0	0	0	0	0	0	0	0	0	0	0	0	0	0	0	0	0	0	0	0	0	0	0	1	0	0	0	0	0	0	1	1	1	0	0	0	0	0	0	0	0	0	0	1	0	0	1	1	0	0	0	1	0	0	0	1	0	0	0	0	1	0	0	0	0	0	0	0	0	1	0	0	1	0	1	0	0	1	0	0	0	1	1	0	0	0	0	0	0	0	0	0	1	1	0	0	0	0	0	0	0	0	0	0	0	0	1	0	1	0	0	0	0	0	0	0	0	0	0	0	0	0	0	0	0	1	1	0	0	0	0	0	1	0	1	0	0	0	0	0	0	1	0	1	0	0	0	0	0	0	0	0	0	0	0	0	0	1	0	1	0	0	0	0	0	0	0	0	0	0	0	0	0	0	0	0	0	0	0	0	0	0	0	0	0	0	0	0	0	0	1	0	0	0	0	0	0	0	1	0	0	0	1	0	0	1	0	0	0	0	0	0	0	0	0	0	0	1	0	0	0	0	0	1	0	0	1	0	0	0	0	0	1	0	0	1	0	0	0	0	0	1	0	0	0	0	0	0	0	0	0	0	0	0	0	0	0	0	0	0	0	0	0	0	0	0	0	0	0	0	0	0	0	0	0	0	0	1	0	0	0	0	0	1	0	0	0	0	0	0	0	0	0	0	0	0	0	0	0	0	0	0	0	0	0	0	0	0	1	0	0	0	0	1	1	1	0	0	1	0	0	1	0	0	0	0	0	0	0	0	1	0	0	0	0	0	0	0	0	0	0	0	0	0	0	0	0	0	0	0	0	0	0	0	0	0	0	0	1	0	0	0	0	0	0	0	0	0	0	0	0	0	0	0	0	0	0	0	0	0	0	0	1	0	1	1	0	0	0	0	0	0	0	0	0	0	1	0	0	0	0	0	1	0	0	0	0	0	1	0	0	0	0	0	0	0	0	0	1	0	0	0	0	0	0	0	1	0	0	0	0	0	0	0	0	0	0	0	0	0	0	0	0	0	0	0	0	0	0	0	0	0	0	0	0	0	0	1	0	0	0	0	0	0	0	0	0	0	0	0	0	0	0	0	1	0	0	0	0	0	1	0	0	0	0	0	1	0	0	1	0	0	0	1	0	1	0	0	1	0	0	0	0	0	0	0	0	0	0	0	0	1	0	0	0	1	0	0	0	0	0	0	0	0	0	0	0	0	0	0	0	0	0	0	0	0	0	0	0	0	0	0	0	0	0	0	0	0	0	0	1	0	0	0	0	0	0	0	0	0	0	0	0	0	1	0	0	0	0	0	0	0	0	0	0	0	0	1	0	0	0	0	0	1	0	1	0	0	0	0	0	0	0	0	0	0	0	1	0	0	0	0	0	0	0	0	0	0	1	0	0	0	0	0	0	0	0	0	0	0	0	0	0	0	0	0	0	1	0	0	0	1	0	0	0	0	0	0	0	0	0	0	1	0	0	0	0	1	0	0	0	0	1	0	0	0	0	0	0	0	0	0	0	0	0	0	0	0	0	0	0	0	0	0	0	0	0	0	1	1	0	0	0	0	0	0	0	0	0	0	1	0	0	1	0	0	0	0	0	0	0	0	0	1	0	0	0	1	0	0	1	0	0	0	0	0	0	0	0	0	0	0	0	0	0	0	0	0	0	0	1	0	0	0	1	0	0	0	0	0	0	0	0	0	0	0	0	1	0	0	0	0	1	1	0	0	1	1	0	0	0	0	0	0	0	0	0	1	0	0	0	0	0	0	0	1	0	0	0	0	0	0	0	0	0	0	0	0	0	0	0	0	0	0	0	0	0	0	0	0	0	0	1	0	0	1	0	0	0	0	0	0	0	0	0	0	1	0	0	1	1	0	0	0	0	0	0	0	0	0	0	0	0	0	0	0	0	0	0	0	0	0	0	1	0	0	1	0	0	0	1	0	0	0	0	0	0	0	0	0	1	0	0	0	0	0	0	0	0	1	0	0	0	0	0	1	0	0	0	0	0	0	0	0	0	0	0	0	0	0	0	0	0	0	0	0	1	0	1	1	0	0	0	0	0	0	0	0	0	0	1	0	0	0	0	0	1	1	1	0	1	0	0	0	1	0	0	0	0	0	0	1	0	0	0	0	0	0	0	0	0	0	0	0	0	0	0	0	0	0	1	0	0	0	0	0	0	0	1	0	0	0	0	0	0	0	0	0	0	0	1	0	0	0	0	0	0	0	0	0	0	0	0	1	0	0	1	0	0	0	0	0	0	0	0	0	0	0	0	1	0	0	0	0	0	0	0	0	0	0	1	0	0	1	0	0	0	0	1	0	0	0	0	1	0	1	1	0	0	0	0	1	0	0	0	1	0	0	0	0	0	0	0	0	0	0	1	0	0	0	0	0	0	0	0	0	0	0	0	0	1	0	1	0	0	0	0	0	0	0	0	0	0	1	0	0	0	0	0	0	0	0	0	0	0	0	1	0	1	0	0	0	0	0	0	0	0	0	0	0	0	0	0	0	0	0	0	0	0	0	0	0	0	0	0	0	0	0	0	1	0	0	0	0	0	0	0	0	0	0	0	1	0	0	0	0	0	0	0	0	0	0	0	1	0	0	0	0	0	1	0	0	0	1	0	0	0	0	0	1	0	0	0	0	0	0	1	0	0	0	0	0	0	0	0	0	1	0	0	0	0	0	0	0	0	0	1	0	0	0	0	0	0	0	0	0	0	0	0	0	0	0	0	0	0	0	0	0	0	0	0	0	0	0	0	1	0	0	0	0	0	0	0	0	0	0	0	0	0	1	0	0	1	0	0	0	0	0	0	1	0	0	0	1	0	0	0	0	0	0	0	0	0	1	0	0	0	1	0	0	0	1	0	0	0	0	0	0	0	0	0	0	0	0	0	0	0	1	0	1	0	0	0	0	0	0	0	0	0	0	0	1	0	1	0	0	0	0	0	0	0	0	0	0	0	0	0	0	0	0	0	0	0	0	0	0	1	0	0	0	0	0	0	0	0	0	0	0	1	0	0	0	0	0	0	1	0	0	0	0	0	0	0	0	0	0	0	0	0	1	0	0	0	0	0	0	0	0	0	0	0	1	1	0	0	0	0	1	0	0	0	0	0	0	0	1	0	0	0	0	0	0	0	0	0	0	0	0	0	0	0	0	0	0	0	0	0	0	0	0	0	0	0	0	0	0	0	0	0	0	0	0	1	1	1	0	0	0	1	0	0	0	0	0	0	0	0	0	0	0	0	1	0	1	1	0	0	0	0	0	0	0	0	0	0	0	1	0	0	0	1	1	0	0	0	1	0	0	1	0	0	1	0	0	1	0	0	0	0	0	0	0	1	0	0	0	0	0	0	0	0	0	0	0	0	0	0	0	1	1	0	0	0	1	0	0	0	1	0	0	0	0	0	0	0	0	0	0	0	0	1	0	0	0	0	0	0	0	0	0	0	0	0	0	0	0	0	1	0	0	0	0	0	0	0	0	0	0	0	0	0	0	1	0	0	0	0	0	0	0	0	0	0	0	0	0	0	0	0	1	0	0	0	0	0	0	0	0	0	0	1	0	0	0	0	0	0	0	0	0	0	1	0	0	0	0	0	1	0	1	0	0	1	0	0	0	0	0	0	0	0	0	0	0	0	0	0	0	0	0	1	0	1	0	0	0	0	0	0	0	0	0	1	1	0	0	0	1	1	0	1	1	0	0	0	0	0	0	0	1	0	0	0	0	0	0	0	0	0	1	0	0	0	0	1	0	0	0	0	0	0	0	0	0	0	0	1	0	0	0	0	0	0	0	0	0	0	1	0	0	0	0	0	0	0	0	0	0	0	1	0	0	0	1	0	0	1	1	0	0	0	0	0	0	1	0	0	0	1	0	0	0	0	1	1	1	0	0	0	0	1	0	0	0	0	0	1	0	0	0	1	0	1	0	0	1	0	0	0	0	1	0	0	0	0	0	0	0	1	0	0	0	0	1	1	1	0	0	0	0	0	0	0	0	0	0	0	0	0	0	0	0	0	0	0	1	0	0	0	0	0	0	0	1	0	0	0	0	0	1	0	0	1	0	1	0	0	1	1	0	0	0	0	0	0	0	0	1	1	0	0	0	0	0	1	0	0	0	0	0	0	0	0	0	0	0	1	0	0	0	0	1	0	0	0	0	0	0	0	0	0	0	0	0	0	1	0	0	0	0	0	0	0	0	0	0	0	0	0	0	0	0	1	1	0	0	0	0	0	0	0	0	0	1	1	0	0	0	0	0	1	0	0	0	0	0	0	0	1	1	0	0	0	0	1	0	0	0	0	0	0	0	0	0	0	0	0	0	0	0	0	0	0	1	0	0	0	0	0	0	0	0	0	0	0	0	0	0	0	0	1	0	0	0	0	1	0	0	1	1	1	0	0	1	0	0	0	0	0	0	1	0	0	0	0	0	1	1	0	0	0	0	1	0	0	0	0	0	0	0	0	0	0	0	0	0	1	0	1	0	0	1	1	0	0	0	0	0	0	0	0	0	0	0	0	0	0	1	1	0	0	0	0	0	0	0	0	0	0	0	0	0	0	0	0	0	0	0	0	1	0	1	0	0	0	0	0	0	0	0	1	0	1	0	0	0	1	0	0	1	0	0	0	0	0	1	0	0	0	0	0	1	0	0	0	0	0	1	0	0	0	0	0	0	0	0	0	0	1	0	0	0	0	0	0	1	0	0	0	0	0	1	0	1	0	0	0	0	0	0	0	0	0	0	0	0	0	0	0	0	1	0	0	0	0	0	0	0	1	0	1	0	0	0	1	0	0	0	0	0	0	0	0	1	0	0	0	0	0	0	0	0	0	0	0	0	0	1	0	0	0	1	0	0	1	0	1	0	1	0	0	0	0	0	1	0	0	0	0	0	0	0	0	0	1	0	0	1	0	1	0	0	0	0	0	0	1	0	1	0	0	0	0	0	0	1	0	0	0	0	0	0	0	0	1	1	0	1	0	0	0	0	1	1	0	0	0	0	0	1	1	0	0	0	1	1	0	0	1	0	0	0	0	0	0	0	0	1	0	0	0	0	0	0	0	0	0	0	0	0	0	0	0	0	0	0	0	0	0	0	0	0	0	0	0	1	0	0	1	0	0	0	0	0	0	0	0	0	1	0	1	0	1	0	0	1	0	0	0	0	0	0	0	0	0	0	0	1	1	0	0	0	0	0	0	0	0	0	0	1	0	1	0	0	0	0	0	1	0	0	0	0	0	0	0	0	0	0	1	0	1	0	0	0	1	0	0	1	1	0	0	0	0	0	0	0	0	0	0	0	0	1	0	0	0	0	0	0	0	0	0	0	0	0	0	0	0	1	0	0	0	0	0	0	0	0	0	0	0	0	1	0	1	1	0	0	1	0	0	0	0	0	0	0	0	0	0	0	0	1	0	0	0	0	0	1	0	0	0	0	0	0	0	0	0	0	0	0	0	0	0	0	0	0	1	0	0	0	0	0	0	0	0	0	0	0	0	0	0	0	0	0	1	0	0	0	0	1	0	1	1	0	1	0	1	0	0	0	0	0	1	0	0	0	0	0	0	0	0	0	0	0	0	0	0	0	0	0	0	0	0	0	1	0	1	0	0	0	0	1	0	0	0	1	0	0	0	0	0	0	0	0	0	0	0	0	0	0	0	0	0	1	0	0	0	0	0	1	0	0	0	0	0	0	0	0	1	0	0	1	0	0	0	0	0	0	0	1	0	0	0	0	0	0	1	0	1	0	0	0	0	0	0	0	0	0	0	0	0	0	0	0	0	1	0	0	0	0	0	0	0	0	0	0	0	0	0	0	0	0	0	1	0	0	0	0	0	0	0	0	0	0	0	0	0	0	0	0	0	1	0	0	0	0	1	0	0	0	0	0	1	0	0	1	0	0	0	0	0	1	0	0	0	0	0	0	0	0	0	0	0	0	0	1	0	0	0	0	0	1	0	0	0	0	0	1	0	0	0	0	0	0	0	0	0	0	0	0	0	0	0	0	1	0	0	1	0	0	0	0	0	0	0	0	0	0	1	0	0	0	0	0	0	0	0	1	0	0	0	0	1	0	0	0	0	0	0	0	1	1	0	0	1	0	0	0	0	0	0	0	0	0	0	0	0	0	0	0	0	0	0	0	0	0	0	0	0	0	0	0	0	0	0	0	0	0	0	0	0	0	0	0	0	0	0	0	0	0	0	0	0	0	1	0	0	0	0	0	0	0	0	0	0	0	1	0	0	0	0	0	0	0	0	0	0	0	0	0	0	0	0	0	0	0	0	0	0	0	0	0	0	0	0	0	0	0	0	0	0	0	0	0	0	0	0	0	1	0	0	0	0	0	0	0	0	0	0	0	0	0	1	0	1	0	0	0	0	0	0	0	0	0	0	1	0	0	1	0	1	0	0	0	0	0	0	0	1	0	0	0	0	0	0	0	0	0	0	0	0	0	0	0	0	0	0	0	0	0	0	0	0	0	0	0	0	1	0	1	0	0	0	0	0	0	0	0	0	0	0	0	0	0	0	0	0	0	0	0	0	0	0	0	0	0	0	0	0	1	0	1	0	0	1	0	0	0	0	0	0	0	0	0	0	0	0	0	0	0	1	0	0	0	0	1	0	0	0	0	0	0	0	0	0	0	0	0	0	0	1	0	0	1	0	0	0	0	0	0	0	0	0	0	0	0	0	0	0	0	0	1	0	0	0	0	0	0	0	1	0	0	0	0	0	0	0	0	0	0	0	1	0	0	0	0	0	0	0	0	1	0	0	0	1	0	0	0	0	1	0	0	0	1	0	1	0	0	0	0	0	0	0	0	0	0	0	0	0	0	1	0	0	1	0	0	0	1	0	0	0	0	1	0	0	0	0	0	0	0	0	1	0	0	0	0	1	1	0	0	0	0	0	0	0	0	0	0	0	0	0	0	0	0	0	0	0	0	1	0	0	1	0	0	0	0	0	0	1	1	0	0	0	0	0	0	0	0	0	0	1	0	0	0	0	0	0	0	0	1	0	0	0	0	0	0	0	1	0	0	0	1	0	0	0	0	0	0	0	1	0	0	0	0	1	0	0	0	0	0	0	0	0	1	0	0	0	0	0	0	0	0	0	0	0	0	1	1	0	0	0	0	0	1	0	0	1	0	0	0	0	0	0	0	0	1	0	0	0	0	0	0	0	0	0	0	1	0	0	0	0	0	0	0	0	0	0	0	0	0	0	1	0	0	0	0	0	0	0	1	0	1	0	1	1	0	0	0	0	0	0	1	0	0	0	0	0	0	1	1	0	0	0	0	0	0	0	0	0	0	0	0	0	0	0	0	1	0	1	0	0	0	0	0	0	0	0	1	0	0	0	1	0	0	1	0	0	0	0	1	0	0	0	0	0	0	0	0	0	0	1	0	0	0	0	1	0	1	0	0	1	0	0	1	1	0	0	0	1	0	0	0	0	0	0	0	0	0	0	1	0	0	0	0	0	0	0	0	0	0	0	0	0	0	0	0	0	0	1	0	1	0	0	0	1	0	0	0	1	0	0	0	1	0	0	0	0	0	0	0	1	0	0	0	0	0	0	0	0	0	0	0	0	0	0	0	0	0	0	0	0	0	0	0	0	0	0	0	0	0	0	0	0	0	0	0	0	0	1	0	0	0	0	0	0	0	0	0	0	0	1	0	0	0	0	0	0	0	0	0	1	0	0	0	0	0	0	1	0	0	0	0	0	0	0	0	0	0	0	0	1	0	0	0	0	1	0	0	0	0	0	0	1	0	0	0	1	0	0	0	0	0	0	0	1	0	0	0	0	0	0	0	0	0	0	0	0	0	0	0	0	0	0	0	1	0	0	0	0	0	0	0	0	0	0	0	1	0	0	1	0	0	0	0	0	0	0	0	0	0	0	0	0	0	0	0	0	0	0	0	1	0	0	0	0	1	0	0	0	0	0	0	0	0	0	0	0	0	0	0	0	0	0	0	0	0	1	0	0	0	0	0	0	0	0	0	0	0	0	0	0	0	0	0	0	0	0	0	1	0	0	0	1	0	0	0	0	0	0	0	0	0	0	0	0	0	0	0	0	1	0	0	0	0	0	0	0	0	0	0	0	0	0	0	0	0	0	0	0	0	1	0	0	0	0	0	0	0	0	0	0	1	0	0	0	0	0	0	1	0	0	0	0	0	0	0	0	0	0	0	1	0	0	0	0	0	0	0	0	0	0	0	0	1	0	0	0	0	1	0	0	0	0	0	0	0	1	0	0	1	0	0	0	0	0	0	0	0	1	1	0	1	0	0	0	0	0	0	0	1	0	1	0	1	1	0	0	0	0	0	0	0	0	0	0	0	0	0	0	0	0	0	0	0	0	0	0	0	0	0	0	0	0	0	1	0	0	0	0	0	0	0	0	0	0	0	0	0	0	0	0	0	0	0	0	0	0	0	0	0	0	0	0	0	1	1	0	0	0	0	0	0	1	0	0	0	0	0	0	0	0	1	0	0	0	1	0	0	0	0	1	0	0	0	0	0	0	0	0	0	0	0	0	0	0	0	0	0	0	0	0	0	0	0	0	0	0	0	0	0	0	1	0	0	0	0	1	1	0	0	1	0	0	0	0	0	0	0	0	0	0	1	0	0	0	0	0	0	1	0	1	0	0	0	0	0	1	0	1	0	0	0	0	0	0	1	0	0	0	0	1	0	0	0	0	1	0	0	0	1	0	0	0	0	0	0	0	0	1	0	0	0	0	0	0	0	1	1	1	0	0	0	0	0	0	0	1	0	0	0	0	0	0	0	0	0	0	1	0	0	0	0	0	1	0	1	0	0	1	0	0	0	0	0	0	0	0	0	0	0	0	0	0	0	1	0	1	0	0	0	0	1	0	0	0	1	0	0	0	0	0	0	0	0	0	0	0	1	0	0	0	0	0	0	0	0	0	0	0	0	0	0	0	0	0	0	0	0	0	0	0	0	0	0	0	0	0	0	0	0	1	0	0	0	0	0	0	0	0	0	0	0	0	0	0	0	0	0	0	0	0	1	0	0	1	0	0	0	0	0	0	0	1	0	0	0	0	0	0	0	1	0	0	0	1	0	1	0	0	0	0	0	0	0	0	0	0	0	0	0	0	1	0	0	0	0	0	0	0	0	0	1	1	0	0	0	0	0	0	0	0	0	0	0	0	0	0	0	0	0	0	0	0	0	0	0	0	0	1	0	0	0	0	0	0	0	0	0	0	0	0	0	0	1	0	0	1	0	0	0	0	0	0	0	0	0	0	0	0	0	0	1	0	0	0	0	0	0	0	0	0	0	0	0	0	0	1	1	0	1	0	0	0	0	0	0	0	0	0	0	0	0	1	0	0	0	0	0	0	0	0	0	0	0	0	0	0	0	0	0	0	0	0	0	0	1	0	0	1	0	0	0	0	0	0	0	0	0	0	0	0	0	0	0	0	0	0	0	0	0	0	0	0	0	1	1	0	1	0	1	0	0	0	0	0	0	0	1	0	0	1	0	0	0	0	0	0	0	0	0	0	0	0	0	0	1	0	0	0	0	0	0	0	0	0	0	0	0	0	0	0	0	1	1	0	0	0	0	0	0	0	0	0	0	0	0	0	0	1	0	1	0	0	0	1	0	1	0	0	0	0	0	0	0	0	1	0	0	0	0	0	0	0	0	0	1	0	0	0	0	0	0	0	0	0	0	0	0	0	0	0	0	0	0	0	0	0	0	0	0	0	0	0	0	0	0	0	0	0	0	0	0	0	1	1	0	0	0	0	0	0	0	0	0	0	0	0	1	0	0	0	0	0	0	0	1	1	0	0	1	0	0	0	0	0	0	0	0	0	0	0	0	0	0	0	0	0	1	0	0	0	0	0	0	0	0	0	0	0	0	0	0	0	0	0	0	0	0	0	0	0	0	0	0	0	1	0	0	0	0	0	0	0	0	0	0	1	0	0	0	0	0	0	0	0	0	0	0	0	0	0	0	1	0	0	0	0	0	0	0	0	0	0	0	0	1	0	0	0	0	0	0	0	0	0	1	0	0	0	0	0	1	0	0	0	0	0	1	0	0	0	0	0	0	1	0	0	0	1	0	1	0	0	0	0	0	0	0	0	0	0	0	1	0	0	0	0	0	0	0	0	0	0	0	0	0	0	1	0	0	0	0	0	0	0	0	1	0	0	0	0	0	0	0	0	1	0	0	0	0	0	0	1	0	0	0	0	0	0	0	0	0	0	0	0	0	0	0	1	0	0	0	0	1	0	0	0	0	0	0	0	0	0	1	0	0	0	0	0	0	0	0	0	0	1	0	1	0	0	0	0	0	0	0	0	1	1	1	0	1	0	0	0	0	0	0	0	0	0	0	0	0	0	0	0	0	0	0	0	1	0	0	0	0	0	0	0	0	0	0	0	0	0	0	0	0	0	1	0	0	0	0	0	1	0	0	0	0	0	0	0	0	0	0	0	0	0	0	0	0	0	0	0	0	0	0	0	0	0	0	0	0	0	0	0	0	0	0	0	0	0	0	0	0	0	0	0	0	1	0	0	0	1	0	0	0	0	0	0	0	0	1	0	0	0	0	1	0	1	0	0	0	0	0	0	1	0	0	0	0	0	1	1	0	0	1	0	1	0	0	0	1	0	1	0	0	0	0	0	0	0	0	0	0	1	0	0	1	0	0	0	0	0	0	1	0	0	0	1	0	0	0	0	0	0	0	0	0	0	0	0	0	0	0	0	0	0	0	0	0	0	0	0	1	0	1	0	1	0	1	0	0	0	0	0	0	0	0	0	0	0	0	0	0	1	0	0	1	0	0	0	0	0	0	0	0	0	1	0	0	1	0	0	0	0	0	0	0	0	0	0	0	0	0	0	0	1	0	0	1	1	0	0	0	0	0	0	0	0	1	0	0	0	0	0	0	0	0	0	0	1	1	0	0	0	1	0	0	0	0	0	0	0	1	0	0	1	1	0	0	0	1	0	0	0	0	0	0	0	0	0	0	0	0	1	0	0	0	0	1	0	0	0	0	0	1	0	0	0	0	0	0	0	0	0	1	0	0	1	0	0	0	1	1	0	0	0	0	0	0	0	0	0	0	0	0	0	0	0	0	0	0	0	0	0	0	0	0	0	0	0	0	0	1	0	0	0	0	0	0	1	0	0	1	0	0	0	0	0	0	0	0	1	0	0	0	0	1	0	0	0	0	0	0	0	0	0	0	1	0	0	0	0	0	0	0	0	1	0	1	0	0	0	1	0	0	0	0	0	0	0	0	0	0	0	0	0	0	0	0	0	0	0	0	0	0	0	0	0	0	0	0	0	0	0	0	0	0	0	0	0	0	0	0	0	0	0	0	0	0	0	0	0	0	0	0	1	0	0	0	0	0	0	0	1	0	0	0	0	0	0	0	0	0	0	0	0	0	0	0	0	1	0	0	0	0	0	0	0	0	0	0	0	1	0	0	0	0	0	0	0	0	0	1	0	0	0	0	1	0	1	1	0	0	1	0	0	0	0	0	0	0	0	0	1	0	0	1	0	1	0	0	0	0	1	1	0	0	0	0	0	0	0	0	0	0	0	0	0	0	1	0	0	0	0	0	0	0	0	0	1	0	0	0	0	0	0	0	1	0	1	0	0	0	0	1	0	0	0	0	1	1	0	0	0	1	0	0	0	0	0	0	0	1	0	0	1	0	0	0	0	0	1	0	1	0	0	0	0	0	0	1	0	0	0	0	0	0	1	0	1	0	0	1	0	0	0	0	0	0	1	0	0	0	1	0	0	0	0	1	0	0	0	0	0	0	0	0	0	1	0	0	0	0	0	0	0	0	1	1	0	0	0	0	0	0	0	0	0	0	0	0	0	0	0	0	0	0	1	1	0	0	0	0	0	0	0	0	0	0	0	0	0	0	0	0	0	0	1	1	1	0	0	0	1	0	0	1	0	0	0	0	0	0	0	0	0	1	0	0	0	0	1	0	0	0	0	0	0	1	0	1	0	1	0	0	1	0	1	0	0	0	0	0	0	0	0	0	0	0	0	0	0	0	0	0	1	0	1	1	0	1	0	0	0	0	0	0	1	1	1	0	0	0	1	0	0	0	0	0	0	1	0	1	0	0	0	0	0	0	1	1	1	0	0	0	0	0	0	0	0	0	1	0	0	1	0	0	0	0	0	0	0	0	0	0	0	0	0	0	0	0	1	0	0	0	0	0	0	0	0	0	0	0	0	0	0	0	0	0	0	0	1	0	0	1	0	0	0	0	0	0	0	0	0	1	1	0	0	1	0	0	0	1	1	0	0	0	0	1	0	0	0	0	0	0	0	0	0	0	0	1	0	0	1	1	0	1	0	0	0	0	1	1	0	0	0	1	0	0	0	0	0	0	0	0	0	0	0	1	0	0	0	0	0	0	1	1	0	0	0	0	0	0	0	0	0	0	0	0	0	0	0	0	1	0	0	0	0	0	0	0	0	0	0	0	0	0	0	0	0	0	0	0	1	0	0	0	0	0	0	0	0	0	0	0	0	0	0	0	0	0	0	1	0	0	0	0	0	0	0	0	0	0	0	1	0	0	0	0	0	0	1	0	0	0	0	1	0	0	0	0	0	0	0	0	1	1	0	1	0	0	0	0	0	1	0	0	0	0	0	0	0	0	0	0	0	0	0	0	0	0	0	0	1	0	0	0	0	1	1	0	0	0	0	0	0	0	0	0	0	0	0	0	0	0	0	0	1	0	0	1	0	0	0	0	0	0	1	1	0	0	0	0	0	0	0	1	0	0	0	0	0	0	1	0	0	0	0	1	1	0	0	0	0	0	0	0	0	0	0	1	1	1	0	0	0	1	0	0	0	0	0	0	0	0	0	0	0	0	0	0	0	0	0	0	0	1	0	0	0	0	0	0	0	0	0	0	0	0	0	0	0	0	0	0	0	0	0	0	0	0	0	0	1	0	0	0	0	0	0	0	0	0	0	0	0	0	0	0	0	0	0	0	0	1	0	0	1	0	0	0	0	0	0	0	0	0	0	0	0	0	1	1	0	0	1	0	0	0	0	0	0	0	1	1	0	0	0	0	0	1	0	0	0	0	0	0	0	0	0	0	0	0	0	1	0	0	0	0	0	0	0	0	0	1	0	0	0	0	0	0	0	0	0	0	0	0	0	0	0	0	0	0	0	1	0	1	0	0	0	1	0	0	0	0	0	0	0	0	0	0	0	0	0	0	0	0	0	0	0	0	0	1	0	0	0	0	0	0	0	0	0	1	0	0	0	0	0	0	0	1	1	0	1	0	0	0	1	1	0	1	0	0	0	0	1	0	0	0	0	1	1	1	0	0	0	0	0	0	0	0	0	0	0	0	1	1	0	0	1	0	0	1	0	0	0	1	0	1	0	1	0	0	0	0	0	0	0	1	0	0	0	1	0	0	1	0	0	0	1	0	0	0	0	0	1	0	1	0	0	0	0	0	0	0	0	0	1	0	0	0	0	0	0	0	0	0	0	1	0	0	0	0	0	1	0	0	1	0	0	0	0	0	0	0	0	0	1	0	0	0	0	0	0	0	1	1	1	0	0	1	0	0	0	0	0	0	1	0	0	0	0	0	0	0	1	0	0	0	0	0	0	0	0	0	0	1	0	0	0	0	0	1	0	0	0	0	0	0	0	0	0	0	1	0	0	1	0	0	0	0	0	0	0	1	0	0	1	0	0	1	0	0	0	0	0	0	0	0	0	0	0	0	1	0	0	0	0	0	0	0	1	0	0	0	0	0	0	0	0	0	0	0	0	0	0	0	0	0	0	1	0	0	0	0	0	0	0	0	0	1	0	0	0	0	1	0	0	0	0	0	0	0	0	1	0	0	0	0	0	0	0	0	0	0	0	0	0	0	0	1	1	0	0	0	0	0	0	0	0	0	0	0	0	0	0	0	0	0	1	0	0	0	1	0	0	0	0	0	1	0	0	0	0	0	0	1	0	0	0	0	0	0	0	0	0	0	0	0	0	0	0	0	0	0	0	0	0	0	0	0	0	1	0	0	0	0	0	0	0	0	0	0	0	0	0	0	0	0	0	0	0	0	0	1	0	0	0	0	0	0	0	1	0	1	1	0	0	1	0	0	1	0	0	0	0	0	0	0	1	0	0	1	0	0	0	0	0	0	0	0	0	0	0	0	0	1	0	0	0	1	0	0	0	0	0	0	0	0	0	0	1	0	0	0	0	0	0	0	0	0	1	0	0	0	0	0	0	0	0	1	1	0	1	0	0	0	0	0	0	0	1	1	0	0	0	1	0	0	0	0	0	0	0	0	0	0	0	0	0	0	0	0	0	1	0	1	1	0	0	0	0	0	0	0	0	0	0	1	0	0	1	0	1	0	0	1	0	0	0	1	0	0	0	0	0	0	0	0	0	0	0	0	0	1	0	0	0	0	0	0	0	0	0	1	0	0	0	0	0	0	1	0	0	1	0	0	0	0	0	0	0	0	0	0	0	1	1	0	0	0	0	1	1	0	0	0	0	1	0	0	0	0	0	0	0	0	1	0	0	0	0	0	1	0	0	0	0	0	0	0	1	0	0	0	0	0	0	0	0	0	0	0	0	0	0	0	1	0	0	1	0	1	1	0	0	0	0	0	0	0	1	0	0	1	0	0	0	0	0	1	0	0	1	0	0	0	0	0	0	1	0	0	0	0	0	0	0	0	0	1	0	0	0	0	0	0	0	0	0	0	1	0	0	0	0	1	0	0	0	1	0	0	0	0	0	0	0	0	0	0	0	0	0	0	0	0	0	0	0	0	0	0	0	0	0	0	0	0	0	0	1	1	0	0	0	0	0	0	0	0	0	0	0	0	0	0	0	0	1	0	0	0	0	1	1	0	1	1	0	0	1	0	0	0	0	0	0	0	0	0	0	0	0	0	0	0	1	0	0	0	0	0	0	1	0	0	0	0	0	0	0	0	0	0	0	0	0	1	0	1	0	1	0	0	0	0	1	1	0	0	0	0	0	0	0	0	0	0	1	0	0	1	1	0	0	0	0	0	0	0	0	0	1	0	0	0	0	1	0	0	0	0	1	0	1	0	0	0	1	0	0	1	0	0	0	0	0	0	0	0	0	0	0	0	0	0	0	0	0	0	0	0	0	0	0	0	1	0	0	1	0	0	0	0	0	0	0	0	0	0	0	0	0	0	0	0	0	1	0	0	0	0	1	0	1	0	0	0	0	0	0	0	0	0	0	0	0	0	0	1	0	0	0	0	0	0	0	0	0	0	0	0	0	0	0	0	1	1	0	0	0	0	0	0	0	0	0	1	0	1	0	0	0	0	0	0	0	0	1	0	0	0	0	0	0	0	0	0	0	0	0	0	1	1	0	0	0	0	0	1	1	0	0	0	0	0	0	0	0	0	0	0	0	0	1	1	0	1	0	0	1	0	0	0	0	0	0	0	0	0	0	0	0	0	0	0	0	0	0	0	0	0	0	0	0	0	1	0	0	0	0	1	0	0	0	0	1	0	0	0	0	0	0	0	0	0	0	0	0	0	0	0	0	0	0	0	0	0	0	0	0	0	0	0	0	0	0	1	0	1	0	0	0	0	0	0	0	0	0	0	0	0	0	0	0	0	0	0	0	0	1	0	1	0	0	0	1	0	1	1	0	0	0	0	0	0	0	0	0	0	0	0	0	0	0	0	0	1	0	0	0	0	0	0	0	0	0	0	0	0	0	0	0	0	1	0	0	0	1	0	0	0	0	0	0	0	0	0	0	0	0	0	0	0	0	0	0	0	0	0	0	0	0	0	0	0	0	0	0	0	0	0	0	0	0	0	0	0	0	0	0	0	0	0	0	0	1	0	0	0	0	0	0	0	0	1	1	0	0	0	0	0	0	0	0	0	0	1	0	0	1	0	0	0	0	0	0	0	0	0	1	0	0	0	0	1	0	0	0	0	0	1	0	0	0	0	0	0	0	0	0	0	0	0	0	0	1	0	0	0	0	0	0	0	0	0	1	0	0	0	0	0	0	1	0	0	0	0	0	0	1	0	0	0	0	0	0	0	0	0	1	0	0	0	0	0	0	0	1	0	1	1	0	0	0	0	0	0	0	1	1	0	0	0	0	0	0	0	0	0	0	0	0	0	0	0	0	1	0	0	0	0	1	0	0	1	1	0	0	0	0	0	0	0	0	0	0	0	0	0	0	1	0	0	0	0	0	0	0	0	0	0	0	0	0	0	0	0	0	0	1	1	0	1	0	0	0	0	0	0	0	0	0	0	0	0	0	0	0	1	0	1	0	1	0	0	0	0	1	0	1	0	1	1	0	0	0	0	0	0	0	0	0	0	1	0	0	0	0	0	0	1	0	0	0	0	0	0	0	0	0	0	0	0	0	0	0	0	0	0	1	0	0	1	0	0	1	1	0	0	0	0	1	0	0	0	0	0	0	0	0	0	0	0	0	0	0	0	0	0	0	0	0	0	0	1	0	0	0	0	0	1	0	0	0	0	0	0	0	0	0	0	0	0	0	0	0	0	0	0	0	0	0	0	0	0	0	0	0	0	0	0	0	0	1	0	0	1	0	0	0	0	0	0	0	0	0	0	0	0	0	0	0	0	0	0	0	0	0	0	0	0	0	0	1	1	0	1	0	0	0	0	0	0	0	0	0	0	0	0	0	0	1	0	0	0	0	0	0	0	0	0	0	0	0	0	1	0	0	0	0	0	0	0	0	0	0	0	0	0	0	0	0	0	0	1	0	0	0	0	0	0	0	1	0	0	1	0	0	0	0	0	0	0	0	0	1	0	0	0	0	0	0	0	0	1	0	0	0	0	0	0	1	0	0	0	0	0	0	0	0	0	0	0	0	0	0	0	0	0	0	0	0	0	0	0	0	0	0	0	1	0	1	0	0	0	0	0	0	0	0	0	0	0	0	0	0	0	0	1	0	0	0	1	0	0	0	0	0	0	0	0	1	0	0	0	0	0	0	0	0	0	1	0	0	0	0	0	0	0	0	0	0	0	0	0	0	0	0	0	1	0	0	0	0	0	0	0	0	0	1	0	0	0	0	0	0	0	0	0	0	1	0	0	0	0	0	0	0	0	0	0	0	0	1	0	0	0	1	0	0	0	1	0	0	1	0	1	1	0	0	0	0	0	1	0	0	1	0	1	0	0	0	0	0	0	0	0	0	0	0	0	0	0	0	0	0	0	1	0	0	0	0	0	0	1	0	0	0	0	0	0	0	0	0	0	0	0	0	0	0	0	0	0	0	0	0	0	0	0	0	0	0	0	0	0	0	0	0	1	0	0	0	0	0	0	0	0	0	0	0	0	0	1	0	1	0	0	0	0	0	0	0	0	0	0	0	0	1	0	0	0	0	0	1	1	1	0	0	1	0	0	0	0	0	0	0	0	0	0	0	0	0	0	0	0	0	0	0	0	0	0	0	0	0	0	0	0	0	0	0	0	0	0	0	0	0	0	0	0	0	0	0	0	0	0	0	0	1	0	0	0	0	0	0	0	0	0	0	0	0	0	0	0	0	0	1	0	1	0	1	0	0	0	0	1	0	0	0	0	0	0	0	0	0	0	0	0	0	0	0	0	1	0	0	1	0	0	0	0	0	1	0	0	0	0	0	0	0	0	0	0	0	0	0	0	0	0	1	0	0	0	0	0	0	0	0	0	0	0	0	1	0	0	0	0	0	0	0	0	0	1	0	0	0	0	0	0	0	0	1	0	0	0	0	0	0	1	0	0	1	0	0	0	0	0	0	1	0	0	0	0	0	0	0	0	0	1	0	1	0	0	0	0	0	0	0	0	1	0	0	0	0	0	0	0	0	0	0	1	0	0	0	0	1	0	0	0	0	0	0	0	0	1	0	0	0	0	1	0	0	0	0	0	0	0	0	0	0	0	1	0	0	1	0	0	0	0	0	0	0	0	0	0	0	0	0	0	1	1	0	0	0	0	0	0	1	1	0	1	0	0	0	0	0	0	0	0	0	0	0	0	0	0	1	0	0	0	0	0	0	0	0	0	1	0	0	0	0	1	1	0	1	0	0	0	1	0	0	0	0	0	0	0	0	0	0	0	0	0	0	0	0	0	0	0	0	0	0	0	0	0	0	0	0	0	0	0	0	0	0	0	0	0	0	0	0	0	0	0	0	0	0	0	0	0	0	0	1	0	0	0	0	0	0	0	0	0	0	0	0	0	0	0	0	0	0	0	0	0	0	0	0	0	0	0	0	1	0	0	0	0	0	0	0	1	0	0	0	0	0	1	1	1	0	1	1	0	0	0	0	0	0	0	0	0	0	0	1	0	0	0	0	0	0	0	0	0	0	0	1	0	0	0	0	1	0	0	0	0	0	1	0	0	0	0	0	0	0	0	0	0	0	0	0	0	1	0	0	0	1	0	0	0	0	0	0	1	1	0	0	0	1	0	0	0	0	0	0	0	0	0	0	1	1	0	0	0	0	0	0	0	0	1	0	0	0	0	1	0	0	0	1	0	1	1	0	0	0	0	0	0	0	0	0	0	0	0	0	0	0	0	1	0	1	0	0	1	0	0	0	0	0	0	0	0	0	1	0	0	0	1	0	0	0	0	0	0	0	0	0	0	0	0	0	0	0	0	0	0	0	0	0	0	0	0	0	0
C418S0087	0	0	0	0	1	0	0	0	0	0	0	1	0	0	1	0	0	0	0	0	0	0	0	0	0	1	1	0	0	0	0	0	0	1	0	0	0	0	0	0	0	1	0	0	0	0	0	0	1	0	0	1	0	0	0	0	0	0	0	0	0	0	0	1	0	0	0	1	1	0	0	0	0	1	1	1	0	1	0	1	1	0	0	0	0	1	1	0	0	1	1	0	0	0	1	0	1	0	0	0	0	0	1	1	1	1	0	0	0	0	1	0	0	1	0	0	1	0	1	0	0	0	1	0	1	0	0	1	0	0	0	0	0	0	1	0	0	1	0	0	0	0	0	0	0	0	0	1	1	0	0	1	0	0	1	0	1	1	1	0	1	1	0	0	1	0	0	0	0	0	0	0	0	0	1	0	0	0	0	0	0	0	0	0	0	0	0	0	1	0	0	1	1	0	1	0	0	1	0	0	1	1	1	1	1	1	0	1	0	0	0	0	1	1	0	0	0	1	0	1	0	0	0	0	0	0	0	0	0	1	0	0	0	0	0	0	1	1	1	0	0	0	0	0	0	0	0	1	0	0	0	1	0	0	1	0	0	0	1	1	0	1	0	0	1	0	1	0	0	0	1	0	0	0	0	1	0	1	0	1	0	1	0	0	1	0	1	0	1	0	0	1	0	0	0	0	0	0	1	0	1	1	0	1	0	0	1	1	0	0	0	0	0	0	0	0	1	0	1	0	0	0	0	0	0	1	0	0	0	0	0	1	0	0	0	0	1	0	1	0	0	1	1	0	0	0	0	0	0	1	0	1	0	0	0	0	1	0	1	0	0	0	1	0	0	0	1	0	0	0	1	1	0	1	1	0	0	1	1	1	0	0	0	0	1	1	0	0	0	0	0	0	0	0	0	1	0	0	0	0	0	0	0	0	0	1	0	0	0	0	0	0	0	1	0	1	0	0	0	0	0	0	0	0	0	0	0	1	1	0	0	0	0	1	0	0	1	0	1	0	1	0	0	0	0	0	1	0	1	0	1	0	1	0	0	0	1	0	0	0	0	0	0	1	0	0	0	0	0	0	0	1	0	0	0	0	0	0	0	0	0	0	0	1	0	0	0	1	0	1	0	0	1	0	1	0	0	0	0	1	0	0	1	0	0	0	0	0	0	0	1	1	0	0	0	0	0	0	0	1	1	0	0	1	1	0	1	0	0	1	1	1	0	1	1	0	0	1	1	0	0	1	0	1	0	1	1	1	1	0	0	0	1	0	0	0	1	1	1	0	1	0	0	0	0	1	0	1	0	0	0	0	0	0	0	1	0	0	1	0	0	0	0	0	1	0	1	0	1	1	0	0	0	0	0	1	1	1	0	0	0	1	0	0	0	0	0	1	0	0	0	1	0	0	0	0	1	0	0	0	0	0	1	0	0	0	0	0	0	0	0	1	0	0	1	0	0	0	1	1	1	0	0	0	1	1	1	0	0	0	0	0	1	1	0	1	0	0	0	0	0	0	0	0	0	0	0	1	0	0	1	0	0	1	0	1	0	0	1	0	0	0	1	1	1	1	0	0	0	0	1	1	0	0	1	0	0	0	1	0	0	0	0	0	0	1	0	0	1	0	0	0	1	1	1	0	0	0	0	0	0	0	1	1	1	0	0	1	0	0	1	1	0	0	1	1	1	0	0	0	1	1	0	0	0	0	0	1	0	1	0	0	0	1	0	1	0	0	0	0	0	0	1	0	0	1	1	0	0	0	0	1	0	0	0	0	0	0	0	0	1	0	0	0	0	0	0	0	0	0	0	0	0	0	0	0	1	0	0	0	0	1	1	0	0	0	0	0	0	0	1	1	0	0	1	0	0	0	1	0	0	1	0	0	0	1	0	0	1	0	1	0	0	1	0	0	1	0	1	0	0	0	0	0	0	1	0	0	0	0	0	0	0	1	0	1	0	0	0	1	0	0	0	1	1	0	0	0	0	0	1	0	1	0	0	0	1	1	0	0	0	1	0	0	1	0	1	0	1	0	0	0	0	0	0	0	1	1	0	0	0	0	1	0	0	0	0	0	0	0	0	0	1	1	1	0	1	1	1	0	0	1	0	0	1	0	0	1	0	0	0	1	0	0	0	1	0	1	0	0	1	0	0	0	1	0	1	0	1	0	0	1	0	1	0	1	0	0	0	1	1	0	0	1	1	0	0	0	0	0	0	1	0	0	0	0	0	0	0	0	0	1	0	1	1	0	0	1	1	0	1	0	0	0	0	0	1	1	0	0	0	1	1	0	1	1	0	0	0	1	1	0	1	1	0	0	0	0	0	0	0	0	0	0	0	1	0	0	0	0	0	0	1	0	0	0	0	0	0	0	0	0	0	0	0	0	0	0	0	1	0	1	0	0	1	1	0	0	1	1	0	0	1	0	0	0	0	0	0	1	0	0	1	0	0	1	0	0	0	0	0	0	0	0	1	0	0	1	0	1	0	0	1	0	1	1	0	1	0	1	0	0	1	0	0	0	0	0	0	0	1	0	0	0	0	0	0	1	0	0	0	0	0	0	0	0	0	0	0	0	0	0	0	0	0	1	0	1	1	0	1	1	1	0	0	1	1	1	1	0	1	0	0	1	0	1	0	0	0	0	1	1	0	0	0	0	0	0	0	1	1	0	1	1	1	0	0	1	1	0	0	1	0	0	0	0	0	0	0	0	0	0	0	0	1	0	0	0	0	0	0	0	0	0	0	1	1	1	0	1	0	0	0	0	1	0	0	0	0	1	0	0	1	1	1	0	1	0	0	0	0	0	0	1	0	0	0	1	0	0	0	1	1	0	1	1	0	1	1	0	1	0	1	1	0	0	0	0	1	0	1	1	0	0	1	1	0	0	0	0	1	0	1	1	0	1	1	0	0	0	0	0	1	1	1	0	0	1	0	0	1	0	0	0	0	0	1	1	0	0	1	0	1	0	1	0	1	0	0	0	1	0	0	0	0	0	1	1	0	1	0	0	0	1	0	1	0	0	0	1	1	0	0	1	1	0	0	1	1	1	1	0	0	0	0	1	0	1	1	0	1	0	1	0	0	1	0	1	1	0	0	0	0	1	0	1	0	0	1	1	1	1	1	0	0	0	0	0	0	0	0	1	0	0	1	1	0	0	1	1	1	0	0	1	0	1	0	1	0	0	0	0	1	0	0	1	0	0	1	1	1	1	0	0	0	0	0	1	1	1	0	1	0	0	0	0	0	1	1	0	0	0	1	1	1	0	0	1	1	0	0	1	0	0	1	0	1	0	0	0	0	1	0	0	0	1	0	1	0	0	1	1	0	0	0	0	0	0	0	1	0	0	0	1	0	1	0	0	0	0	0	0	0	0	1	0	0	0	0	0	0	0	0	0	0	0	0	0	0	0	0	1	0	1	1	0	1	1	0	0	1	0	0	1	0	1	0	0	1	0	0	1	0	1	0	0	1	1	0	0	0	0	1	0	1	0	1	0	0	0	0	0	0	0	0	0	0	0	1	0	0	0	1	1	1	0	0	0	0	1	0	1	0	1	0	0	0	0	1	0	1	0	0	1	0	0	0	0	0	0	1	1	0	0	0	1	0	0	0	0	0	0	1	0	1	1	0	0	0	1	0	0	0	1	0	0	0	1	1	0	0	0	0	1	0	0	0	0	1	0	0	0	1	1	0	1	0	1	0	0	0	0	0	1	0	1	1	0	0	0	1	1	0	0	0	1	1	0	1	1	0	0	0	0	1	1	0	0	1	0	1	0	0	0	0	0	1	0	1	0	1	1	0	1	1	1	0	0	0	0	1	0	0	0	0	0	0	0	0	1	1	0	1	0	0	0	0	0	0	0	1	0	1	0	0	0	0	0	0	0	0	1	0	0	0	0	0	1	0	0	0	0	0	1	0	1	0	0	0	0	0	1	0	0	1	0	1	0	0	0	0	0	0	0	0	1	0	0	1	1	1	1	0	0	1	0	0	1	1	1	0	0	0	1	0	0	0	0	1	0	0	0	1	0	1	0	1	0	0	1	1	1	0	1	1	0	0	0	1	0	0	0	0	1	0	0	0	0	1	0	1	0	0	0	0	0	0	0	1	0	0	1	0	1	0	0	0	0	1	1	0	0	0	1	0	0	0	0	0	1	0	0	0	0	0	0	0	0	0	1	0	0	0	1	0	1	0	1	1	0	0	0	1	0	1	1	0	0	0	0	0	1	0	0	1	0	0	0	0	0	1	1	1	0	1	0	0	1	1	0	0	0	1	1	1	1	1	0	1	1	1	0	1	0	0	1	0	1	1	1	0	1	1	0	0	1	0	1	0	1	1	0	1	0	0	0	0	0	0	0	1	0	0	1	0	0	0	1	0	0	0	0	1	0	1	1	1	1	0	1	0	1	1	0	0	0	0	0	1	0	0	0	0	0	0	1	0	0	0	1	1	0	0	0	0	1	1	0	0	0	0	0	0	0	0	1	0	0	1	0	0	0	0	0	1	0	0	0	0	0	0	0	0	0	0	0	0	0	0	1	0	0	0	0	0	0	0	0	0	0	0	0	0	1	0	1	0	0	0	0	0	0	0	0	0	0	0	0	0	0	0	0	0	0	0	0	0	1	0	1	0	0	0	1	1	0	1	0	0	0	0	0	0	0	0	1	0	0	0	1	0	1	0	1	0	0	0	1	1	0	1	1	0	1	0	0	1	0	0	0	0	0	0	0	0	0	0	0	0	1	0	0	1	1	1	0	0	0	1	0	1	0	0	0	0	0	0	0	0	0	0	0	1	0	0	0	0	1	1	0	0	1	0	0	0	0	0	0	0	1	0	0	0	0	0	0	0	0	1	0	0	1	0	0	0	1	0	1	1	0	0	0	0	1	1	0	0	1	0	0	1	0	0	0	0	0	0	1	0	0	1	0	1	0	0	1	1	0	0	1	0	1	0	1	0	0	0	0	0	0	0	0	0	0	0	0	0	0	0	0	0	0	0	0	1	0	0	0	1	0	0	0	0	0	0	0	0	1	1	0	0	1	1	1	1	0	1	0	1	0	0	1	1	0	0	0	0	0	0	0	0	1	0	0	0	0	0	1	0	1	0	0	1	0	0	0	0	0	0	1	0	0	0	0	0	0	0	0	0	1	0	0	0	1	1	0	1	1	1	0	0	0	0	0	0	1	0	0	0	0	0	0	0	0	0	0	1	0	0	1	1	0	1	0	0	0	0	0	0	0	0	0	0	0	0	1	0	0	0	1	0	0	0	1	0	0	0	1	0	0	0	1	0	1	0	0	0	0	0	0	1	1	1	0	1	0	0	1	1	0	1	0	0	0	0	0	1	0	0	1	0	1	0	0	1	0	0	0	0	1	1	1	0	0	0	0	1	1	0	0	1	0	0	0	0	0	1	0	0	0	1	0	0	0	0	0	0	1	1	0	1	1	1	0	0	0	1	1	0	0	0	1	1	0	0	0	0	1	1	1	1	1	0	0	0	0	1	1	1	1	0	1	0	0	1	0	0	1	0	0	1	0	0	0	1	0	0	0	1	0	1	0	0	1	1	0	0	0	0	1	1	1	0	0	0	0	0	1	1	0	1	0	0	1	0	1	0	0	1	0	0	0	0	0	0	0	1	0	1	1	1	1	0	1	0	0	0	1	1	1	0	1	0	0	1	0	1	0	1	0	1	0	0	0	0	0	0	0	1	0	0	0	0	0	1	0	1	0	1	1	0	0	0	0	0	0	0	1	0	1	0	0	0	0	0	0	0	1	0	0	0	1	0	0	1	0	0	1	0	0	1	1	0	0	0	0	0	0	1	0	0	1	0	1	0	1	0	0	0	0	0	0	0	0	0	1	0	1	0	1	1	0	0	0	0	0	0	1	0	1	0	0	0	1	0	0	0	0	1	1	0	0	0	0	0	0	0	0	0	0	0	1	0	0	0	0	0	0	1	1	1	0	0	1	0	0	0	1	0	0	1	1	0	0	0	0	0	1	0	0	1	0	0	0	0	0	0	0	1	0	0	1	0	0	0	0	0	1	0	1	0	1	0	0	0	1	0	0	0	1	0	0	0	0	0	0	0	0	0	0	0	0	1	0	0	1	0	0	0	0	0	1	0	0	0	0	0	0	1	0	0	0	1	0	1	1	0	0	0	0	0	0	0	0	0	0	0	1	0	1	0	0	1	0	0	0	0	0	1	0	0	0	1	1	1	1	0	1	0	1	0	0	0	1	0	0	0	1	1	0	1	0	1	0	1	1	0	1	0	0	1	0	0	0	0	0	0	1	1	1	0	0	1	0	0	0	1	0	0	0	0	0	0	1	0	0	0	0	0	1	0	0	0	0	0	1	0	0	0	1	0	0	1	0	1	1	0	0	0	1	0	0	0	1	1	0	0	0	1	0	1	0	0	0	0	0	0	0	0	0	0	0	1	0	0	1	0	0	0	0	1	0	0	0	1	0	0	0	1	0	0	1	1	1	0	0	0	0	1	0	0	1	0	0	0	1	0	1	1	0	1	0	1	0	0	0	1	1	0	0	0	0	1	1	0	0	0	0	0	0	1	1	0	1	0	0	0	1	1	0	0	0	0	0	0	0	0	1	0	0	1	0	0	1	0	0	0	1	0	0	0	0	0	0	0	1	0	0	0	0	0	0	0	1	0	1	0	1	1	1	1	1	0	0	0	1	0	0	1	0	0	0	1	0	1	1	0	0	0	0	0	0	1	1	0	1	0	0	0	0	1	1	1	1	1	0	1	1	0	0	0	0	0	0	0	0	0	1	1	0	1	0	0	1	0	0	1	1	0	0	1	1	1	1	0	0	0	0	0	0	0	0	0	1	1	0	0	0	0	0	0	0	0	1	0	0	0	0	1	0	0	1	0	0	0	0	0	0	0	0	0	0	1	1	0	0	0	1	0	0	1	0	0	1	0	0	0	1	1	0	0	0	0	0	0	0	1	1	0	0	0	0	1	0	0	0	1	0	1	0	1	0	1	0	0	0	0	0	0	1	1	0	0	0	0	0	0	0	1	0	1	0	0	1	0	1	1	0	0	1	0	0	0	0	0	1	0	1	0	0	0	0	1	0	0	0	0	0	0	0	0	1	0	0	1	0	0	0	0	0	0	0	1	0	0	1	1	0	0	0	0	0	0	1	0	1	0	0	0	0	0	0	0	0	0	1	1	0	0	1	0	0	0	1	1	0	0	1	0	1	0	0	0	1	0	0	0	1	0	0	0	1	0	0	0	0	0	1	1	0	0	1	0	1	0	0	0	0	0	0	0	0	0	0	0	0	0	0	0	0	1	0	1	0	0	0	1	1	0	0	0	1	0	0	0	0	1	1	0	0	0	0	0	1	0	1	0	1	0	1	0	1	1	0	0	0	0	1	0	1	1	0	0	0	1	0	1	0	0	0	0	0	0	1	0	0	1	0	0	0	0	0	1	0	0	0	0	0	0	0	1	1	0	1	1	1	1	0	0	1	0	0	0	1	0	0	1	0	0	1	1	1	0	1	1	1	1	1	1	1	0	0	0	1	0	1	0	0	0	1	1	1	1	1	0	0	0	0	1	1	0	0	1	1	0	0	1	0	0	1	0	1	1	0	1	0	1	1	0	0	1	1	1	0	0	0	1	0	1	0	0	1	1	1	1	0	1	0	1	0	0	0	0	0	0	1	1	0	0	0	1	0	0	0	0	0	0	0	0	1	0	0	0	1	0	0	0	0	0	0	1	0	0	0	0	0	1	0	1	0	0	1	0	1	0	1	1	0	1	0	1	1	0	0	0	0	0	0	0	1	0	0	0	0	1	0	0	1	0	1	1	0	0	0	0	0	1	0	1	0	0	1	0	0	0	0	1	1	0	0	0	0	0	0	1	0	0	0	0	1	1	0	0	0	1	0	0	0	1	1	1	1	1	0	0	0	0	1	1	0	1	0	0	0	0	0	1	1	1	1	0	0	0	0	1	0	1	1	0	1	0	0	0	0	0	0	0	0	1	0	1	0	1	0	0	0	0	0	1	0	0	0	1	1	0	1	1	0	1	0	0	0	0	0	1	0	1	0	0	0	0	0	0	1	0	1	1	0	0	0	0	0	0	0	1	0	0	1	0	0	1	0	0	0	0	0	0	0	1	0	1	0	0	1	0	0	0	0	1	0	1	1	1	1	0	0	0	1	0	0	0	0	1	0	0	0	0	0	0	0	1	0	0	0	0	0	0	0	0	1	1	0	0	1	0	1	1	0	0	1	1	1	0	0	0	0	0	0	0	0	0	0	0	1	1	1	1	0	0	1	0	0	0	0	0	1	0	1	0	0	0	0	0	0	0	0	0	0	0	0	0	0	1	1	0	0	1	0	0	0	0	0	0	1	1	0	0	1	0	0	0	0	0	0	0	1	1	0	0	1	1	0	0	0	0	0	0	0	0	0	0	0	0	0	1	0	1	0	0	0	0	1	1	0	0	0	0	1	1	0	1	1	0	0	0	1	1	0	1	0	0	0	0	0	0	1	0	0	0	0	0	0	1	1	1	0	0	0	1	0	0	0	0	1	1	0	1	0	1	0	0	0	1	1	0	1	0	0	0	0	0	0	0	0	0	1	0	0	0	1	1	0	0	0	0	1	0	1	1	0	1	0	1	1	0	0	0	0	0	0	0	0	0	0	1	0	0	0	1	1	1	1	0	0	1	0	0	0	1	0	0	1	0	0	0	0	0	1	0	0	0	0	0	1	0	0	1	0	1	0	1	0	1	0	0	1	0	0	0	0	0	0	0	0	0	1	1	1	0	0	1	0	1	0	0	0	1	1	0	0	1	1	0	1	0	0	1	0	0	0	0	1	1	0	0	0	0	0	0	1	0	0	0	1	0	1	1	0	1	1	1	0	1	0	0	0	0	1	1	1	0	0	0	0	1	1	1	0	1	0	0	0	0	1	0	0	1	0	1	0	0	0	1	0	1	1	0	0	0	1	0	0	0	0	0	0	0	0	1	1	1	0	0	0	0	0	1	0	0	0	0	1	0	0	0	0	0	0	0	0	0	0	0	0	0	0	0	0	0	1	0	1	1	1	0	0	0	0	0	1	0	1	1	0	1	0	0	0	0	1	1	0	0	1	0	0	0	1	1	0	0	0	0	0	0	0	1	0	1	0	0	0	1	0	0	0	1	0	0	0	0	0	0	0	1	0	0	1	1	1	1	0	0	0	0	0	1	0	0	0	0	0	0	1	1	0	0	1	0	1	1	0	0	0	0	0	0	0	0	1	0	0	1	0	1	0	0	0	0	1	0	1	0	0	0	1	0	1	0	0	1	0	0	1	1	0	0	0	1	1	0	0	0	1	0	1	1	0	1	0	0	0	1	0	0	1	0	1	0	1	1	1	0	1	1	1	0	1	0	1	0	0	0	0	0	0	0	0	0	0	1	0	0	0	0	1	1	1	0	0	1	0	1	1	1	0	0	0	1	0	0	1	1	0	0	0	0	0	0	0	0	0	0	1	0	0	1	0	1	0	0	1	0	0	0	1	0	0	1	0	0	0	0	0	1	0	0	0	0	1	1	0	0	0	0	0	0	0	1	0	0	0	1	0	0	0	0	0	0	0	0	0	1	1	1	0	1	0	0	0	0	0	1	0	0	1	1	0	0	1	0	0	1	0	1	0	0	0	0	0	0	0	0	1	1	1	0	0	0	1	0	0	0	0	0	0	0	0	0	0	0	0	1	0	1	0	0	1	1	1	1	1	1	0	0	1	0	0	0	1	0	0	0	0	0	0	0	0	1	1	0	0	0	0	0	1	0	0	1	0	0	0	0	0	0	0	0	0	0	1	1	1	0	0	0	1	0	0	0	1	0	1	1	0	0	0	1	1	0	0	0	1	0	1	0	0	0	1	1	0	0	0	0	0	0	1	0	0	0	0	0	1	0	0	0	0	0	1	0	0	1	0	0	0	1	0	0	0	0	1	1	0	0	1	1	0	0	0	1	0	1	0	0	1	0	1	0	1	0	0	0	1	0	0	1	1	0	1	0	1	0	0	0	1	0	1	0	0	1	0	0	0	0	0	0	1	1	1	0	1	1	1	0	0	1	1	0	0	1	0	1	0	1	0	0	0	0	1	0	1	0	0	0	0	0	1	0	0	1	1	1	0	1	0	1	0	0	0	1	0	0	0	0	0	0	0	1	0	0	1	1	0	0	0	0	0	1	0	0	0	1	0	1	0	1	1	0	0	1	0	0	1	0	0	0	1	1	1	0	0	0	0	1	0	0	0	0	0	0	0	0	0	1	0	1	0	0	0	0	0	0	0	0	0	1	0	1	0	0	1	1	1	1	0	1	0	0	0	0	0	1	0	0	0	0	0	0	1	0	0	0	1	0	0	0	1	0	0	0	0	1	0	1	0	0	0	0	0	0	0	0	1	0	1	1	1	1	0	1	1	1	0	0	0	0	0	1	1	0	0	0	0	0	1	0	1	0	0	0	0	1	0	0	0	0	0	1	0	1	1	0	0	0	0	1	0	0	1	1	1	0	0	0	0	0	0	0	0	0	1	1	1	1	0	0	0	1	0	1	0	0	0	0	0	0	0	1	0	1	0	1	0	1	0	0	0	0	1	0	0	0	1	1	0	0	0	1	0	0	1	0	0	1	0	0	0	1	0	0	0	0	0	1	0	1	0	0	0	1	0	0	1	0	0	0	0	1	0	0	1	0	0	1	0	1	0	0	0	0	1	0	0	0	1	0	1	0	1	0	0	0	0	1	1	1	0	0	0	0	0	0	0	0	1	0	0	1	0	0	0	1	0	0	0	0	0	0	1	0	1	1	0	0	0	0	0	0	1	1	0	1	0	0	0	0	1	0	0	1	0	0	0	0	0	0	1	0	0	0	0	0	1	1	0	1	0	1	0	0	1	0	0	1	0	1	1	1	0	0	0	1	0	0	0	0	0	0	0	0	1	0	1	1	0	1	1	0	0	1	0	1	1	1	0	1	0	0	1	0	1	0	0	0	0	0	0	0	1	0	1	1	0	0	0	0	0	0	0	0	0	1	1	0	0	0	0	0	0	1	0	0	0	0	0	0	1	0	1	0	0	0	0	0	0	0	0	0	0	0	0	0	0	1	1	0	1	0	0	0	0	0	0	0	1	0	1	1	0	0	1	1	0	1	0	0	1	0	1	0	0	0	1	1	0	0	1	1	1	0	1	1	0	0	1	0	0	0	0	1	1	1	0	0	0	0	0	0	0	1	1	1	0	0	0	0	1	1	0	0	0	0	0	0	0	0	0	0	1	0	0	0	0	0	0	0	1	0	0	0	0	0	1	1	0	0	0	0	0	0	0	1	0	1	0	1	0	0	0	0	0	0	0	0	0	1	0	0	0	1	0	0	0	0	0	1	1	0	1	0	1	0	1	0	0	1	0	0	1	0	0	1	0	0	0	0	0	0	1	0	0	0	1	0	1	1	1	0	0	1	1	1	1	1	0	0	1	1	1	1	1	1	0	0	1	0	0	1	0	0	1	0	0	0	0	0	0	0	0	0	0	0	0	1	0	0	1	1	0	1	1	1	0	0	1	0	0	0	0	0	1	1	1	1	0	0	0	0	1	1	0	1	1	0	1	1	0	0	1	1	1	1	0	1	0	1	1	1	1	1	0	0	1	0	1	0	0	0	1	0	0	0	1	0	1	0	0	0	0	0	1	0	0	0	0	0	0	0	0	0	0	0	1	0	0	0	1	1	1	0	0	0	0	0	0	1	0	0	0	0	1	1	0	0	1	0	0	0	0	0	1	1	1	0	0	0	0	0	1	1	1	0	0	0	0	0	0	0	0	0	0	0	0	0	1	0	1	0	0	0	0	0	0	0	1	1	1	0	1	0	1	0	1	1	0	0	0	0	0	1	0	1	0	1	0	0	1	1	1	0	1	0	1	0	0	0	1	1	0	0	0	0	1	0	0	0	0	0	0	0	0	0	1	0	0	0	0	0	1	0	0	0	0	1	0	0	0	0	1	0	0	0	1	0	0	0	1	0	1	0	0	1	0	0	0	1	0	0	0	0	0	1	0	0	1	0	0	0	0	1	1	0	1	1	1	1	0	0	1	0	0	0	1	1	1	1	1	0	0	1	1	0	0	0	1	0	0	1	0	0	0	1	1	0	1	0	0	1	0	0	0	0	1	0	0	0	0	1	0	1	1	0	1	0	0	1	0	1	1	1	1	0	0	0	0	1	1	1	0	0	0	0	0	0	1	0	1	0	0	0	0	0	1	1	0	0	1	0	0	0	0	0	1	1	0	0	0	0	0	1	0	0	0	0	0	0	0	1	1	0	1	0	0	0	1	0	0	1	0	0	0	0	0	0	1	0	1	1	0	1	1	0	1	0	0	0	0	0	0	0	0	0	0	1	0	0	0	0	1	0	0	0	0	0	0	0	0	1	0	1	0	0	0	0	0	0	1	0	0	1	0	1	1	0	0	0	0	0	1	1	0	1	0	0	0	0	0	1	1	0	1	1	0	0	1	0	0	1	0	0	1	0	0	0	0	0	0	0	0	0	0	0	1	1	0	0	0	0	0	1	0	0	0	0	0	0	0	1	0	0	0	0	0	0	0	0	0	1	0	0	0	0	0	0	0	0	0	0	0	0	1	0	1	0	0	0	0	0	1	0	0	0	0	1	1	1	0	0	0	0	0	0	1	1	0	0	1	1	0	1	0	1	0	0	0	0	0	0	0	0	0	0	1	0	0	0	0	0	0	1	0	0	1	0	0	0	0	0	0	0	0	1	0	0	0	0	1	1	0	0	0	0	0	1	0	0	1	0	0	0	0	0	0	0	1	0	1	0	0	0	0	0	0	0	0	0	0	0	0	0	1	0	1	1	0	0	0	0	0	0	0	0	0	0	1	0	0	0	0	0	0	0	0	0	0	1	0	0	0	0	0	0	0	0	1	1	0	1	1	0	1	1	1	1	0	0	0	1	0	1	0	1	1	0	0	1	1	0	1	1	1	0	0	0	0	1	1	0	0	1	1	0	0	0	1	0	0	0	0	1	1	0	0	0	0	1	1	0	1	1	1	0	0	1	0	0	1	0	0	0	1	0	0	0	0	0	1	0	0	1	0	0	0	0	0	0	0	0	0	0	1	0	0	1	1	0	0	0	1	0	0	0	0	0	0	0	0	0	0	1	0	0	0	0	0	1	0	0	1	0	1	0	0	0	0	1	0	0	0	0	0	1	0	0	0	0	0	1	0	0	0	0	0	1	1	0	0	0	0	1	0	1	0	0	1	0	0	0	1	0	1	0	0	0	0	0	0	0	0	1	0	0	0	0	0	0	0	0	1	0	0	1	0	1	0	1	1	1	1	0	0	0	1	0	0	1	0	1	1	0	0	0	1	0	0	0	1	0	0	0	1	0	1	0	0	0	0	0	1	1	0	1	0	0	0	0	0	0	1	1	0	1	0	0	0	0	0	0	0	0	0	0	0	0	0	0	0	0	0	0	0	0	0	0	0	0	0	0	1	0	1	0	0	0	0	0	0	0	0	0	1	0	1	1	0	0	0	1	1	1	1	0	0	1	0	0	0	1	1	0	1	0	0	1	0	0	0	1	0	0	0	0	0	0	0	0	0	0	0	1	0	0	0	1	1	0	1	0	0	1	0	0	0	1	1	1	0	0	0	0	0	1	0	0	0	0	1	0	0	1	0	1	1	0	0	0	1	0	0	0	1	0	0	0	0	0	0	0	0	1	1	0	1	0	1	0	1	0	0	1	0	1	0	0	0	0	0	0	0	0	1	0	1	1	0	0	0	1	0	0	0	0	0	0	0	0	0	1	0	0	0	1	0	0	1	0	0	0	0	0	1	0	0	0	0	0	0	1	0	0	0	0	0	1	0	0	1	0	0	0	1	1	0	0	0	1	1	0	0	0	0	0	0	0	1	1	0	0	0	0	1	0	0	0	0	1	1	0	0	1	0	1	0	0	0	1	0	0	1	0	0	1	0	1	1	1	0	1	0	0	0	0	0	0	0	0	0	1	0	1	0	0	0	0	0	1	0	0	0	0	0	0	1	1	1	1	0	0	1	0	0	0	0	0	0	1	1	0	0	1	0	1	1	0	1	0	0	0	0	1	0	0	0	0	1	0	1	0	0	1	0	0	0	0	1	0	0	1	0	0	0	0	0	1	0	0	1	0	0	0	0	0	0	0	0	0	0	0	0	0	0	1	1	1	1	0	1	1	0	1	0	1	1	0	0	1	0	0	0	0	0	1	0	1	0	0	0	0	0	0	0	1	0	0	0	1	0	1	0	0	1	1	0	0	0	0	1	1	0	0	0	1	0	1	1	1	1	0	0	1	0	1	0	0	0	0	1	0	0	0	1	0	1	0	0	0	0	0	1	0	1	0	0	1	1	1	0	0	0	0	0	1	1	1	0	0	1	0	0	1	1	0	1	1	1	0	0	1	0	0	1	0	0	0	0	0	0	0	1	0	0	0	0	1	0	1	1	0	0	0	0	1	1	1	0	0	0	0	1	0	0	1	0	1	0	0	0	0	1	0	1	0	0	1	0	0	0	0	0	0	1	0	1	0	1	1	0	0	0	0	0	0	0	1	0	0	0	0	1	1	0	1	0	0	0	0	0	1	0	0	1	1	0	0	1	0	0	0	0	0	0	0	0	0	0	0	1	0	0	0	0	0	1	0	0	0	0	0	1	0	1	0	0	0	0	0	0	1	0	0	1	0	0	0	0	1	1	0	1	1	0	0	0	0	0	0	0	0	1	0	0	0	0	1	0	0	0	0	0	0	1	0	0	0	1	0	0	0	0	0	1	1	0	0	0	0	0	0	1	0	0	0	0	0	0	0	0	0	0	0	0	0	0	0	0	0	0	0	0	0	1	0	1	1	0	0	0	0	1	0	0	1	1	1	0	0	0	0	1	0	1	0	0	1	1	1	1	0	0	0	0	0	0	0	0	0	0	0	0	1	0	0	0	1	0	0	0	1	0	0	0	0	0	0	0	1	1	0	0	0	0	0	0	0	0	0	0	0	0	1	0	0	1	0	0	0	1	0	0	1	1	0	0	0	1	0	1	0	0	0	0	0	0	1	1	1	0	0	1	1	0	1	0	0	0	0	0	0	0	1	0	0	0	0	1	1	1	0	1	0	1	1	1	0	1	0	0	0	1	0	1	1	0	0	0	0	0	0	1	1	1	0	0	0	1	0	1	1	0	0	1	0	0	0	0	0	0	0	0	0	1	0	0	0	0	0	0	0	1	0	1	0	0	1	1	0	0	0	0	0	0	1	0	1	0	0	1	0	0	0	0	0	0	0	1	1	0	1	1	0	0	0	0	1	0	0	1	1	1	1	0	0	0	1	0	0	0	0	0	0	0	0	1	0	1	0	0	0	0	0	0	0	0	0	0	0	1	1	0	0	0	1	1	1	0	0	1	0	1	1	1	0	0	0	0	0	0	0	0	0	0	1	1	0	1	1	0	0	0	0	1	1	1	0	0	0	0	1	0	1	0	0	0	0	0	1	1	1	0	0	0	0	0	0	0	1	0	0	1	0	0	0	0	0	1	0	1	0	0	0	1	0	0	0	0	0	0	0	1	1	1	0	0	0	1	0	0	0	1	0	0	0	0	0	1	0	0	0	1	0	0	0	1	0	0	0	0	0	0	0	0	0	0	1	0	1	0	1	0	0	0	1	0	0	1	0	0	0	0	0	0	1	0	0	1	0	0	0	0	1	0	1	0	0	0	0	1	0	0	0	1	0	0	0	0	1	0	0	1	0	0	1	0	1	0	0	0	0	1	1	1	0	0	0	0	0	1	1	0	0	0	1	0	0	0	1	1	0	1	1	1	1	1	1	1	0	0	0	0	0	0	0	0	1	0	0	0	0	1	0	0	0	0	0	0	0	0	1	0	0	0	0	1	0	0	0	1	0	0	1	0	0	0	0	0	0	0	1	0	0	0	1	0	1	1	0	0	0	0	0	0	0	0	1	0	1	1	0	0	0	1	1	1	1	0	0	1	1	0	1	0	0	0	0	1	0	0	0	0	1	1	1	0	0	1	0	0	0	1	1	0	0	0	0	0	0	1	1	0	0	0	0	0	0	0	0	0	1	0	0	0	0	0	0	0	0	0	0	1	0	1	0	0	1	0	0	0	0	0	0	0	0	0	0	0	1	0	0	0	1	1	0	0	0	0	0	0	0	1	0	0	0	0	0	0	0	0	0	0	0	0	0	0	1	0	1	0	1	1	0	0	0	1	0	0	0	0	0	0	0	0	1	1	0	1	0	0	0	1	0	0	1	0	0	0	0	0	0	1	0	0	1	1	0	1	0	0	0	1	0	0	0	0	0	1	0	0	0	0	0	1	0	0	0	1	1	0	0	1	0	1	0	0	0	1	0	1	0	0	1	1	0	0	1	1	0	0	1	1	0	0	0	0	0	0	0	0	1	1	1	0	0	0	1	1	1	1	0	1	0	0	1	1	0	0	0	1	1	0	0	0	1	0	0	0	0	0	0	0	0	0	0	0	0	0	0	0	1	1	0	1	1	0	0	1	0	0	0	0	1	1	0	0	1	0	1	0	0	1	0	1	1	0	1	0	0	1	1	0	1	0	0	1	0	0	0	1	0	0	0	1	0	0	0	0	0	0	0	0	0	1	0	0	0	1	0	0	0	0	0	1	0	0	0	0	0	1	0	0	0	0	0	0	0	1	0	0	0	0	0	0	1	1	0	0	0	0	1	0	0	0	1	0	0	0	0	0	0	0	0	1	1	1	0	0	0	0	1	1	0	0	0	0	0	0	0	0	0	0	0	0	1	0	0	0	0	0	0	0	0	0	1	0	0	0	0	0	1	1	1	0	0	0	0	0	0	0	0	1	0	0	1	0	0	0	0	0	0	0	0	0	0	0	0	0	0	1	0	0	0	0	0	0	0	1	0	1	1	1	1	0	0	1	1	1	0	1	0	0	0	0	0	0	1	0	0	0	0	1	0	0	0	0	1	0	0	0	0	0	0	1	0	0	0	0	0	0	0	0	0	0	0	0	1	0	0	1	1	0	1	0	0	0	0	0	0	0	1	0	0	1	0	1	1	0	1	0	0	0	1	0	0	0	0	1	1	0	0	0	1	0	0	0	0	0	0	0	0	0	1	0	0	1	0	1	0	0	1	1	0	0	1	0	0	0	0	1	1	1	0	0	0	0	1	1	0	1	1	0	0	0	0	0	1	0	0	0	0	0	0	0	0	1	0	0	0	0	0	0	0	0	0	0	0	0	0	0	0	0	0	0	0	1	0	0	1	1	0	0	1	0	0	0	0	1	1	1	0	1	0	1	0	0	0	1	0	0	1	1	1	1	0	0	0	1	1	0	0	0	0	1	0	0	1	0	1	0	0	1	0	0	0	1	0	0	0	1	0	0	1	1	0	0	1	0	0	1	0	1	0	1	0	0	0	0	0	0	0	0	0	0	1	0	0	0	0	0	0	0	0	1	1	0	0	0	1	0	0	0	1	0	0	0	0	0	0	0	0	0	1	0	0	1	0	1	0	0	0	0	0	0	0	0	0	1	0	0	0	0	1	0	0	0	0	1	1	0	0	0	0	0	0	0	1	0	1	0	0	0	1	1	0	0	0	0	1	0	0	0	0	0	0	0	0	0	0	0	0	0	0	1	1	0	1	0	0	0	1	1	0	0	1	0	0	1	1	0	0	0	0	1	1	0	0	0	0	1	0	0	0	1	0	1	1	0	0	0	0	0	0	0	1	1	1	0	0	1	0	0	0	1	1	0	0	0	1	1	0	0	0	0	0	0	0	1	0	0	1	1	1	1	1	0	0	0	0	1	0	1	0	1	0	1	0	0	1	1	0	0	0	0	1	1	0	1	0	0	1	0	0	0	0	0	1	0	0	1	1	0	1	1	1	0	1	1	0	0	0	1	0	0	0	1	0	0	0	1	1	0	0	0	1	1	0	0	0	1	1	1	0	0	1	0	0	0	1	0	0	0	0	0	1	0	1	0	0	1	0	1	1	0	0	0	0	1	0	0	0	0	0	0	0	1	0	1	0	0	0	0	0	0	1	0	0	0	1	0	1	0	0	0	0	1	0	0	1	0	0	0	0	0	0	0	0	0	0	0	0	1	0	1	0	0	0	0	0	1	0	1	1	0	0	1	0	0	0	1	0	0	0	0	0	0	0	0	0	0	1	1	0	1	0	0	1	0	0	0	1	0	0	1	0	0	0	0	0	1	1	0	1	1	1	0	0	1	0	0	0	0	1	1	1	0	0	0	0	1	0	1	0	0	0	0	0	0	0	1	1	0	0	0	0	0	0	0	0	0	0	0	1	0	0	0	0	1	0	1	1	1	0	1	0	0	0	0	0	0	0	1	0	0	0	0	0	0	0	0	1	0	0	0	0	0	1	0	0	0	0	0	0	0	1	0	0	1	0	0	1	1	0	0	0	0	0	0	1	0	0	1	0	0	1	0	0	0	0	0	0	0	0	1	0	1	0	0	0	0	0	1	0	0	0	0	1	0	1	1	1	0	0	0	0	1	0	0	0	0	0	1	1	0	0	0	1	0	0	0	1	0	0	0	1	0	0	0	0	0	0	1	0	1	1	1	1	0	1	0	1	0	1	0	1	0	0	1	0	1	0	0	0	1	0	1	0	0	0	1	0	0	1	0	0	0	0	0	0	1	0	1	0	1	1	1	0	0	1	0	1	0	0	0	1	0	0	0	0	1	1	0	0	1	0	0	0	1	0	1	0	1	1	0	0	1	1	0	1	0	1	1	1	1	1	0	0	0	0	0	0	0	0	0	1	1	0	1	1	0	0	1	1	0	0	1	0	0	0	1	0	0	0	0	1	1	0	0	1	1	0	1	0	0	0	0	1	0	1	1	0	1	0	0	0	0	1	0	0	0	1	0	0	0	1	0	0	0	0	0	0	1	1	0	0	0	0	0	0	0	0	0	1	1	0	1	0	1	0	0	0	0	0	1	1	0	0	0	0	0	0	0	0	1	0	1	0	0	0	1	1	1	0	1	1	0	0	1	0	0	0	0	0	0	0	0	0	0	0	1	1	0	0	1	1	0	0	1	0	0	0	0	0	1	0	0	0	0	0	0	0	0	1	0	0	1	1	0	0	0	0	0	0	0	0	0	0	1	0	0	0	0	1	0	0	0	0	1	0	1	0	1	0	0	0	1	0	0	1	1	0	0	0	0	0	0	0	0	0	1	0	0	0	1	0	0	1	1	1	0	0	0	0	0	0	0	0	0	0	0	0	0	0	0	0	1	0	0	1	1	0	0	0	0	1	0	0	0	1	0	0	0	0	0	0	0	1	1	0	0	0	1	0	1	0	0	0	1	0	1	0	1	0	0	0	0	0	1	0	0	0	0	0	0	0	0	0	1	0	0	0	0	0	1	0	0	0	0	1	0	1	0	0	0	0	0	0	1	0	0	0	0	1	0	0	1	0	0	0	0	0	0	0	0	0	0	1	0	1	1	0	0	0	1	1	0	1	0	0	0	0	0	0	1	0	0	1	0	0	0	0	0	0	0	1	0	0	0	0	0	0	0	1	1	1	0	0	1	1	1	1	0	0	1	0	0	1	1	1	1	0	1	1	0	0	0	0	0	0	0	0	0	0	1	1	0	0	0	0	1	0	0	0	1	1	0	0	1	0	0	0	0	1	1	0	1	1	0	0	1	0	1	1	0	1	0	0	0	1	1	0	0	0	1	1	1	0	1	0	1	1	1	0	1	0	0	0	0	0	1	0	0	0	0	1	0	0	0	1	0	0	0	0	1	0	0	0	1	0	0	0	0	1	1	1	1	0	0	0	0	1	0	0	0	0	0	0	1	1	1	0	1	0	1	1	0	0	0	1	1	0	1	0	0	0	1	0	0	1	0	0	1	0	0	1	0	0	1	0	1	0	1	0	0	1	0	0	0	1	0	0	1	1	0	0	0	0	0	0	0	0	0	1	0	0	0	1	0	0	0	0	1	1	1	0	1	0	0	0	0	0	1	0	0	0	1	1	0	0	0	0	0	1	0	0	1	1	0	0	0	1	0	1	0	1	0	1	1	1	0	1	0	0	0	1	0	0	0	1	1	0	0	1	1	0	0	1	1	0	0	1	1	0	1	0	0	1	0	0	0	0	0	0	0	1	1	1	1	0	1	0	1	0	0	0	1	0	1	0	1	1	0	1	0	0	0	0	0	1	0	0	0	0	0	0	0	1	0	0	0	0	0	0	0	0	1	0	1	1	1	0	1	0	1	0	1	1	1	0	0	1	0	1	1	1	1	1	1	0	1	0	0	1	1	1	0	1	0	1	0	0	1	0	0	1	0	1	1	1	0	0	0	0	0	0	0	1	0	1	0	0	0	0	0	0	0	0	0	0	0	0	0	0	0	0	0	1	1	0	1	1	0	0	0	0	1	1	0	0	1	0	0	0	0	0	0	1	0	0	1	1	0	1	0	1	1	0	0	1	0	0	0	0	0	0	0	1	0	0	0	0	0	0	0	1	0	0	0	0	0	0	0	0	0	0	0	0	0	1	1	0	1	0	0	0	0	0	1	0	1	0	1	0	1	1	0	0	0	0	0	0	0	1	1	1	0	0	1	0	0	0	1	1	0	0	0	0	1	0	0	1	1	1	0	1	0	0	0	1	0	0	0	0	0	0	0	1	1	0	0	0	0	1	0	0	1	0	1	0	0	0	0	0	0	0	0	0	0	0	0	0	0	0	0	0	0	0	1	1	1	0	0	0	0	0	0	0	0	0	1	0	1	0	0	0	0	1	1	1	1	1	1	1	0	0	0	0	0	1	0	1	0	1	1	1	0	0	0	1	0	0	0	0	0	0	0	0	1	0	0	0	0	0	1	0	1	0	1	1	0	1	0	0	0	0	0	0	0	1	0	0	0	0	1	0	0	0	0	1	0	0	0	0	0	0	0	0	1	0	0	0	0	0	0	0	0	0	0	0	0	0	0	0	1	0	0	0	0	1	0	1	1	0	1	1	0	0	0	0	0	0	1	0	1	1	0	1	0	0	1	0	0	0	0	1	1	1	0	0	1	0	0	0	1	1	1	0	0	1	0	0	0	0	0	1	0	1	1	0	0	1	0	0	1	0	0	0	0	1	0	0	1	0	1	1	0	1	1	0	0	1	0	1	1	0	0	1	1	0	1	0	1	1	0	0	1	0	0	0	1	1	1	0	0	0	0	0	0	0	0	1	0	0	0	1	0	0	1	0	0	0	0	0	0	0	0	0	1	0	0	0	1	0	0	1	0	1	0	1	0	0	0	0	0	0	1	0	0	1	1	0	0	0	0	0	1	0	1	1	0	0	0	1	1	1	1	1	0	0	0	0	0	0	1	1	0	0	0	1	0	1	0	0	0	0	0	0	1	0	0	0	0	0	0	1	1	0	0	0	0	1	0	0	0	1	0	1	0	0	0	0	1	1	0	0	0	0	1	1	0	0	1	0	0	0	0	1	0	0	0	0	0	1	0	0	0	1	0	0	1	0	0	0	0	1	1	0	0	0	0	1	0	0	0	1	1	0	0	1	1	0	0	0	0	0	0	0	0	0	0	1	0	0	1	0	0	0	1	0	0	1	0	1	0	1	0	1	0	0	0	0	0	0	0	0	0	1	1	0	1	1	0	1	0	0	0	0	1	0	0	0	0	1	1	1	0	1	0	0	1	0	1	0	0	0	0	0	1	1	0	0	0	0	1	0	0	1	1	0	1	0	0	1	0	1	0	1	0	0	1	0	0	0	0	0	0	1	0	0	0	1	1	1	0	0	1	0	0	0	0	0	0	0	0	1	1	0	0	0	1	0	0	0	0	0	0	0	1	0	0	1	1	1	0	0	1	0	0	0	0	0	0	0	0	0	0	0	0	0	0	0	0	1	0	0	0	0	0	0	1	1	0	0	0	0	1	1	0	1	0	1	0	0	1	0	1	0	0	0	1	0	0	0	1	0	1	1	1	1	0	0	1	1	0	1	0	0	1	1	0	0	0	0	0	0	1	0	0	0	1	1	1	0	0	0	0	0	0	0	0	1	0	0	1	0	0	1	0	0	0	1	1	1	0	0	1	0	0	0	0	0	0	1	0	1	0	0	0	1	0	0	1	0	0	0	0	0	0	0	0	0	0	1	0	0	0	0	0	0	0	0	0	0	0	0	1	0	0	0	0	0	0	0	0	1	0	0	0	0	0	0	0	0	0	0	0	1	0	0	0	0	0	0	0	0	1	0	0	0	0	0	0	1	0	0	1	0	1	0	0	0	1	0	1	1	0	1	0	0	1	0	0	0	1	1	0	0	0	1	1	1	0	0	0	1	0	0	1	0	0	0	0	0	0	0	0	1	1	1	1	1	0	1	0	0	0	0	0	0	1	0	0	1	0	1	1	0	0	0	0	0	0	0	1	0	1	0	0	0	0	0	1	0	0	1	1	0	1	1	1	0	1	0	0	0	1	0	0	0	1	1	0	0	0	1	0	0	1	0	0	1	1	0	0	0	1	1	1	1	0	0	1	0	0	0	1	0	0	0	0	0	1	0	1	0	0	0	0	1	0	0	0	1	0	0	0	0	0	1	0	0	0	0	1	0	1	0	0	0	0	0	0	0	1	1	1	0	1	0	1	0	0	0	0	1	0	0	0	0	0	0	0	0	0	0	1	1	1	0	0	1	1	0	1	0	1	0	0	0	0	0	0	0	0	0	1	0	1	0	1	1	0	1	0	1	0	0	0	0	0	1	0	0	0	1	0	0	1	0	1	0	0	0	1	0	0	1	0	0	0	0	0	0	1	0	1	1	0	0	0	1	0	1	0	0	0	1	0	1	1	0	0	0	0	0	0	1	0	0	0	1	1	0	0	0	1	1	0	0	0	0	0	0	0	0	0	0	0	1	0	1	0	0	1	0	0	0	1	1	0	0	0	0	0	0	1	0	1	1	1	1	0	0	1	0	0	0	0	1	0	0	0	0	1	1	1	1	1	0	1	1	0	0	1	0	0	1	1	0	1	0	0	1	1	0	0	1	1	1	0	0	0	0	0	1	0	0	0	0	1	0	1	0	1	1	0	0	0	1	0	1	0	0	0	0	1	1	1	0	0	1	0	0	0	0	0	1	0	1	1	0	0	0	0	0	0	1	0	0	0	0	0	0	0	0	0	1	0	0	1	0	0	0	1	1	1	0	1	0	1	1	0	0	0	0	0	0	0	0	0	0	0	0	0	1	1	0	0	0	1	0	0	0	0	1	1	0	0	1	0	1	0	0	0	0	0	1	0	0	1	1	0	0	0	0	0	0	0	0	1	1	0	1	1	0	1	0	0	1	1	1	0	0	1	0	0	0	0	0	1	0	0	0	1	0	0	0	0	0	0	0	0	1	1	1	1	1	0	0	0	0	0	1	0
C418S0089	0	0	0	0	0	0	0	0	0	0	0	0	0	0	0	0	1	1	1	1	0	0	0	0	1	0	0	1	1	0	0	0	0	0	0	0	0	0	0	0	0	0	0	0	0	0	0	0	0	0	0	0	0	1	0	0	0	0	0	1	0	1	1	1	0	0	0	0	0	0	1	0	0	0	1	0	0	1	0	0	1	0	0	1	0	0	0	0	0	0	0	0	0	0	0	0	0	1	0	0	0	0	1	0	1	0	0	0	0	0	0	0	0	0	0	0	1	0	0	0	0	0	0	0	0	0	0	0	1	0	0	0	0	0	0	0	0	1	0	0	0	0	0	0	0	0	0	1	0	0	0	0	0	0	0	0	0	0	0	0	0	0	1	0	1	0	0	0	0	0	0	0	0	0	0	0	1	1	1	0	0	0	0	0	0	0	0	0	0	0	0	0	0	0	0	0	0	0	0	0	1	0	1	0	0	0	1	0	0	0	0	0	0	0	0	0	1	1	1	0	0	0	0	1	0	0	0	1	0	0	0	0	1	0	0	0	0	0	0	1	0	0	0	1	0	1	0	0	0	0	1	0	0	1	0	0	1	0	1	0	0	0	0	1	0	1	0	0	0	0	0	1	0	0	0	0	0	0	1	0	0	0	1	0	0	1	0	0	0	0	0	0	1	0	0	0	0	0	0	0	0	0	0	0	0	0	1	0	0	0	0	0	0	0	0	0	1	0	1	0	0	0	0	1	1	1	0	0	0	0	0	0	0	0	0	0	1	0	0	0	0	0	0	0	0	1	0	0	0	0	0	0	0	0	0	0	0	0	0	0	0	0	0	0	0	0	0	0	0	0	0	1	0	0	0	0	0	0	0	0	0	0	0	0	1	0	0	0	0	0	0	0	0	0	0	1	0	0	0	0	0	0	1	0	1	0	0	0	0	0	1	0	0	0	0	0	0	0	0	0	0	0	0	0	0	0	0	0	0	0	0	0	0	0	0	0	0	0	0	0	0	1	0	1	0	0	0	1	0	0	0	1	1	1	0	0	0	1	0	0	0	0	1	1	0	0	0	0	0	0	0	0	0	0	0	0	0	0	0	0	0	0	0	0	0	0	0	0	0	0	0	0	0	0	1	0	0	0	0	0	0	0	0	0	0	0	0	0	0	0	0	0	0	0	0	0	0	0	0	0	0	0	0	0	1	0	0	0	0	0	0	0	0	0	0	1	0	0	0	0	0	0	0	0	1	0	1	0	0	1	0	0	0	0	0	0	0	0	0	0	0	1	0	0	0	0	0	0	0	0	0	0	0	0	0	0	1	0	0	0	0	0	0	0	0	0	0	0	0	0	0	0	0	0	0	0	0	0	0	0	0	0	1	0	0	0	0	0	0	0	0	0	1	0	0	0	0	0	0	0	0	0	1	0	1	1	0	0	0	0	0	0	1	1	0	0	0	0	0	0	0	0	0	0	0	0	1	0	0	0	0	0	0	1	0	0	0	0	0	0	0	0	0	0	0	0	0	0	0	0	0	0	0	0	0	0	0	1	0	0	0	0	0	0	0	0	0	1	0	0	1	0	0	1	0	1	0	0	0	0	0	0	0	1	0	1	0	0	0	0	0	0	0	0	0	0	0	0	0	0	1	0	0	0	1	0	0	0	0	1	0	0	0	0	0	0	0	0	1	0	0	0	0	0	1	0	0	0	0	0	0	0	0	0	0	0	0	0	0	0	0	0	0	0	0	0	0	0	0	0	0	0	0	0	0	0	0	0	0	0	0	0	0	1	0	0	0	0	0	0	0	0	0	0	0	0	1	0	0	1	0	0	0	0	1	0	0	0	0	0	0	0	0	0	0	0	0	1	0	0	0	0	0	0	0	1	1	0	0	1	0	0	0	0	0	0	0	0	0	0	0	1	0	0	0	0	0	0	0	0	1	0	0	0	0	0	0	0	0	1	0	0	0	0	0	0	0	0	0	0	0	0	0	0	0	0	0	0	0	0	0	0	0	1	0	1	0	0	0	0	0	0	0	0	0	0	0	0	0	0	0	0	0	0	0	0	0	1	0	0	1	0	0	0	0	0	0	0	0	0	0	0	0	0	0	0	0	0	0	0	0	0	1	0	0	0	0	0	0	0	0	0	0	0	0	0	0	1	0	0	0	0	0	0	0	0	0	0	1	0	0	0	0	0	0	0	0	0	0	0	0	0	0	0	0	0	0	1	0	1	0	0	0	0	0	1	0	0	0	0	0	0	0	0	0	0	0	0	0	0	1	0	0	1	0	0	0	1	0	0	1	0	0	0	0	0	0	1	0	1	0	0	0	0	0	0	0	0	0	0	0	0	0	0	0	0	0	0	0	0	0	0	0	1	0	0	0	0	0	0	0	1	0	0	1	0	0	0	1	0	0	0	1	0	0	0	0	0	0	1	0	0	0	0	0	0	0	0	0	1	0	0	0	0	0	0	0	1	0	1	0	0	1	0	0	0	0	0	0	0	1	0	0	0	0	0	1	0	0	0	1	0	0	0	0	0	0	1	0	0	0	0	0	0	0	0	0	0	0	0	0	0	0	1	0	0	0	0	1	0	0	0	0	0	0	0	0	0	0	0	1	0	0	0	0	1	0	0	0	0	0	0	1	0	0	1	1	0	0	0	0	1	1	0	0	0	0	1	0	0	0	1	0	0	0	0	0	0	0	1	0	0	0	0	0	0	0	0	0	0	0	0	0	0	0	0	0	1	1	0	0	1	1	0	0	0	0	1	0	0	0	0	0	0	1	0	1	0	0	1	0	0	0	0	0	1	0	0	1	0	0	0	1	0	0	0	0	0	1	0	0	1	0	1	0	0	0	0	0	0	0	0	0	0	0	0	0	0	0	0	0	0	0	0	0	0	0	0	0	0	0	0	0	0	0	1	0	1	1	0	0	0	0	1	0	0	0	1	0	0	0	0	0	0	0	0	0	0	0	0	0	0	0	0	0	1	0	0	0	0	0	1	0	1	0	0	0	1	0	0	0	0	0	0	0	0	0	0	1	0	0	0	0	0	0	0	0	1	0	1	0	0	1	0	0	0	0	1	0	0	0	0	0	0	0	1	0	0	0	0	0	0	1	0	0	1	0	1	0	0	0	0	0	0	1	1	0	0	0	1	0	0	0	1	0	0	0	0	0	0	0	0	0	0	0	0	0	0	0	0	0	0	0	0	0	0	0	0	0	1	0	0	0	1	0	0	0	1	1	0	0	0	1	1	1	0	0	0	1	0	0	1	0	0	0	0	0	0	0	1	0	0	1	0	0	0	0	0	0	1	0	0	0	0	0	0	1	1	0	0	1	0	0	0	1	0	1	0	0	0	0	0	0	0	0	0	0	0	0	0	0	0	0	0	0	0	0	0	0	0	0	0	0	0	0	0	0	0	0	0	0	0	0	0	0	0	0	0	0	0	0	0	0	1	0	0	0	0	0	0	0	0	1	0	0	0	0	0	0	1	0	0	0	0	0	0	1	0	0	0	0	0	0	0	1	1	0	0	0	0	0	0	0	0	0	0	0	0	0	1	0	0	0	0	0	0	0	0	1	0	0	0	0	0	0	0	0	0	0	0	1	0	0	0	0	1	0	0	0	0	1	0	0	0	0	0	0	0	0	0	0	0	0	0	0	0	0	0	0	0	0	0	0	0	0	0	1	0	0	0	0	0	0	0	1	0	1	0	0	0	0	0	0	0	1	0	0	0	0	0	0	1	0	1	0	1	1	0	0	0	0	0	0	0	0	0	0	0	0	0	0	0	0	0	0	0	1	0	0	0	0	0	0	0	0	0	0	0	1	1	0	0	0	0	1	1	0	0	0	0	0	0	0	1	1	0	0	0	0	0	0	0	0	0	0	0	1	0	1	0	1	1	0	0	0	0	0	0	0	0	0	0	0	0	0	0	0	0	0	0	0	0	0	0	0	0	0	0	0	0	0	0	0	0	0	0	0	0	0	0	0	0	0	0	0	1	0	0	0	0	0	0	1	0	0	0	0	0	0	0	1	0	0	0	0	0	0	0	0	0	0	0	1	0	0	0	0	1	0	0	0	0	1	0	0	0	0	0	0	0	0	0	0	0	0	0	1	0	0	0	0	0	0	0	0	0	0	0	0	0	0	0	1	1	0	0	0	0	0	0	0	0	0	0	0	0	1	0	0	1	1	1	0	1	0	0	0	0	0	0	0	1	0	0	0	0	1	0	0	0	0	0	0	0	0	0	1	0	0	0	0	0	0	0	0	0	0	0	1	1	0	1	0	0	1	0	1	0	1	0	0	0	0	1	0	0	0	1	0	0	1	0	0	1	1	0	0	1	0	0	0	0	0	0	0	0	0	0	0	0	0	0	0	0	0	0	0	0	0	0	0	0	0	1	0	0	1	0	0	0	0	0	0	0	0	0	0	0	0	0	0	0	0	0	0	1	0	0	0	0	0	0	0	0	0	0	0	0	0	0	1	1	0	0	0	0	0	1	0	0	0	0	0	0	0	0	0	0	0	0	1	0	0	0	0	0	0	0	0	0	0	0	1	0	1	0	1	0	0	0	1	0	0	0	1	0	0	0	0	0	0	0	1	0	1	0	0	0	0	0	0	0	0	0	0	0	0	0	0	0	0	0	0	0	0	0	0	0	0	0	0	0	1	0	0	0	0	0	0	0	0	0	0	0	0	0	0	0	0	0	0	0	0	0	1	0	0	0	0	0	0	0	0	0	0	1	0	0	0	1	0	0	1	0	0	0	0	1	0	0	1	0	0	0	0	0	0	0	0	0	0	0	0	0	0	0	0	0	0	1	0	1	1	1	0	0	0	0	1	0	1	0	1	0	0	0	0	1	0	0	0	0	0	0	0	1	0	0	1	0	0	0	0	0	0	0	1	0	0	0	0	0	0	0	0	1	0	1	0	0	0	0	1	0	1	0	0	0	0	0	0	0	1	0	0	0	0	0	1	1	0	0	0	1	1	0	0	1	0	0	0	0	0	0	0	0	0	0	0	0	0	1	1	0	0	0	1	0	0	0	0	0	0	0	0	0	0	0	0	0	0	0	0	0	1	0	0	0	0	0	0	0	0	0	0	0	0	0	1	0	1	0	0	1	0	0	0	0	0	0	0	0	0	0	0	0	0	0	1	0	0	0	0	0	0	0	0	0	0	0	0	0	0	1	0	1	0	0	0	0	0	0	0	0	0	0	0	0	0	1	0	0	0	0	0	0	0	1	0	0	0	0	0	0	0	0	0	0	1	1	0	0	0	0	0	0	0	0	0	0	0	0	0	0	0	0	0	0	0	0	0	0	0	0	0	0	0	1	0	0	1	0	0	0	0	0	0	0	0	1	1	0	0	0	0	0	0	0	1	0	0	0	0	0	0	0	0	1	0	0	0	0	0	1	0	0	0	0	0	0	0	0	1	0	0	0	0	0	0	0	0	0	0	0	0	0	0	0	0	0	0	0	0	0	0	0	0	0	0	0	0	0	0	0	0	1	0	0	0	0	1	0	0	0	0	0	1	0	0	0	0	1	0	0	0	0	0	0	0	0	0	0	0	0	0	0	0	0	0	0	0	0	0	0	0	0	0	0	0	0	0	0	0	1	0	0	0	0	0	0	0	0	0	0	0	0	0	1	0	0	1	0	0	0	0	0	0	0	0	0	1	0	0	0	1	0	0	0	0	0	0	0	0	0	0	0	0	0	0	0	0	0	0	0	0	0	0	1	0	0	0	0	0	0	1	0	0	0	1	0	0	0	0	0	1	0	0	0	0	0	0	0	0	0	0	0	0	0	0	0	1	0	0	0	0	0	0	0	0	0	0	0	0	0	0	0	0	0	0	0	0	1	0	0	0	0	1	0	0	0	0	0	0	0	0	0	0	0	0	1	0	0	0	0	0	0	0	0	0	1	0	0	0	1	0	0	0	0	0	0	0	0	1	0	0	0	0	1	0	0	1	0	0	0	1	1	0	1	0	0	0	0	0	0	0	0	0	0	0	1	0	0	0	0	0	0	0	0	0	0	0	0	0	0	0	0	0	0	0	0	0	0	0	0	0	0	0	0	0	0	0	0	0	0	0	0	0	0	0	1	0	0	0	0	0	0	0	0	0	0	0	0	0	0	0	0	1	0	0	0	0	0	0	0	0	0	0	0	0	1	0	0	0	0	0	0	0	0	0	0	0	0	0	0	0	1	0	1	0	0	0	0	0	0	0	0	0	0	0	0	1	0	1	0	0	0	0	0	0	0	0	1	0	0	0	0	0	0	1	1	1	0	1	0	0	0	0	0	0	0	0	0	0	0	1	0	0	0	1	1	0	0	0	0	1	0	0	0	0	0	0	0	0	1	0	0	0	0	1	0	0	0	0	0	0	0	0	0	0	0	0	1	0	0	0	0	0	0	0	0	0	0	0	0	0	0	0	0	0	0	0	0	0	0	0	1	0	0	0	1	0	1	0	0	0	0	0	0	0	0	0	0	1	0	0	0	0	0	0	0	0	0	1	0	0	0	1	0	0	0	0	1	0	0	0	0	0	0	0	0	0	0	0	1	1	0	0	1	0	1	0	0	0	0	0	0	0	0	0	1	0	0	0	0	0	0	0	0	0	0	0	0	0	0	0	0	0	0	0	0	0	0	0	0	0	0	0	0	0	0	0	0	0	0	0	0	0	0	0	0	0	0	0	0	0	0	0	0	0	0	0	1	0	1	0	0	0	0	0	0	0	0	1	0	0	0	0	0	0	0	0	0	0	0	0	1	0	0	1	0	0	0	1	0	0	0	0	0	0	1	0	0	0	0	0	1	0	0	0	0	0	0	0	0	0	0	0	1	0	0	0	0	1	0	0	0	0	0	0	0	0	0	0	0	0	0	0	0	1	0	0	0	0	0	0	0	0	0	0	0	0	0	1	0	0	0	0	0	1	1	1	0	0	0	0	1	1	0	0	1	0	0	0	1	0	0	0	0	0	0	0	0	0	0	0	0	0	0	0	0	0	0	1	0	0	0	0	0	0	0	0	0	0	0	0	0	0	0	0	0	0	0	0	0	0	0	0	0	0	0	0	1	0	0	1	1	0	0	0	0	0	0	0	0	0	0	1	0	0	0	0	0	0	0	0	0	0	0	0	0	0	0	0	0	0	1	0	0	1	0	1	0	0	0	0	0	0	0	0	0	0	0	1	0	0	1	0	0	1	0	0	0	0	0	0	0	0	0	1	0	0	0	1	0	0	0	0	0	0	0	0	0	1	0	0	0	0	0	0	1	0	0	0	0	0	0	0	0	0	0	0	0	0	0	1	0	0	0	0	0	0	0	0	0	0	0	0	0	1	0	1	0	0	0	0	0	0	0	0	0	0	0	0	0	0	0	0	0	0	0	0	1	0	0	0	0	0	0	0	0	0	0	1	1	0	0	1	0	0	1	0	0	0	0	1	1	0	0	0	0	0	1	0	0	0	0	0	0	0	0	0	1	0	1	0	0	0	0	1	0	0	0	1	0	0	0	0	0	0	0	0	0	0	0	1	0	0	1	0	0	0	0	0	0	0	0	1	1	0	0	1	1	0	0	0	0	0	0	0	0	0	0	0	0	0	0	0	0	0	0	0	0	0	1	0	0	0	0	0	0	0	0	0	0	0	1	0	0	0	0	1	1	0	1	1	0	0	1	0	0	0	0	1	0	0	1	0	1	0	0	0	0	0	1	0	0	0	0	0	0	0	0	0	0	0	0	0	0	0	1	0	0	0	0	0	0	0	0	0	0	0	0	1	0	0	1	0	0	0	0	1	0	0	0	0	0	1	0	0	0	0	0	0	0	0	0	0	0	0	0	0	0	1	0	0	0	1	0	1	0	0	0	0	0	0	0	0	0	0	0	0	1	0	0	0	0	0	1	0	0	0	0	0	0	0	0	0	0	0	0	0	0	0	1	1	0	0	1	0	0	0	0	0	0	0	0	0	0	0	0	0	0	0	0	0	0	0	0	0	0	0	0	0	1	0	0	0	0	0	0	0	0	0	0	0	0	0	0	0	0	0	0	1	0	1	1	0	0	0	1	0	0	0	0	0	0	0	0	0	0	0	0	0	1	0	1	1	0	0	0	0	0	0	0	0	0	0	0	1	0	0	0	1	0	0	0	0	0	0	0	0	0	0	1	0	0	0	0	0	0	0	0	0	0	0	0	0	0	0	0	0	0	0	1	0	0	0	0	0	0	1	0	0	0	0	0	0	1	0	0	0	0	0	1	0	0	0	0	0	0	0	0	1	0	0	0	0	1	0	0	0	0	0	0	0	0	0	0	0	1	0	0	0	0	0	0	0	0	0	0	0	0	0	0	0	0	0	0	0	0	0	0	0	0	0	0	0	0	0	0	0	1	0	0	0	0	1	0	0	0	0	0	0	0	0	0	0	0	0	0	0	0	0	1	0	0	0	0	0	1	0	0	0	0	1	0	0	0	0	0	0	0	0	0	0	0	0	0	0	0	1	0	1	0	1	0	0	0	0	0	0	0	0	0	0	0	0	1	0	1	0	0	0	1	0	0	0	0	0	0	0	0	1	0	0	0	0	0	0	1	0	0	0	0	1	0	1	0	0	0	0	0	0	0	0	1	0	0	0	0	0	0	0	0	1	1	0	0	0	0	0	0	0	0	0	0	0	0	0	0	0	0	0	0	0	1	0	0	0	1	0	1	0	0	0	0	0	1	0	0	1	0	0	0	0	1	0	1	0	0	0	0	0	1	0	0	0	0	1	0	0	0	1	0	0	0	0	0	0	0	0	0	0	0	0	0	1	0	0	0	0	0	0	0	0	1	0	1	0	0	0	0	1	0	0	0	0	0	0	0	0	0	0	0	0	0	1	1	0	0	0	0	0	0	0	1	1	1	0	0	0	1	0	0	1	0	1	0	0	0	0	0	0	0	0	0	0	0	0	1	1	0	0	0	0	0	0	0	0	0	0	0	0	0	0	0	0	0	0	1	0	0	0	0	0	0	0	0	0	0	0	0	0	0	0	0	0	0	1	0	0	0	0	0	0	0	0	0	0	0	0	0	0	0	0	1	0	0	0	0	0	0	1	0	0	1	0	0	0	1	1	0	0	1	0	0	0	0	0	0	0	0	0	0	0	0	0	0	0	0	0	0	0	0	0	0	0	0	0	0	0	0	0	0	0	1	0	0	0	0	0	0	0	0	0	0	0	0	1	0	0	0	1	1	0	0	0	1	0	0	0	0	1	0	0	1	0	0	0	0	0	0	0	0	0	0	0	0	1	1	0	0	0	0	1	0	0	1	0	0	1	1	1	1	0	0	0	0	0	0	0	0	0	0	1	0	0	0	0	0	0	0	0	0	0	0	0	1	0	1	1	1	0	0	0	0	0	0	0	1	0	0	0	0	0	0	0	0	0	0	0	1	0	1	0	0	0	0	0	0	1	0	0	0	1	0	0	0	1	0	1	0	0	0	0	0	1	1	0	0	0	0	0	0	0	0	0	1	0	1	0	0	0	1	0	1	0	0	0	0	1	0	0	0	0	0	0	0	0	0	0	0	0	1	0	1	0	0	0	0	0	0	0	0	0	1	0	1	1	1	0	0	1	0	0	0	0	0	0	0	1	0	0	1	0	0	1	0	0	0	0	0	0	0	0	1	0	0	0	0	0	0	0	0	0	0	0	0	0	0	1	0	0	0	0	0	1	0	1	0	0	0	0	0	0	1	0	0	0	1	0	0	0	0	0	0	1	0	0	1	0	0	0	0	0	0	0	0	1	0	0	0	0	0	0	0	0	1	0	0	0	0	0	0	0	1	0	0	1	1	0	0	0	0	0	0	0	0	0	0	0	1	0	0	0	0	0	1	0	0	1	0	0	0	0	0	0	0	1	1	0	0	0	0	0	0	0	0	0	0	0	0	0	0	1	0	0	0	0	0	0	0	0	0	0	0	0	1	0	0	0	0	0	0	0	0	0	0	0	0	0	1	1	0	1	0	0	0	0	0	0	0	0	0	0	0	1	0	0	1	1	0	0	0	0	0	0	0	0	0	0	0	0	1	0	0	0	0	0	0	0	0	0	0	0	0	0	1	0	0	1	1	0	0	0	0	0	0	0	0	0	0	0	0	0	0	0	0	0	0	0	0	0	1	0	0	0	0	0	0	0	0	0	0	0	0	0	0	1	0	0	0	0	0	0	0	0	0	0	1	0	0	1	0	0	1	0	1	1	0	0	1	0	0	0	0	0	0	0	0	0	1	0	0	0	0	0	1	0	0	0	0	0	0	0	0	0	0	0	0	0	0	0	0	0	0	1	0	0	0	1	0	0	0	0	0	1	0	0	1	0	0	0	0	1	0	0	0	0	0	0	0	1	0	1	0	1	0	0	0	0	0	0	0	0	0	0	1	1	0	0	0	0	0	0	0	0	0	0	1	0	0	0	0	1	0	0	0	0	0	0	0	1	0	1	0	0	0	0	0	0	0	0	0	0	0	0	1	0	0	0	0	0	0	0	0	0	0	0	0	0	0	0	0	0	0	0	0	1	0	0	0	0	0	0	0	0	0	0	1	0	0	0	0	0	0	0	1	0	1	0	0	0	0	0	0	0	0	0	1	0	0	0	0	0	1	0	0	0	0	0	0	0	0	0	0	0	1	0	0	0	0	0	0	0	0	0	0	0	0	0	0	0	0	0	0	0	0	0	0	0	1	0	0	0	0	0	0	0	0	0	0	0	0	0	0	0	0	0	0	0	0	0	0	0	0	0	0	0	1	0	0	0	0	0	1	0	0	0	0	0	1	0	0	0	0	0	0	1	0	0	0	0	0	0	0	0	0	0	0	0	0	0	0	0	0	0	1	0	0	0	0	0	0	0	0	0	0	0	0	0	0	0	0	0	0	0	1	1	0	0	0	0	0	0	0	0	1	0	0	0	1	0	0	1	0	0	0	0	1	0	0	0	0	0	0	0	0	0	0	0	0	0	0	0	0	0	0	0	0	0	0	0	0	0	0	0	0	0	0	0	0	0	0	0	0	1	0	0	0	0	0	0	0	1	0	0	0	0	0	0	0	0	0	0	0	1	0	0	0	1	1	0	0	0	0	0	0	0	0	0	0	0	0	0	0	0	0	0	0	0	0	0	0	0	0	0	0	0	0	0	0	0	0	0	0	0	0	1	0	0	0	0	0	0	0	0	0	1	0	0	0	0	0	0	0	0	0	1	1	0	0	0	0	0	0	0	1	0	0	0	1	0	1	1	0	0	0	0	0	0	0	0	0	0	0	1	0	0	0	0	0	1	0	0	0	0	0	0	0	0	1	0	0	1	0	0	1	0	0	0	0	0	0	1	0	0	0	0	1	0	0	0	0	0	0	0	0	1	0	0	0	0	0	0	0	0	0	0	1	0	1	0	1	0	0	0	0	0	0	0	0	0	0	0	0	0	0	0	0	0	0	1	1	0	1	0	0	0	0	0	0	0	0	0	0	0	0	0	0	0	0	0	1	1	0	0	0	0	0	0	0	0	0	0	0	0	0	0	0	0	0	0	1	1	0	0	1	0	0	0	1	0	0	0	0	0	0	0	0	0	1	0	0	1	0	0	0	0	0	0	0	0	0	0	0	0	0	0	0	0	0	0	0	0	0	0	0	0	0	0	0	0	0	0	0	0	0	0	0	1	0	0	1	0	0	0	0	0	0	0	0	1	0	0	0	0	0	0	0	0	0	0	0	0	0	1	0	0	0	0	0	0	0	0	0	0	0	0	0	0	0	0	1	0	0	0	0	1	0	0	1	0	0	0	0	0	0	1	0	0	0	1	0	0	0	0	0	0	0	1	0	0	0	0	0	0	0	0	1	0	0	0	0	0	0	0	1	0	0	0	1	0	1	0	0	0	0	0	1	0	0	0	0	0	1	0	0	0	0	0	0	1	1	0	0	0	1	0	0	0	0	0	0	0	0	1	1	0	0	0	0	0	0	1	0	0	1	0	0	0	0	0	0	0	0	0	1	0	0	0	0	1	0	0	0	1	0	0	0	0	0	0	0	0	0	0	0	0	0	0	0	0	1	0	0	0	0	0	0	0	0	0	0	0	0	0	0	0	0	1	0	0	0	1	0	0	0	1	1	0	0	1	0	0	0	0	0	0	0	0	0	0	1	0	0	0	0	1	0	0	0	0	0	0	0	0	1	0	0	0	1	0	0	0	0	0	0	0	0	0	0	0	0	0	0	0	0	0	0	0	0	0	1	0	1	0	0	1	0	0	0	0	1	0	1	0	0	0	0	0	0	0	0	0	0	0	0	0	1	1	0	0	0	0	0	0	0	0	0	0	0	0	0	1	0	0	0	1	0	0	0	0	0	0	0	0	0	1	0	0	0	0	0	0	0	0	0	0	0	0	0	0	0	0	0	0	0	0	0	0	0	0	1	0	0	0	0	0	0	0	0	0	0	0	0	0	0	1	0	0	0	0	0	0	0	0	1	1	0	0	1	0	0	0	0	0	0	0	0	1	0	0	0	0	0	0	0	0	0	1	0	0	0	1	0	0	1	0	0	0	0	0	0	0	0	1	0	0	0	1	0	1	0	1	1	0	1	0	0	0	0	1	0	0	0	0	0	0	0	0	1	0	0	1	0	0	0	0	0	0	0	0	0	0	0	0	0	1	0	0	0	0	0	0	0	0	0	0	0	0	0	0	0	0	0	0	0	0	1	0	0	0	0	0	0	0	0	0	0	0	0	0	0	0	0	0	0	0	0	1	0	0	0	0	1	1	0	0	0	1	0	0	0	0	0	0	0	0	0	0	0	0	0	0	0	1	0	0	0	0	0	0	0	0	0	0	0	0	0	0	0	0	0	0	0	0	0	1	0	0	0	0	0	0	0	0	0	0	0	0	0	0	0	0	0	0	0	0	1	0	0	0	0	0	0	0	0	0	0	0	0	0	0	0	0	0	0	0	0	0	0	0	0	0	0	0	0	0	0	0	0	0	0	0	0	0	0	1	0	0	0	0	0	0	0	1	0	0	0	1	0	0	0	0	1	0	0	0	0	0	0	1	1	0	0	0	0	0	0	0	0	0	0	0	0	1	0	0	0	0	0	1	0	0	0	0	0	0	1	1	1	0	0	0	0	0	0	0	1	0	1	0	1	1	0	0	0	0	0	0	0	0	0	0	0	0	0	0	0	1	0	0	0	0	0	0	0	0	0	0	0	0	0	1	0	0	0	0	0	0	0	0	0	0	0	0	0	0	0	0	0	0	0	0	0	0	0	0	0	0	1	0	1	0	0	0	0	0	0	0	0	0	0	0	0	0	0	0	0	0	0	0	0	0	0	0	0	0	0	1	0	0	0	0	0	0	0	0	0	0	0	0	0	0	0	0	0	0	0	0	0	0	0	0	0	0	0	0	0	0	0	0	0	0	0	0	0	0	0	0	0	0	0	0	0	0	0	0	0	0	1	0	0	0	0	0	0	1	0	1	0	0	0	0	0	1	0	1	0	1	0	0	0	0	1	0	0	1	0	1	1	0	0	0	1	0	0	0	0	0	0	0	0	0	0	0	0	1	0	0	0	0	0	0	0	0	1	0	0	0	0	0	0	0	0	0	0	1	0	0	0	0	0	0	0	0	1	0	0	0	0	1	1	0	1	0	0	0	0	0	0	0	0	0	0	0	0	0	0	0	0	1	0	1	0	1	0	0	1	0	0	0	0	0	0	0	0	0	0	0	0	0	0	0	0	1	0	0	1	0	0	0	0	0	0	1	1	0	0	0	0	0	0	0	0	0	0	0	0	0	0	0	0	1	0	0	0	0	0	1	1	1	0	1	0	0	0	0	0	1	0	0	0	0	0	0	0	0	0	0	1	0	0	1	0	0	1	1	0	0	1	0	0	0	0	0	1	0	0	0	0	0	0	0	0	1	0	0	0	0	0	1	0	0	0	0	0	0	0	0	1	0	0	0	0	0	0	0	0	0	1	1	1	0	0	0	0	1	0	0	0	0	0	0	1	0	0	0	0	1	0	0	1	0	0	0	1	1	0	0	0	0	0	0	1	0	0	0	0	1	0	0	0	0	0	0	0	0	0	0	0	0	0	0	0	1	0	0	0	0	0	0	0	0	0	0	0	1	0	0	0	0	0	0	0	1	1	0	0	0	0	0	0	0	0	0	0	0	1	0	1	0	0	0	0	0	0	0	0	0	0	0	1	0	0	0	0	0	0	0	0	0	0	0	0	1	0	0	0	0	0	0	0	0	0	0	0	0	0	0	0	1	0	0	0	0	0	1	0	0	0	0	1	0	1	0	1	0	1	0	0	1	0	0	1	0	0	0	0	0	0	0	0	0	0	0	0	0	0	0	0	0	0	0	1	1	1	0	0	0	0	1	0	0	0	0	0	0	0	1	1	1	1	0	0	0	0	0	0	0	0	0	0	0	0	1	0	0	0	1	0	0	0	1	0	1	1	0	0	0	0	0	0	0	0	0	1	0	0	0	0	0	0	0	0	0	0	0	0	0	0	0	0	0	0	0	0	0	0	0	0	0	0	0	0	0	0	0	0	0	0	0	0	0	0	0	0	0	0	0	0	1	0	0	0	0	0	0	0	0	0	0	0	0	0	0	0	0	0	1	0	0	0	0	1	1	0	1	0	0	0	0	0	0	0	0	1	0	0	0	0	0	0	1	0	0	1	0	0	0	0	1	0	0	0	0	0	0	0	0	0	0	0	0	0	0	0	0	0	0	0	0	0	0	1	0	0	0	0	0	0	0	0	0	0	1	0	0	0	0	0	0	0	0	0	0	0	0	0	0	0	1	0	0	0	0	0	0	0	0	0	0	0	0	1	0	0	0	0	0	1	0	0	0	0	0	0	0	0	0	1	0	0	0	0	0	0	0	0	0	0	0	0	1	0	0	0	0	0	1	0	0	0	0	0	0	0	0	0	1	0	1	0	1	0	0	0	0	0	0	0	0	0	0	0	0	1	0	0	0	0	0	0	0	0	0	0	0	0	1	0	0	0	0	0	0	0	0	0	0	0	0	0	0	0	0	0	0	0	1	0	0	0	0	0	0	0	0	0	0	0	0	1	0	0	0	0	0	0	0	0	0	0	0	0	0	0	0	0	0	0	0	1	1	0	1	0	0	0	0	0	0	0	0	0	1	0	1	0	0	0	1	0	1	0	0	0	0	0	0	0	0	0	0	0	1	0	0	0	0	1	0	1	0	0	0	0	0	0	0	0	0	0	0	0	0	0	0	0	0	0	0	1	0	1	0	0	0	0	0	0	0	0	0	0	0	0	0	0	0	0	0	0	1	0	0	0	0	0	0	0	0	0	0	0	0	0	0	0	0	0	0	0	1	0	0	0	0	0	0	0	1	0	0	0	1	0	0	0	0	0	0	0	1	0	0	0	1	0	0	0	0	0	1	0	0	1	0	0	0	0	0	0	0	0	0	0	0	0	0	1	1	1	0	0	0	0	0	0	0	0	0	1	0	0	0	0	0	0	0	0	0	0	1	0	1	1	0	0	0	0	0	0	1	0	0	0	0	0	0	0	0	0	0	0	0	0	1	0	0	0	0	0	1	1	0	0	0	0	0	0	0	0	0	0	0	0	0	1	0	0	0	0	1	0	1	0	0	1	1	0	0	0	0	0	0	1	0	0	1	0	0	0	0	0	0	0	0	0	0	0	0	0	0	0	1	0	0	1	0	0	0	0	0	0	0	0	0	0	0	0	0	0	0	0	0	0	0	0	0	0	0	1	1	0	0	0	0	0	0	0	0	0	0	0	1	1	0	0	0	1	0	0	0	1	1	0	0	0	1	0	0	1	1	0	0	0	0	1	0	0	0	0	0	0	0	0	0	0	1	0	0	0	0	0	0	0	0	0	0	0	0	1	1	0	0	0	0	0	0	0	0	0	0	0	0	0	1	1	0	0	0	0	0	0	0	1	0	0	0	0	0	0	0	0	1	1	0	0	0	0	0	0	0	0	0	0	0	0	0	0	1	0	1	0	0	1	0	0	0	0	0	0	0	0	0	0	0	0	0	0	0	0	0	0	0	0	1	1	0	0	0	0	0	0	0	0	0	1	0	0	0	0	0	0	0	0	0	0	0	1	0	0	0	0	0	0	0	0	0	0	0	0	0	0	0	0	0	0	0	0	0	0	0	0	0	0	0	0	0	0	0	0	0	0	0	1	0	0	1	0	0	0	1	0	1	0	0	0	0	0	0	1	1	1	0	0	0	0	0	0	0	0	0	0	0	0	0	0	0	0	0	0	0	0	0	0	0	0	0	0	0	0	0	0	0	0	1	0	0	0	0	0	0	0	0	0	0	0	0	0	0	0	0	0	0	0	0	0	0	0	0	0	1	0	0	0	0	0	0	0	0	0	0	0	0	0	0	0	0	0	0	0	0	0	0	0	0	0	1	0	0	0	0	0	0	0	1	0	1	0	0	0	0	0	0	0	0	0	1	1	0	0	0	1	0	0	0	0	0	0	0	1	0	0	1	0	0	0	1	0	0	0	1	0	0	0	0	0	0	1	0	0	0	0	0	0	0	0	0	0	0	0	1	0	0	0	0	0	0	0	0	1	1	0	0	0	0	0	0	0	0	0	0	0	0	0	0	1	0	0	0	0	0	0	0	0	0	0	0	0	0	0	0	0	0	0	0	1	0	0	0	0	0	0	0	0	0	0	0	0	0	0	0	0	0	0	0	0	0	0	0	0	0	0	0	0	0	1	1	0	1	0	1	0	0	1	0	0	0	0	0	0	1	0	0	1	0	0	0	0	1	0	0	0	0	0	0	0	0	0	0	1	0	0	1	0	1	0	0	0	0	0	0	0	0	0	0	0	0	0	0	0	0	0	1	0	1	1	0	1	0	0	0	0	0	0	1	1	1	0	0	0	0	0	0	0	0	0	1	1	1	0	0	0	0	0	0	0	1	1	1	0	0	0	0	0	0	0	0	0	1	0	0	1	0	0	0	0	0	1	0	0	0	0	0	0	1	0	0	0	1	0	0	0	0	1	0	0	1	0	0	0	1	0	0	1	0	0	0	0	1	0	0	0	0	0	0	1	1	0	0	0	0	1	0	1	0	0	0	0	0	1	1	0	0	0	0	1	0	0	0	0	0	0	0	0	0	0	0	1	0	0	1	1	0	0	0	0	0	0	1	1	0	0	0	0	1	0	0	0	0	0	0	0	0	0	0	1	0	0	0	0	0	0	1	0	0	0	0	0	0	0	0	0	0	0	0	0	0	0	0	0	1	0	0	0	0	0	0	0	0	0	0	0	0	0	0	0	0	0	0	0	1	0	1	0	0	0	1	0	1	0	0	0	1	0	1	0	0	0	0	1	0	0	0	1	0	0	0	1	0	1	0	0	0	0	0	0	0	0	1	0	0	0	0	1	0	0	0	0	0	0	1	0	0	1	0	0	1	0	0	0	0	1	0	0	0	0	1	0	1	0	0	0	0	0	0	0	0	0	0	0	1	0	0	0	0	0	0	0	0	0	0	0	0	0	0	0	0	0	0	0	0	0	0	0	0	0	0	0	0	0	0	0	0	0	1	1	0	0	0	0	0	0	0	0	0	0	0	0	0	0	0	0	0	0	0	1	0	0	0	0	0	1	0	0	1	0	0	1	1	0	0	0	0	1	0	0	0	0	0	0	0	0	0	0	0	1	0	0	0	0	0	0	0	1	0	0	0	0	0	0	0	0	0	0	0	0	0	0	0	0	1	0	0	1	0	0	0	0	0	0	0	0	0	0	0	0	0	0	0	0	0	0	0	0	0	0	0	0	1	0	0	1	0	0	1	1	0	0	0	0	0	0	0	0	0	0	0	0	1	0	0	0	1	0	1	0	1	0	0	0	0	0	0	0	0	0	0	0	0	0	0	0	0	0	0	0	0	0	0	0	0	0	0	0	0	1	0	0	0	0	0	0	0	0	0	1	0	0	0	0	0	0	0	0	0	1	0	0	0	0	0	0	0	0	0	0	0	1	0	0	0	0	0	0	0	0	0	0	1	0	0	0	1	0	0	0	0	0	0	0	0	0	0	0	0	0	0	0	0	1	0	0	0	1	0	0	0	1	1	0	1	1	0	0	1	1	0	0	0	0	0	0	1	0	0	0	1	0	0	0	0	1	0	0	0	0	0	0	0	0	0	0	1	1	0	1	0	0	0	0	1	0	0	1	0	1	1	1	0	0	0	0	0	0	0	1	0	0	0	0	0	0	1	0	0	0	1	0	0	0	0	0	1	0	1	0	0	0	0	0	0	0	0	0	0	0	0	0	0	0	0	0	0	0	0	1	0	0	0	0	0	1	0	0	1	0	0	0	0	0	0	0	1	0	1	0	0	0	0	0	0	0	1	0	0	0	0	0	0	1	0	0	0	0	1	0	0	0	0	0	0	0	0	0	0	0	0	0	0	0	0	0	0	1	0	1	1	0	0	0	0	0	0	0	0	0	0	0	0	0	1	0	0	0	0	0	0	0	0	0	0	0	0	0	0	0	0	1	0	0	0	0	0	1	0	0	0	0	1	0	0	0	0	0	0	0	0	0	1	0	0	1	0	0	0	0	0	0	0	0	0	0	0	0	0	0	1	1	0	0	0	0	0	0	0	1	0	1	0	0	0	0	0	0	0	0	0	0	0	0	0	0	0	0	0	0	1	0	0	0	0	0	0	0	0	0	0	0	0	0	0	0	0	0	1	0	0	0	0	0	0	0	1	0	0	0	0	0	0	0	0	1	1	0	0	0	0	0	0	0	0	0	0	1	0	0	0	0	0	0	0	0	0	0	0	0	0	0	1	0	0	0	0	0	0	0	1	0	0	0	0	0	0	0	0	0	0	0	0	0	0	0	0	1	0	0	0	0	0	0	0	1	0	0	1	0	0	0	0	1	0	0	1	0	0	1	0	0	1	0	0	0	0	0	0	0	0	0	0	0	0	0	0	0	0	0	0	0	0	0	0	0	0	1	0	0	0	1	0	0	0	0	0	0	0	0	1	0	1	0	0	0	0	0	0	0	0	1	1	0	0	0	0	0	0	0	0	0	1	0	0	0	0	0	1	0	0	0	1	1	0	0	0	1	0	0	0	0	0	0	0	0	0	0	0	0	0	0	0	1	0	1	0	0	0	0	0	0	0	0	0	0	0	0	0	1	0	0	1	1	1	0	0	0	0	0	0	1	0	0	0	0	0	0	0	1	0	0	0	0	0	0	0	1	0	0	0	0	0	0	0	0	0	0	0	0	0	0	0	0	0	1	0	0	0	0	0	0	0	0	0	0	0	1	0	0	0	0	0	1	1	0	0	0	0	0	1	0	0	0	0	0	0	0	1	0	0	0	0	0	1	0	0	0	0	0	0	0	1	0	0	0	0	0	0	0	0	0	0	0	0	0	0	0	1	0	0	1	0	1	1	0	0	0	0	0	0	0	1	1	0	1	0	0	1	0	0	1	1	0	1	0	0	0	0	0	0	0	0	0	0	0	1	1	0	0	0	1	0	0	1	0	0	0	1	0	0	0	1	0	0	0	0	1	0	0	0	1	0	0	0	0	1	0	1	0	0	0	0	0	0	0	0	0	1	0	0	0	1	0	0	0	0	0	0	0	0	0	0	0	1	0	0	0	0	0	0	0	0	0	0	0	0	0	0	0	0	0	0	0	0	1	0	0	1	0	0	0	1	0	1	0	0	1	0	0	0	0	0	0	0	0	0	0	0	0	0	0	0	0	0	0	0	0	1	0	0	0	1	0	0	0	0	0	0	0	0	0	0	1	0	0	0	0	0	1	0	0	0	1	0	0	0	0	0	0	1	0	0	0	1	0	0	0	0	0	0	0	0	0	0	0	1	0	0	1	0	0	0	0	0	0	0	0	0	0	0	0	0	0	0	0	0	0	0	0	1	0	0	0	0	0	0	0	1	1	0	0	0	0	0	0	0	0	0	1	0	0	0	0	0	0	0	0	0	0	0	0	0	0	0	0	0	0	0	0	0	0	0	0	1	0	1	0	1	0	0	0	0	0	1	0	0	0	0	0	0	1	0	0	1	0	0	0	0	1	0	1	0	1	0	0	0	0	0	1	0	0	0	0	0	0	0	0	1	1	0	0	0	0	0	0	0	1	0	1	0	0	0	0	1	0	0	0	0	0	1	0	0	1	0	1	0	0	1	0	0	0	0	0	1	0	0	0	0	1	0	0	0	0	0	0	0	1	0	1	1	0	1	0	0	1	1	0	0	0	0	0	0	1	0	0	0	0	0	0	0	0	1	0	0	0	0	0	1	0	1	0	0	0	0	0	0	0	0	0	0	0	0	0	0	0	0	1	0	0	0	0	1	1	0	0	0	0	0	0	0	0	0	0	0	0	0	0	0	0	0	0	0	0	0	0	0	0	0	0	0	0	0	0	0	0	0	0	0	0	0	0	0	0	1	0	0	0	1	0	1	0	0	0	1	0	0	0	0	0	0	0	0	1	0	0	0	0	0	1	0	0	1	0	0	1	0	0	0	0	0	0	0	0	0	0	1	1	1	0	1	0	0	0	0	1	0	1	0	1	0	1	0	0	0	0	1	0	0	0	0	1	0	0	1	0	0	1	0	0	0	0	0	0	0	0	0	0	0	0	0	1	0	0	0	0	0	0	0	0	1	0	0	0	0	0	0	0	0	0	0	0	0	0	0	0	0	0	0	1	0	0	1	0	0	0	0	0	0	0	0	0	0	0	0	0	0	1	1	0	0	0	0	1	0	0	0	0	0	0	0	0	0	0	0	1	0	0	1	0	0	0	1	0	0	0	0	0	1	0	0	0	0	0	0	0	0	0	0	0	0	0	0	0	0	0	0	0	0	0	0	0	1	0	0	0	0	0	1	0	1	1	1	0	0	1	0	0	0	0	0	1	1	0	0	0	0	0	0	1	0	0	0	0	0	0	1	0	0	1	0	0	0	0	1	0	0	1	1	0	0	0	0	0	1	0	0	0	0	0	1	0	0	1	0	0	0	0	0	0	0	0	0	0	0	0	0	0	1	0	0	0	0	0	0	1	1	0	1	0	0	0	0	1	0	0	0	0	0	0	0	0	0	0	0	0	0	0	0	0	1	0	0	1	0	1	0	0	0	0	0	0	0	0	0	0	1	0	0	1	0	0	0	0	0	0	0	0	1	0	0	0	0	0	0	0	0	0	0	0	0	0	0	0	0	1	0	0	0	1	1	0	0	0	0	0	0	0	0	0	0	0	0	1	1	0	0	1	0	0	0	0	1	0	0	0	0	0	0	0	0	0	0	0	0	0	0	0	0	0	0	0	0	0	0	0	0	0	0	0	0	0	0	0	0	0	0	0	0	0	0	0	0	0	0	0	1	0	0	1	0	0	0	0	0	0	0	0	0	1	0	0	0	0	0	0	0	0	0	0	0	0	0	0	0	0	0	0	1	1	0	0	1	0	0	0	0	0	0	0	0	1	0	0	1	0	0	0	0	0	0	0	0	0	0	0	0	0	1	0	0	0	0	0	1	0	0	0	0	0	0	0	0	0	0	0	0	1	1	0	0	0	0	1	0	1	0	0	0	0	0	0	1	0	0	0	0	0	0	0	0	1	0	0	0	0	0	1	0	0	0	0	0	0	1	0	0	0	1	0	0	0	0	0	0	0	0	0	0	1	0	0	0	0	0	0	0	0	0	0	0	0	0	0	1	1	0	0	1	1	0	0	1	0	0	1	0	0	0	1	0	1	0	0	0	1	0	0	1	0	0	0	0	0	1	0	0	0	1	0	0	0	0	1	0	0	0	0	0	0	0	0	1	0	0	0	0	0	0	0	0	0	1	0	0	0	0	1	0	0	0	0	0	0	0	1	0	0	0	1	0	0	0	1	0	0	0	0	0	0	0	0	0	0	0	0	1	0	0	0	0	0	0	0	0	0	0	0	0	0	0	0	0	1	0	0	0	0	0	1	0	0	0	0	0	0	0	0	0	0	0	0	0	0	0	0	1	0	1	0	1	0	0	0	0	0	0	1	0	0	1	0	1	0	0	0	0	0	0	0	0	0	0	0	0	0	0	0	0	1	0	1	1	0	0	0	0	0	0	0	0	1	0	0	0	0	0	0	0	0	0	0	0	0	0	1	0	1	0	0	1	1	1	0	0	1	0	0	1	0	0	0	0	0	0	0	1	1	0	0	0	1	0	1	1	0	0	0	0	0	0	0	0	0	0	0	0	0	0	0	0	0	0	0	0	1	1	1	0	1	0	0	0	0	1	0	0	0	0	1	0	0	1	1	0	0	0	0	0	0	1	0	0	0	0	0	0	0	0	0	0	0	0	0	0	0	0	0	1	1	1	0	1	0	0	0	0	0	0	0	0	0	0	0	0	0	0	0	1	0	0	0	0	0	1	0	1	1	0	0	0	0	0	1	0	0	0	0	0	0	0	1	0	0	0	0	0	0	0	0	1	0	0	0	1	0	0	1	0	0	0	0	1	0	0	0	0	0	0	0	0	0	0	0	0	0	0	0	0	0	0	0	1	0	0	0	0	0	0	1	0	1	0	0	0	0	0	0	0	1	0	0	0	0	0	0	0	0	0	1	0	1	0	0	0	0	0	0	0	0	1	0	0	0	0	0	0	0	0	0	0	0	0	0	0	1	1	0	1	1	0	0	0	0	0	1	1	0	0	0	0	0	0	0	0	0	0	0	0	0	0	0	0	0	0	1	0	0	0	0	1	0	0	0	0	0	0	0	0	0	1	0	0	0	0	0	0	0	0	0	0	1	0	0	0	0	0	0	0	0	0	1	0	0	1	0	1	0	0	0	0	0	0	0	0	0	1	0	0	0	0	1	1	0	1	0	0	0	1	0	1	0	0	0	0	0	0	0	0	0	0	0	0	0	0	1	0	0	0	0	0	0	0	0	0	0	0	0	0	0	0	0	0	0	0	0	0	1	1	0	0	0	0	0	0	0	0	0	1	1	1	0	0	0	0	0	0	0	0	0	0	1	0	0	0	0	0	0	0	0	0	0	0	0	0	0	0	0	0	0	0	0	0	0	1	0	0	0	0	0	0	0	0	1	1	0	0	1	0	0	0	0	0	0	0	0	0	0	1	0	0	0	0	1	0	0	0	0	1	1	1	0	1	0	0	0	0	1	0	0	1	0	0	1	0	0	0	0	0	0	0	1	0	0	0	0	0	0	1	0	0	0	0	0	1	0	0	0	0	1	1	0	0	0	0	0	0	0	0	0	0	0	0	0	0	1	1	0	0	0	0	0	0	0	0	0	0	0	0	0	1	0	0	0	1	0	0	1	0	1	0	0	0	0	0	0	0	0	0	0	0	0	1	0	1	0	1	1	0	0	0	0	0	0	0	0	0	1	1	0	0	1	0	1	0	0	0	0	0	0	0	0	0	1	0	0	0	0	0	1	0	0	0	1	1	1	0	0	0	0
C418S0089	0	0	1	0	1	0	1	0	0	0	0	1	0	0	1	0	0	0	0	0	0	0	0	1	1	0	1	0	0	0	0	0	0	0	0	0	0	0	0	0	0	1	0	1	0	1	0	0	1	0	0	1	0	0	1	0	0	0	0	0	1	0	0	1	0	0	0	1	0	0	0	0	0	1	0	1	1	1	0	0	1	0	0	1	0	1	1	0	1	1	0	0	0	0	0	0	0	1	1	0	0	0	1	0	1	0	0	1	1	0	0	0	1	1	0	0	1	0	1	0	0	1	0	0	1	1	1	0	0	0	1	0	0	1	0	0	0	1	0	0	0	0	0	0	0	0	0	1	0	0	0	0	1	0	1	0	1	0	1	0	1	1	0	0	1	0	0	1	1	0	0	0	0	1	0	1	1	0	1	1	0	0	0	1	0	0	0	0	1	0	0	1	1	1	0	0	0	0	0	0	1	1	1	0	0	1	0	1	1	0	0	0	0	0	1	0	0	0	0	1	0	0	0	0	1	0	1	1	0	0	0	0	1	0	0	0	0	0	1	0	0	1	1	0	0	0	0	0	1	0	0	1	1	1	0	0	1	1	1	0	0	1	0	0	1	0	1	0	0	0	1	1	0	0	0	0	0	0	0	0	0	0	0	1	0	1	1	1	1	0	0	0	1	0	0	0	0	0	1	0	0	1	0	1	0	1	1	1	0	0	1	0	0	0	0	0	1	0	1	0	0	0	0	0	0	0	0	0	0	0	0	0	1	0	0	0	1	0	1	0	1	0	1	0	1	0	0	0	0	0	0	0	0	0	0	0	0	0	1	0	0	1	1	1	0	1	0	0	0	0	0	1	0	0	0	0	0	0	0	1	1	1	1	0	1	0	0	0	1	0	1	1	0	1	0	1	0	0	0	0	1	0	0	1	0	0	1	0	0	0	1	0	1	1	0	0	0	0	0	0	0	0	0	1	0	0	1	1	0	0	0	0	0	0	0	0	0	0	0	0	1	1	0	0	0	0	0	1	1	0	0	0	1	0	0	0	0	1	1	0	0	0	1	1	0	1	0	1	0	0	1	1	0	0	1	0	0	0	0	0	0	0	0	0	1	1	0	0	0	0	0	1	1	1	1	0	1	0	0	0	1	0	0	0	0	0	0	0	0	0	1	1	0	0	1	0	0	1	0	0	1	0	1	1	1	0	0	0	0	1	0	1	0	0	0	0	0	0	0	0	1	1	0	1	0	0	1	1	1	1	0	0	1	0	0	0	0	0	0	0	1	1	0	0	0	1	0	0	1	0	0	0	1	1	0	1	1	0	0	0	0	0	0	0	1	0	1	0	0	1	0	0	0	0	0	0	0	0	0	0	1	0	1	0	0	0	1	0	0	1	0	1	0	0	0	0	0	0	0	0	0	0	1	0	0	0	0	1	0	1	0	0	0	0	1	1	1	0	1	1	1	0	0	0	1	1	1	0	0	0	0	1	1	1	0	1	0	0	0	1	0	1	0	0	1	0	0	1	0	0	1	1	0	1	0	0	0	1	0	0	0	1	1	0	1	0	0	0	0	1	1	1	0	0	1	0	0	0	1	0	0	0	0	0	0	0	0	0	1	0	1	0	1	0	1	1	0	0	0	0	0	0	1	1	1	1	0	0	0	0	1	1	0	1	0	1	0	0	0	0	1	1	0	0	0	0	0	1	0	1	0	0	0	0	0	1	0	1	0	0	0	0	0	0	0	1	0	0	0	0	0	1	0	0	0	0	0	0	1	0	0	0	0	0	1	0	0	0	0	0	0	0	0	0	0	0	1	0	0	0	0	1	1	0	0	0	0	0	0	0	1	1	0	0	0	0	1	1	1	0	0	1	0	0	0	1	1	0	0	1	0	1	1	1	0	0	1	0	0	0	0	0	1	1	0	1	1	0	0	0	0	0	1	1	0	1	0	0	0	1	0	1	0	1	1	0	0	0	0	0	1	0	0	0	0	0	1	0	0	0	0	1	1	0	1	0	1	1	1	1	0	0	0	1	0	1	0	0	0	0	1	0	1	0	0	0	0	0	0	1	0	1	0	1	0	0	1	0	1	0	1	0	0	1	1	0	1	0	1	0	0	0	1	1	0	0	1	1	1	1	0	0	0	0	1	0	0	0	0	1	0	1	0	0	0	1	0	0	0	0	0	0	0	0	1	0	0	1	0	0	0	0	0	0	0	0	0	0	0	0	0	0	1	0	1	1	0	1	0	0	1	1	0	0	1	0	1	1	0	0	0	1	1	0	1	1	0	0	0	1	1	1	1	1	1	0	0	0	0	1	0	0	1	0	0	0	0	0	0	0	0	0	1	0	0	0	0	0	0	0	0	0	0	0	0	0	1	0	1	1	0	1	0	0	1	1	1	0	1	1	0	0	1	0	0	0	0	0	0	1	0	0	0	0	1	1	0	0	1	0	0	0	0	0	1	0	0	1	0	1	0	0	1	0	1	1	0	1	0	0	1	0	0	0	0	0	1	0	0	1	1	0	0	0	1	0	0	1	1	1	0	0	0	0	0	0	1	0	0	0	0	0	0	0	0	0	0	0	1	0	1	0	0	0	1	0	1	0	1	0	1	0	0	0	0	1	0	0	0	0	1	0	0	0	0	0	0	1	1	1	1	0	1	1	1	0	0	1	0	0	0	1	0	0	0	0	0	0	0	0	0	0	0	0	1	0	0	0	0	0	0	0	0	0	0	1	1	1	1	1	0	1	1	1	1	0	0	0	0	1	0	1	0	1	0	1	1	0	0	0	1	1	0	0	0	0	0	1	0	1	0	1	1	0	1	1	0	0	0	0	0	0	1	1	0	0	0	0	1	0	1	0	1	0	1	1	0	0	0	0	0	0	1	1	0	0	1	0	0	1	0	1	0	1	1	1	1	1	0	0	1	0	1	1	0	1	1	1	0	0	0	0	1	0	0	0	1	1	0	0	1	0	1	1	0	0	1	0	0	1	0	0	1	0	0	1	0	0	0	1	1	0	1	0	1	0	0	0	1	1	1	0	0	0	0	0	0	1	1	0	0	0	1	0	1	0	0	0	1	0	0	0	0	1	0	1	0	0	0	0	0	1	1	0	0	0	0	1	0	0	0	1	0	0	1	1	0	0	1	1	1	1	0	0	0	1	0	0	0	1	0	0	1	0	0	0	1	0	1	1	0	1	0	0	1	1	0	1	1	1	1	1	0	1	0	0	0	1	1	0	0	0	1	1	1	0	0	1	1	0	0	1	0	1	1	0	1	0	0	1	1	0	0	0	0	0	0	0	0	0	1	1	0	0	0	1	0	0	0	1	1	0	0	1	0	0	0	0	0	0	0	1	1	0	1	0	0	0	0	1	0	0	0	0	1	0	1	0	0	0	1	0	0	0	1	0	1	0	1	0	1	0	1	1	0	1	0	0	0	0	0	1	0	1	0	0	0	0	0	0	0	0	1	1	0	0	1	1	1	0	1	0	0	0	0	0	0	0	1	1	0	1	1	1	1	0	1	1	0	1	0	0	0	1	0	0	0	0	0	1	0	1	1	1	0	1	0	0	0	0	0	1	0	0	1	1	0	0	0	0	0	1	1	0	1	1	0	0	0	1	0	0	1	0	0	1	0	0	0	0	0	0	1	1	0	0	0	0	0	0	1	0	1	1	0	0	0	1	0	0	1	1	0	1	1	1	1	0	0	0	0	0	1	1	0	0	1	0	0	0	0	0	0	0	1	1	0	0	0	0	1	0	0	0	0	0	0	0	1	0	1	1	0	1	1	1	0	0	0	1	1	0	0	0	0	0	0	0	0	1	1	0	1	0	0	1	0	0	0	0	1	1	0	0	0	0	1	0	0	0	0	0	0	0	0	1	0	0	0	0	1	0	0	0	1	1	0	0	0	0	0	1	1	1	1	0	1	0	1	1	0	0	0	0	0	1	0	1	1	1	1	1	1	1	1	1	0	0	1	1	0	0	0	1	0	0	0	0	1	1	1	0	1	0	1	0	1	0	1	1	1	0	0	1	1	1	0	0	0	1	0	0	0	1	0	0	0	0	1	0	1	0	0	0	1	1	0	1	1	0	0	1	0	1	0	0	0	0	1	0	0	0	1	0	0	0	0	0	0	0	0	1	0	0	0	0	0	0	0	1	1	0	0	0	0	1	0	0	0	0	0	0	0	0	0	0	1	0	1	0	0	1	0	0	0	0	0	0	0	0	1	1	1	0	0	0	0	1	1	1	0	1	1	1	0	1	0	0	0	0	0	0	0	0	0	1	0	0	0	1	0	1	0	0	0	1	0	0	1	1	0	0	1	0	0	0	1	0	0	1	0	0	0	1	0	0	0	0	1	1	0	0	0	0	1	0	1	1	0	1	0	1	1	0	1	0	0	1	1	0	0	0	0	0	0	0	0	0	1	0	1	0	0	0	0	1	0	0	0	0	0	0	0	0	0	1	0	1	1	0	1	0	0	0	1	0	1	0	1	1	0	1	0	0	0	0	0	1	0	0	0	0	0	1	0	0	0	0	0	0	0	0	0	1	0	0	0	0	0	0	0	0	0	1	0	0	0	0	0	0	0	0	0	0	0	0	1	1	0	1	0	0	1	1	0	0	1	0	0	0	0	0	1	1	0	1	1	1	0	1	0	0	0	0	0	1	0	0	1	0	1	1	0	0	1	0	1	1	0	0	0	0	0	0	0	0	0	1	1	1	0	0	1	0	0	0	1	1	0	0	1	1	1	0	0	0	0	0	0	0	0	0	0	0	0	0	1	1	1	1	0	1	1	1	0	0	0	0	0	1	0	1	1	1	0	0	1	0	1	0	0	1	0	0	0	1	0	1	0	0	0	0	0	0	1	0	0	0	1	1	1	1	0	0	0	0	1	1	0	0	1	0	1	0	0	0	1	0	0	0	0	1	1	0	0	0	0	0	0	0	0	1	0	0	1	0	1	0	0	0	0	0	1	0	1	0	0	1	1	0	1	1	0	0	0	0	0	1	0	0	0	0	1	1	1	0	0	1	0	0	1	1	1	0	0	1	0	1	1	0	0	1	0	0	0	0	0	1	0	1	1	0	1	1	0	0	0	0	0	0	0	0	0	0	0	0	0	0	0	1	0	0	0	0	0	0	0	0	0	1	0	1	0	0	0	1	0	0	0	0	0	0	0	0	0	0	1	1	1	1	1	1	1	0	1	0	0	0	0	0	1	0	1	1	0	1	0	0	0	0	0	0	0	1	0	0	0	0	0	0	0	1	0	1	1	0	0	1	1	1	0	0	0	0	0	1	0	1	1	1	1	0	0	0	0	0	1	0	1	1	0	0	0	1	1	1	0	0	0	0	1	0	0	0	0	0	1	0	1	0	0	0	0	1	0	0	0	0	0	0	0	0	0	1	0	0	1	0	1	1	1	1	1	0	1	1	1	0	0	0	0	0	1	0	0	0	1	0	1	1	1	1	0	0	1	0	1	1	0	0	0	1	1	0	0	0	0	1	0	0	1	0	0	0	0	0	0	0	1	0	0	0	1	0	1	0	0	0	0	1	1	1	0	1	1	0	0	1	1	0	1	0	0	1	0	1	0	0	0	1	0	1	0	1	0	0	1	0	1	1	1	0	0	0	0	0	0	1	0	1	1	0	0	0	1	0	0	0	0	0	0	0	0	0	0	0	0	0	0	0	1	0	0	0	0	0	1	0	0	0	0	0	0	0	0	0	0	1	0	1	1	0	0	0	1	0	1	0	0	1	0	0	0	1	0	0	0	1	0	0	0	1	0	0	0	0	0	0	1	0	0	0	0	1	1	1	1	0	0	0	0	0	0	1	1	0	0	1	0	1	1	0	0	1	0	0	1	0	0	0	1	0	0	0	0	1	0	0	0	0	1	0	0	0	0	0	1	1	0	1	0	0	0	1	0	1	0	0	0	1	1	0	0	1	0	0	0	1	0	0	1	1	0	1	0	0	1	0	0	0	1	0	0	1	0	0	1	0	0	0	0	0	0	0	0	0	1	1	0	0	0	0	0	0	0	1	1	1	0	0	0	0	0	0	0	0	1	0	0	0	0	0	1	0	0	0	0	0	0	0	1	1	0	0	0	0	1	0	1	0	0	0	0	0	1	1	0	1	1	0	0	0	0	0	0	0	1	1	1	1	0	0	1	0	0	0	0	0	0	0	1	1	1	1	0	1	0	1	0	1	0	0	0	0	1	0	0	1	1	0	1	0	1	0	0	1	0	0	0	0	1	0	0	0	0	0	1	1	1	1	0	0	1	0	0	0	0	0	0	0	0	0	0	0	0	1	1	1	0	1	0	0	0	0	0	0	0	0	0	0	0	0	1	0	1	1	0	0	0	0	1	1	0	0	1	0	0	0	0	0	1	1	0	0	0	0	0	0	0	0	0	1	1	0	1	1	1	0	0	1	0	0	0	0	0	0	0	1	0	1	0	1	0	0	0	0	0	0	0	0	0	0	0	0	0	0	0	0	1	0	1	0	1	0	0	0	1	1	0	0	0	0	0	0	0	1	0	1	1	0	0	0	0	1	0	0	0	1	1	0	1	0	1	0	0	0	1	0	1	0	0	1	1	1	0	0	0	0	0	1	0	0	0	0	1	1	0	0	1	0	0	0	0	0	1	1	0	0	0	1	0	0	0	0	0	0	0	0	1	0	0	0	1	0	0	1	0	0	0	0	0	1	0	1	0	0	0	0	1	0	0	0	1	1	1	0	0	1	0	0	0	1	0	0	0	0	0	1	0	0	1	0	0	1	0	0	0	1	0	0	0	1	1	1	0	1	0	0	0	0	0	0	0	1	1	1	0	0	0	0	0	0	0	1	0	0	0	1	1	0	1	1	0	1	1	0	0	0	0	0	0	0	0	1	0	0	0	0	1	0	1	1	0	1	0	0	1	0	1	0	1	0	0	1	0	0	1	1	0	0	0	0	1	1	0	0	1	1	0	0	0	0	0	0	1	0	1	0	0	1	0	1	0	0	0	0	0	1	0	0	1	0	0	1	0	1	0	0	0	1	0	0	0	0	0	0	0	1	0	0	1	0	1	0	0	1	0	0	0	0	0	1	0	0	1	0	0	0	0	0	0	0	0	0	0	0	1	0	0	0	1	1	0	1	0	0	0	0	0	0	0	0	0	0	1	1	0	0	0	1	1	0	1	0	0	0	0	1	0	0	0	1	1	1	0	1	0	0	0	0	0	0	1	1	1	0	0	1	0	0	1	0	0	0	0	0	0	0	0	0	0	0	0	0	0	0	0	0	1	0	0	0	0	1	1	0	0	1	0	0	0	0	0	0	0	1	1	0	0	0	0	0	0	1	0	0	0	1	1	0	0	1	1	0	0	0	0	0	0	1	1	1	0	0	1	0	1	0	1	1	0	1	0	0	0	0	1	0	1	0	0	0	1	0	0	0	0	0	0	1	1	0	0	1	0	0	1	0	0	0	0	0	0	1	0	0	0	0	0	1	0	0	0	1	1	0	0	0	0	0	0	1	0	0	0	0	0	0	0	1	0	1	1	0	1	0	0	0	1	0	0	0	1	1	0	0	1	0	0	0	0	0	0	0	0	0	1	1	1	0	0	0	1	0	1	0	1	0	1	1	1	0	1	0	0	1	0	0	1	1	1	1	1	1	1	0	0	0	0	0	1	1	0	0	0	0	1	1	0	0	0	1	0	1	0	0	1	0	1	0	0	0	0	0	0	0	1	1	0	0	0	0	0	0	0	0	1	0	0	0	1	0	0	0	1	0	0	0	0	0	0	1	0	0	1	1	0	0	0	0	1	0	0	0	0	0	0	0	1	0	0	0	0	1	1	0	1	1	1	0	0	0	0	0	1	1	0	0	1	0	0	1	0	0	1	0	0	1	0	0	0	0	0	1	0	0	0	0	1	0	1	0	0	0	0	0	0	1	1	0	0	1	0	1	0	0	0	1	0	1	0	0	0	0	0	0	0	0	0	1	1	0	0	0	0	0	0	1	1	0	0	1	0	1	0	0	1	1	1	0	1	0	0	0	1	0	1	0	0	0	0	1	0	1	1	1	1	0	0	0	0	0	0	0	1	0	1	0	0	0	1	0	0	0	0	0	0	0	1	0	0	0	0	1	0	0	1	0	1	0	0	0	1	0	0	0	0	1	0	0	1	0	0	0	0	0	1	0	0	0	1	1	0	0	0	0	0	0	0	0	1	0	0	0	0	1	1	0	0	0	0	1	0	1	0	0	0	0	1	0	0	0	0	0	0	1	0	1	0	1	0	1	0	0	0	0	0	1	0	0	1	0	0	0	1	1	1	0	1	0	0	0	0	0	0	1	0	0	0	0	0	0	0	0	1	0	0	1	0	0	0	1	0	0	0	1	1	1	1	0	0	1	0	0	0	0	0	0	0	0	1	1	0	0	1	0	0	0	1	0	0	0	0	1	0	0	0	1	1	1	0	1	0	0	1	1	1	1	1	0	1	0	1	0	0	1	0	0	0	1	0	1	0	0	1	0	0	0	1	0	0	1	0	0	1	1	1	0	1	0	1	0	1	0	1	1	1	0	0	1	1	0	1	0	0	0	0	0	0	1	0	0	0	1	0	1	0	1	1	0	1	0	1	0	0	1	0	0	0	0	1	0	0	0	1	1	1	0	0	1	1	1	0	0	1	1	0	0	1	0	0	1	0	0	1	1	0	1	0	0	1	1	0	1	1	0	0	0	0	0	1	0	0	0	0	1	0	1	0	0	0	0	0	0	0	0	0	0	0	0	0	0	1	0	0	0	1	1	1	1	1	0	0	0	1	0	1	0	0	0	0	0	1	0	0	0	1	0	0	1	0	0	0	1	1	1	1	0	1	1	1	0	0	0	0	0	0	1	0	1	0	0	1	1	1	1	0	0	0	0	0	0	1	0	0	0	0	0	0	0	0	1	1	1	1	0	0	0	0	1	0	0	0	0	0	0	0	0	0	1	1	0	0	0	1	1	0	0	0	0	0	0	0	0	1	0	0	0	1	0	0	0	0	0	0	0	0	0	1	1	1	1	0	1	0	0	1	0	0	1	1	1	1	0	0	0	0	0	0	1	1	0	0	1	1	0	0	0	0	0	0	0	0	0	0	0	0	0	0	0	0	0	0	0	0	0	0	1	1	0	0	0	1	1	1	0	0	0	0	0	1	0	0	0	0	0	1	0	1	0	0	0	0	1	0	1	0	1	0	1	1	0	0	0	0	0	0	0	0	1	0	0	0	1	0	0	0	0	1	0	0	0	1	1	1	1	0	1	0	0	1	0	0	1	0	1	0	0	0	1	0	0	0	0	1	0	1	1	0	0	0	0	0	1	0	0	0	1	1	1	1	1	0	0	1	1	0	1	0	1	0	1	0	1	0	1	0	0	0	0	1	1	0	0	1	1	1	1	0	0	1	0	1	1	1	0	0	0	1	0	0	1	0	0	1	0	1	0	0	1	0	0	0	1	0	0	0	0	1	0	0	1	0	1	1	1	0	1	0	0	1	0	0	0	1	0	0	0	0	0	0	0	0	0	0	0	0	0	1	0	0	1	0	0	0	0	0	0	0	0	1	1	1	1	0	1	1	1	0	1	0	0	1	1	0	1	1	1	1	1	0	0	1	0	1	0	0	0	0	0	0	0	0	1	1	1	1	0	1	0	0	0	0	0	0	0	1	0	0	0	0	0	1	1	1	0	0	0	0	1	0	1	0	0	0	1	0	1	0	0	0	0	0	0	0	0	1	1	0	1	0	0	0	0	1	1	0	0	1	0	0	0	0	0	0	0	0	0	0	0	0	0	0	0	0	0	0	0	0	1	0	1	0	0	0	0	1	1	0	0	0	1	0	1	0	0	1	0	1	1	0	0	0	0	0	0	0	0	0	0	0	1	0	0	1	0	0	1	0	1	1	1	0	0	1	0	1	0	0	1	1	0	1	0	0	0	0	0	1	0	1	0	0	1	0	0	0	0	0	0	0	1	0	0	1	0	1	0	0	1	1	0	0	0	0	1	0	0	1	0	1	0	1	0	1	1	1	1	1	1	1	0	1	0	1	1	0	1	1	1	0	1	1	0	0	0	0	1	0	1	0	0	1	1	0	1	0	0	0	0	0	0	0	0	0	1	0	1	1	0	0	0	1	0	0	0	1	0	0	1	1	0	0	0	1	0	1	1	0	0	1	1	1	1	1	0	0	1	1	0	0	1	0	0	0	0	1	1	0	0	0	0	1	0	1	0	0	0	0	0	0	0	0	0	1	0	0	0	0	0	0	0	1	0	0	0	1	0	0	0	1	0	1	1	0	0	0	1	0	1	0	0	0	1	0	0	1	1	0	0	0	0	0	0	0	0	0	0	0	0	0	0	0	1	1	0	0	0	1	0	0	0	0	0	1	0	0	1	1	1	0	0	0	0	0	0	0	1	0	0	0	0	1	0	0	0	0	0	0	0	0	0	0	0	0	1	0	1	0	1	1	1	0	0	0	1	0	0	0	1	0	0	0	0	0	0	1	0	1	0	0	0	0	0	1	0	0	0	0	1	0	0	0	1	0	1	1	0	1	0	0	0	0	1	0	1	0	0	1	0	0	0	1	0	0	0	1	0	0	1	1	0	0	0	0	0	0	1	0	0	1	0	0	0	1	0	0	1	0	0	1	1	0	1	0	1	0	0	0	1	0	0	1	0	1	0	0	0	0	1	1	0	0	0	0	1	0	0	0	1	0	0	0	1	1	0	0	0	0	1	0	0	0	1	0	1	1	0	0	0	1	1	0	0	0	0	0	1	1	1	1	1	1	1	0	0	1	0	0	0	0	1	0	0	0	0	0	0	0	0	0	0	0	0	0	1	0	0	0	1	0	1	1	0	1	0	1	0	0	1	0	0	0	1	0	1	1	0	0	0	1	0	0	0	0	0	0	1	0	1	0	0	0	0	1	0	0	0	0	0	0	0	1	0	0	0	0	1	0	1	0	1	1	0	0	1	0	0	0	0	1	1	0	0	1	0	0	0	0	0	1	0	0	0	0	0	0	0	0	1	1	0	0	0	0	0	1	1	0	1	0	0	0	1	0	0	0	0	0	0	0	0	1	0	1	0	0	0	0	1	1	0	0	0	0	1	1	1	0	1	0	0	1	0	0	0	0	0	0	0	0	0	0	0	0	0	0	0	1	1	1	0	0	1	0	0	0	0	1	1	0	1	0	0	0	0	0	0	1	1	0	1	0	1	1	1	0	0	0	0	0	1	0	0	0	0	1	1	0	0	0	0	0	0	0	0	0	0	0	0	0	1	1	0	0	0	0	0	0	0	0	0	0	0	1	1	0	0	0	0	0	0	0	0	0	0	0	0	1	0	0	0	0	0	0	0	1	0	0	0	0	0	0	0	1	0	0	1	0	0	1	0	0	0	0	0	0	1	0	0	0	0	0	1	0	0	0	0	1	0	0	0	1	1	0	1	0	1	0	0	0	0	0	1	0	0	1	0	0	0	0	0	0	0	0	1	0	0	0	0	0	0	0	0	0	1	1	0	1	1	0	0	0	1	0	0	0	0	1	0	1	1	1	0	1	0	0	1	0	1	0	1	0	0	0	1	0	0	0	0	1	0	0	0	1	1	1	1	1	1	0	1	0	0	0	0	0	1	0	0	0	1	0	0	0	0	1	0	0	1	0	0	0	0	0	0	0	1	0	1	0	1	0	0	0	1	1	0	0	0	0	0	0	0	1	0	0	0	0	1	0	0	0	1	0	0	0	0	0	1	1	1	0	0	0	0	0	1	1	1	0	0	0	0	0	0	0	0	0	0	0	0	0	1	0	0	0	0	0	1	0	0	0	0	1	0	0	0	0	1	0	0	0	1	0	0	0	0	1	1	0	0	1	0	0	1	0	0	0	0	1	0	0	0	1	0	1	0	0	0	1	1	0	0	0	1	1	0	0	0	0	0	0	0	1	0	0	1	0	0	0	0	1	0	0	0	0	1	0	0	1	1	0	0	0	1	0	0	0	0	0	0	0	0	1	0	0	0	1	0	1	0	0	1	0	0	0	0	0	0	1	1	0	1	1	0	0	1	0	1	0	0	0	1	1	1	0	0	1	0	0	0	0	1	0	0	1	0	1	0	1	1	1	1	0	1	1	1	0	0	0	1	0	0	0	0	0	0	1	1	1	1	1	0	1	1	0	1	1	1	1	0	0	0	1	0	1	0	0	0	0	1	1	1	0	1	0	0	1	1	0	1	1	0	0	1	0	1	0	0	0	1	1	0	0	0	0	0	0	0	0	0	0	0	0	1	0	0	1	1	0	0	1	1	1	0	0	1	0	0	0	1	0	0	0	1	1	0	0	1	0	1	0	0	0	1	0	0	0	0	0	1	1	0	1	0	0	1	0	0	1	0	0	0	1	1	1	1	1	1	0	0	0	0	1	1	0	1	1	0	1	1	0	1	0	1	0	1	1	0	0	0	0	0	0	0	0	1	0	0	0	1	1	0	0	0	1	0	1	0	0	0	0	0	1	0	0	0	0	0	0	0	1	1	0	0	0	0	1	1	0	0	1	0	1	1	0	0	0	0	1	0	0	0	1	1	0	1	1	0	1	1	0	0	1	0	0	0	0	1	0	1	0	0	0	0	0	0	0	0	0	0	0	1	1	0	0	0	0	0	1	1	1	0	1	0	0	0	0	0	1	0	0	1	0	0	1	0	0	0	0	1	1	1	1	0	1	0	1	0	0	0	0	0	0	0	1	0	0	0	1	0	0	0	1	0	1	0	0	0	0	0	0	0	0	1	0	0	0	0	0	1	0	0	0	1	0	0	1	1	0	1	0	0	0	0	0	0	1	0	0	0	1	0	0	0	0	0	0	0	0	0	0	1	0	0	0	0	0	0	0	0	0	1	1	0	0	0	0	1	0	0	0	0	0	0	0	0	0	0	0	0	1	1	0	0	0	0	0	0	0	0	0	0	0	0	1	0	0	0	0	1	1	0	0	1	0	0	1	0	0	0	0	0	0	1	0	1	0	0	0	0	1	0	1	1	0	0	1	1	0	1	1	0	0	0	0	0	0	1	0	0	0	0	0	0	0	0	1	0	0	0	0	1	0	0	0	0	0	1	1	0	0	1	0	0	0	0	0	0	0	0	0	1	0	0	0	0	0	0	0	0	1	0	0	0	0	1	0	1	0	0	0	1	1	0	0	0	0	0	1	0	0	0	0	0	0	0	0	0	0	1	0	0	0	0	0	0	1	0	0	1	0	1	0	0	0	1	0	0	0	0	0	0	0	0	0	0	0	0	0	0	0	0	0	0	0	0	0	0	1	0	1	0	1	0	1	0	0	0	1	0	0	0	1	0	0	0	0	0	0	0	0	1	0	0	0	0	0	0	0	0	1	0	0	0	0	0	0	0	1	1	1	0	0	0	0	1	1	1	1	1	0	1	0	0	0	0	0	0	1	0	0	1	1	1	1	0	0	0	1	0	0	0	0	1	1	1	0	1	0	1	1	0	0	0	1	0	0	0	0	0	1	0	0	0	1	0	1	0	0	0	0	0	0	0	0	1	0	1	0	1	0	0	0	0	1	1	0	1	1	0	0	0	1	0	0	0	1	0	0	0	1	1	0	1	0	0	1	0	0	1	1	1	0	0	0	1	0	0	0	0	1	0	0	1	1	1	0	0	1	0	0	1	0	0	0	0	0	0	0	1	1	0	0	1	1	0	1	1	0	1	0	1	0	0	1	1	0	1	0	1	0	0	0	0	0	0	0	1	0	0	1	0	0	0	1	0	0	0	0	1	0	0	1	0	0	1	0	0	1	0	1	1	0	1	0	0	0	0	0	0	0	0	0	0	1	1	1	0	0	0	0	0	0	0	1	0	0	0	0	0	0	0	0	1	0	0	1	0	0	0	0	0	0	0	0	0	0	0	0	0	0	0	1	0	1	0	0	0	0	0	0	0	0	1	1	0	0	0	1	0	0	1	0	0	0	0	1	0	0	0	0	0	0	0	0	0	0	0	0	0	0	0	1	0	0	1	0	0	1	1	0	1	1	0	0	0	0	0	0	1	0	0	0	0	1	0	0	0	0	0	0	0	0	0	0	0	1	1	0	0	1	0	0	0	0	0	0	0	0	0	0	1	1	1	0	0	0	0	0	1	1	0	0	0	1	0	0	0	1	0	0	1	0	0	0	0	0	0	1	0	0	1	1	1	1	0	0	0	1	0	0	0	0	0	0	0	0	0	1	0	1	0	1	0	0	0	0	0	1	0	0	1	1	0	1	0	0	0	1	0	0	0	0	1	1	0	0	0	1	0	0	1	0	0	1	0	0	1	1	0	0	0	0	1	0	1	0	1	1	1	0	1	0	0	0	1	0	1	0	0	0	0	1	1	1	0	0	0	1	0	1	0	0	1	0	0	1	1	0	0	0	0	0	0	1	0	0	1	0	0	0	0	0	0	0	1	1	0	1	0	1	0	0	0	0	0	1	0	1	0	1	0	0	1	0	0	1	1	0	1	0	0	1	1	0	0	0	1	0	0	0	0	1	0	0	0	1	1	0	0	1	1	1	0	0	0	0	0	0	0	0	1	0	0	0	1	0	0	1	1	0	0	1	1	0	0	0	0	1	0	1	1	0	0	0	1	0	0	0	0	0	0	0	0	0	1	0	0	0	1	1	0	0	1	0	1	0	0	0	0	0	0	0	0	1	1	1	1	0	0	0	0	0	1	0	1	1	1	0	0	0	0	0	0	1	0	0	0	0	0	0	0	0	0	0	0	0	0	1	0	0	0	0	1	1	0	0	1	1	0	0	0	0	0	0	1	1	0	0	0	0	0	1	0	0	0	0	0	0	1	0	0	0	0	0	0	0	1	0	1	0	1	0	1	0	1	0	0	1	0	1	0	0	0	0	0	0	1	0	0	0	1	1	1	1	0	0	0	0	0	0	1	0	0	0	0	0	0	0	0	1	0	0	0	1	0	0	0	1	1	0	0	0	0	0	0	0	0	0	0	0	0	0	0	0	0	1	0	0	0	1	0	1	1	1	0	1	0	0	1	0	0	1	0	0	1	1	0	0	1	0	0	1	0	0	0	1	0	0	1	0	0	0	0	1	0	1	0	0	0	0	1	0	1	0	1	0	0	0	1	0	0	0	1	0	1	1	1	1	1	0	0	0	1	1	0	1	0	0	0	0	1	0	0	0	0	0	0	1	0	0	0	0	1	0	0	1	0	0	0	1	0	1	1	0	0	0	1	1	0	1	0	0	0	0	0	0	0	1	0	0	1	0	1	0	0	0	0	0	0	0	1	0	0	0	0	0	0	1	0	1	0	1	0	0	0	1	1	0	0	0	0	0	0	0	0	0	0	1	0	1	1	0	0	0	0	0	0	1	0	0	1	1	1	0	0	1	0	0	0	0	0	0	1	0	1	0	0	0	0	0	0	0	1	0	0	1	0	1	0	0	1	0	0	1	0	0	0	0	1	0	0	0	1	1	1	0	1	0	0	0	0	1	0	0	0	0	1	0	0	0	1	0	0	1	0	1	0	1	1	1	0	1	1	0	0	0	0	0	0	0	0	0	0	0	1	1	1	0	0	0	1	0	1	0	0	0	0	0	0	0	1	0	0	0	1	0	0	0	0	0	0	1	1	1	0	1	0	1	1	1	0	1	0	1	0	0	0	0	0	0	0	0	0	0	0	0	0	1	0	0	1	0	0	0	0	0	0	0	0	0	0	0	0	0	0	0	1	0	0	0	0	0	0	0	1	1	1	0	0	0	1	1	0	0	0	0	1	0	0	0	0	0	1	1	1	1	0	1	0	0	0	1	1	1	1	1	0	1	1	0	1	0	0	0	0	0	1	0	0	1	0	0	0	1	0	0	1	0	0	0	0	0	0	1	0	0	0	0	0	0	0	1	0	0	0	1	1	0	0	0	0	0	0	1	0	0	0	0	0	1	1	0	0	1	0	1	0	1	0	0	0	1	1	1	0	0	0	0	0	0	0	0	0	1	0	1	0	0	0	1	1	0	0	0	0	1	1	1	0	0	0	0	0	0	0	0	1	0	0	0	1	0	1	1	0	0	0	0	0	0	0	0	0	0	0	0	0	0	1	0	0	0	0	1	0	1	1	0	1	0	0	0	0	0	0	1	1	0	0	0	0	1	0	0	0	0	0	0	0	0	0	0	0	0	1	1	0	0	0	0	1	1	1	1	1	1	0	0	0	0	0	0	1	0	0	0	0	0	0	1	0	0	0	0	0	0	0	0	0	0	1	0	0	0	1	0	0	1	0	1	0	0	1	0	1	0	0	1	1	1	1	0	0	0	0	0	0	1	0	0	1	1	0	0	0	1	1	0	0	0	1	0	0	0	1	1	0	0	0	1	1	0	1	0	0	1	1	0	0	0	0	0	0	1	0	1	1	0	0	0	0	0	0	0	0	1	1	0	0	1	1	0	1	0	1	0	1	1	1	0	0	0	0	1	0	0	0	1	0	0	0	0	0	0	0	0	0	0	0	0	0	0	1	0	1	0	1	0	0	1	0	0	0	0	0	0	0	0	0	1	1	0	0	0	1	0	0	0	0	1	0	1	1	0	0	0	1	0	1	0	0	0	1	0	0	0	1	0	0	0	0	0	0	0	0	0	1	0	0	0	1	0	0	0	0	0	1	0	1	0	1	0	0	0	0	0	0	0	0	0	1	0	0	1	0	0	0	0	1	1	1	1	0	1	0	0	0	0	0	0	0	1	0	0	0	0	1	0	1	1	0	0	0	0	1	0	0	1	0	0	0	0	0	0	0	0	0	1	0	0	0	0	0	1	0	0	0	0	0	0	0	0	0	0	1	0	0	0	0	0	0	0	0	0	1	0	0	1	0	0	1	0	1	0	0	0	0	0	0	1	0	1	1	0	0	0	0	0	0	1	1	0	1	1	0	1	0	0	1	1	0	0	0	0	0	0	0	0	0	1	0	0	1	0	1	0	0	0	1	1	0	0	0	0	0	0	0	0	0	0	0	1	0	0	1	0	1	0	0	1	1	0	1	0	0	1	0	0	0	0	0	0	0	1	1	0	0	0	0	0	0	1	1	0	0	0	0	0	0	1	0	1	0	0	0	1	0	0	0	0	0	0	1	0	0	1	1	0	0	1	0	0	0	0	0	0	0	1	1	0	1	0	1	1	1	1	0	0	0	1	0	0	0	0	0	0	1	0	0	0	0	0	1	0	0	0	1	1	1	0	0	0	0	0	0	0	0	0	0	0	0	0	0	1	0	0	0	0	0	1	0	0	1	1	1	0	0	0	0	0	0	1	1	0	1	1	0	0	0	0	0	0	0	1	1	0	1	1	0	0	1	1	0	0	0	0	1	0	0	1	0	1	0	1	0	0	0	0	0	0	1	0	1	0	0	1	1	1	0	1	1	0	1	1	1	0	1	0	0	0	0	0	0	0	1	1	0	1	0	0	0	0	0	1	1	1	1	0	0	0	0	0	0	0	0	0	0	1	0	0	0	0	0	0	0	0	0	0	0	0	1	0	0	0	0	0	0	1	1	0	0	0	0	0	0	0	0	0	0	0	0	0	0	0	1	0	1	0	0	0	0	0	0	0	0	1	0	0	0	0	0	0	0	1	0	0	1	0	1	0	0	1	1	0	0	0	1	1	0	0	0	0	0	0	1	0	0	1	0	0	1	1	1	0	1	0	1	1	0	0	0	0	1	0	1	1	1	0	1	0	0	0	1	1	0	1	0	1	1	1	0	0	1	0	0	0	1	1	0	0	1	1	1	0	1	0	0	0	1	0	0	1	0	0	0	0	1	0	0	0	0	0	0	0	0	1	0	0	0	1	1	0	0	1	0	1	0	0	0	0	1	0	0	1	0	0	0	1	0	0	0	0	1	0	0	1	1	1	0	0	1	0	0	0	1	0	0	0	0	0	1	1	0	0	0	0	0	0	0	0	0	0	0	1	1	0	0	0	0	0	0	0	0	0	0	0	0	1	0	1	0	1	0	0	0	0	0	0	0	0	1	0	0	0	0	0	0	0	0	0	1	0	0	0	1	0	0	1	0	0	0	0	0	0	0	0	0	0	1	1	0	1	0	0	0	0	0	0	0	0	0	0	0	0	1	0	0	0	0	0	0	1	0	1	0	0	0	0	0	1	0	0	1	0	0	0	0	0	0	0	0	0	0	1	1	0	1	0	0	0	0	0	1	1	1	0	1	0	0	0	0	0	1	1	0	0	1	0	0	1	0	0	0	0	0	1	1	0	0	0	0	0	0	0	0	0	0	0	1	0	0	1	1	1	0	0	0	0	0	0	0	0	0	0	0	1	0	0	0	0	1	0	1	1	1	0	1	0	0	0	0	0	0	1	1	1	0	0	0	0	0	0	0	1	0	0	0	0	1	1	0	0	0	0	0	1	0	1	0	0	1	0	0	1	1	0	0	0	0	0	0	0	0	0	1	0	0	0	0	0	0	0	0	0	0	0	0	0	0	0	0	0	1	0	1	0	0	0	0	1	0	1	1	0	1	0	0	1	0	0	0	0	0	0	0	0	0	1	0	0	0	0	1	0	0	0	0	1	0	0	0	0	1	0	0	1	1	1	1	0	0	0	0	1	0	1	0	0	0	0	1	0	1	1	1	0	0	0	1	0	0	1	0	0	0	1	0	0	0	0	0	0	0	1	0	0	0	0	1	0	0	0	0	1	0	0	1	0	0	0	0	0	1	1	0	0	1	0	0	0	0	0	1	0	1	0	0	1	1	1	0	0	1	0	1	1	0	1	0	0	1	0	0	0	0	0	0	1	0	0	0	1	0	0	1	0	0	0	1	1	0	0	0	0	0	0	0	0	0	1	0	0	1	0	0	1	0	0	1	1	0	1	0	0	1	0	1	0	1	1	0	0	0	1	0	0	0	1	0	0	0	0	0	0	1	1	0	1	0	1	0	0	0	0	1	0	0	1	1	0	1	1	0	1	1	0	1	1	1	0	0	0	0	1	0	0	1	0	1	0	1	0	1	1	1	1	0	1	0	0	1	0	0	1	0	0	0	0	0	0	0	0	0	0	1	0	1	1	1	0	1	1	0	1	0	0	0	0	0	0	0	0	0	1	0	1	0	0	0	0	0	0	0	0	0	0	1	0	1	0	1	1	1	0	0	1	0	1	0	0	0	1	0	0	1	0	1	0	0	0	0	0	0	0	0	0	0	0	0	0	0	0	0	0	1	0	0	0	0	1	1	1	0	0	0	0	0	0	0	0	1	0	0	0	0	0	0	0	1	0	0	0	1	1	0	0	0	1	0	1	0	1	0	0	0	0	0	0	1	1	1	0	0	0	1	0	1	0	0	0	1	0	0	0	0	1	0	0	0	0	0	1	1	0	0	0	0	1	0	0	0	0	0	0	0	0	0	0	1	0	0	0	0	1	0	1	0	1	0	0	0	0	0	0	0	1	0	1	0	0	0	0	0	0	0	0	0	0	0	1	0	1	1	0	1	1	0	0	1	1	1	0	0	0	0	0	1	1	0	1	1	0	1	0	1	1	0	0	0	0	0	0	0	0	0	1	1	0	1	0	0	0	1	0	1	0	0	0	1	1	1	1	1	1	0	0	0	0	0	0	0	0	0	0	0	0	0	0	0	0	0	1	0	0	0	1	0	1	0	0	0	0	0	0	0	0	0	0	0	0	0	1	1	0	1	0	0	1	0	0	0	0	0	0	0	0	1	0	1	1	0	0	0	0	0	0	0	0	0	0	0	0	0	0	0	0	0	0	0	0	0	0	0	1	0	0	1	0	0	0	0	1	0	0	0	0	1	1	0	0	0	0	0	1	0	0	0	0	0	0	0	0	0	0	1	0	0	0	0	0	0	0	1	0	0	1	0	0	0	0	0	1	0	0	0	0	0	0	1	0	1	0	0	0	0	0	0	1	0	1	0	1	0	0	1	0	0	0	0	1	0	0	1	1	0	0	0	0	1	1	0	0	1	0	1	1	1	0	0	0	0	0	0	0	0	0	1	1	1	0	0	1	1	0	0	0	0	1	1	0	0	0	0	0	1	0	0	0	0	0	0	0	0	1	0	0	0	0	0	1	0	0	1	0	0	0	1	0	1	1	1	0	0	1	1	0	1	1	1	1	0	0	0	0	0	0	0	0	1	0	1	0	0	0	0	0	0	1	1	0	1	1	0	1	0	1	1	0	1	0	0	1	0	0	0	0	1	0	0	0	0	0	0	1	0	0	0	1	0	0	1	1	0	0	1	1	1	0	0	0	0	1	0	0	0	1	0	0	0	1	1	0	1	0	1	0	1	1	1	1	0	0	0	0	1	1	0	1	0	0	0	0	0	0	0	0	0	1	0	0	0	0	0	0	0	0	1	1	0	0	0	0	0	0	0	0	0	1	0	1	0	1	1	0	1	1	0	1	0	0	0	0	0	0	0	0	0	0	0	1	1	0	0	1	0	0	1	1	0	0	0	0	0	0	1	1	0	1	0	1	1	0	0	0	0	1	0	0	0	1	0	0	0	0	1	0	0	1	0	1	0	0	0	0	1	0	0	0	0	0	0	0	0	0	1	0	0	0	0	0	0	0	0	0	0	1	0	0	0	0	0	0	0	0	0	0	1	0	0	0	1	0	0	0	0	1	0	0	0	0	0	1	0	1	0	0	0	0	0	0	0	0	0	1	0	0	1	0	0	0	1	0	1	1	0	0	0	0	1	1	0	0	0	0	0	0	1	1	0	1	1	1	1	0	0	0	1	1	0	0	0	0	0	0	1	0	0	0	0	1	1	1	1	1	1	1	1	0	0	0	0	0	0	0	0	1	1	1	0	0	0	1	1	0	0	1	0	0	0	0	1	0	0	0	0	0	0	0	1	0	0	1	1	0	0	0	1	0	1	0	0	0	0	0	1	0	1	0	0	0	0	1	0	0	0	1	0	0	0	0	0	0	1	1	0	0	0	0	0	0	0	0	0	0	1	0	0	0	0	0	0	1	0	1	1	1	1	0	1	0	0	1	0	1	0	1	1	1	0	1	0	0	1	0	0	0	0	0	1	0	0	1	1	0	0	0	1	0	0	0	0	1	1	0	0	0	0	1	0	1	0	1	0	1	0	0	1	0	0	0	0	1	0	0	1	0	0	1	1	1	0	0	0	1	0	0	1	0	0	0	1	0	1	0	1	1	0	0	0	1	0	0	0	1	0	1	0	0	0	1	0	0	1	0	0	0	0	0	0	0	1	1	1	1	0	1	0	0	0	0	0	1	1	0	1	0	0	0	1	0	0	0	1	1	0	0	0	0	1	0	0	1	1	0	0	0	0	0	1	0	0	1	1	1	0	0	1	1	1	1	1	0	0	0	0	0	1	0	0	0	1	1	0	1	0	0	1	0	1	0	1	0	0	0	0	0	0	0	0	0	0	0	0	0	0	0	1	0	0	1	0	0	0	1	1	1	0	0	1	0	0	0	0	0	0	0	0	0	0	0	0	1	1	0	0	0	0	0	0	1	0	1	0	0	0	0	0	1	1	1	1	1	0	1	0	0	0	1	0	1	0	1	0	0	0	0	0	0	1	0	0	0	0	1	0	1	0	0	0	1	0	1	0	1	0	1	0	0	0	1	0	0	0	0	0	0	0	1	0	0	0	0	1	0	0	0	0	0	0	0	1	1	0	1	0	1	1	0	0	1	1	0	1	0	1	1	1	0	0	0	0	0	0	0	0	1	1	0	1	1	1	0	0	0	0	1	0	0	0	0	0	0	1	1	0	0	0	0	0	1	0	0	0	1	1	0	0	1	0	0	0	0	1	0	0	0	0	0	1	0	0	0	1	0	0	0	0	0	0	0	0	0	1	1	0	0	1	1	1	1	0	0	0	0	0	0	0	0	0	0	0	0	0	0	0	0	0	0	1	0	1	1	1	0	0	0	0	0	0	1	0	1	0	0	0	0	0	0	1	1	0	0	1	1	0	1	0	0	0	0	0	0	0	0	0	1	0	1	0	0	1	0	0	0	0	0	0	0	1	1	1	1	1	1	1	0	0	0	0	0	0	0	1	1	0	0	1	0	1	0	0	0	0	1	1	0	0	1	1	0	1	0	0	1	0	0	1	1	0	0	0	0	1	0	0	1	0	0	0	0	1	1	1	1	0	1	0	1	0	0	0	0	0	0	0	0	0	0	0	0	0	0	0	0	1	0	0	1	1	1	0	1	0	0	0	0	1	0	0	0	0	0	0	0	0	1	0	1	1	0	0	0	0	0	0	0	0	0	1	0	1	1	0	0	0	0	0	0	0	0	1	0	1	0	1	0	1	1	0	0	0	1	1	1	0	1	0	0	1	1	1	1	0	1	0	1	0	0	1	1	1	1	0	1	1	1	0	0	0	0	0	0	0	0	0	0	0	1	1	0	0	0	0	0	0	0	1	0	0	0	0	0	0	0	1	0	0	1	0	1	1	0	0	0	0	0	0	1	0	1	0	0	1	0	0	0	0	1	0	0	0	1	1	0	1	1	1	0	1	0	0	0	0	0	1	0	0	0	0	0	0	0	0	0	1	0	0	1	0	1	0	1	1	0	0	1	0	0	0	1	0	1	1	1	0	0	1	0	1	0	0	0	0	1	0	0	1	0	0	0	0	0	0	1	0	1	0	0	0	0	0	0	0	0	1	0	0	1	0	1	0	0	1	0	1	0	0	0	1	1	0	0	1	0	1	0	1	0	1	0	0	0	0	1	0	0	0	0	1	0	0	0	0	0	0	0	0	0	1	0	1	0	0	0	0	0	1	0	0	1	1	0	0	0	0	0	1	0	0	1	0	1	1	1	0	1	0	0	0	0	0	1	0	0	0	0	0	0	0	0	0	0	0	1	1	0	0	0	1	1	0	0	0	0	0	1	0	0	0	0	1	0	0	0	1	1	1	0	0	0	0	1	0	0	0	1	0	0	1	0	1	1	0	1	0	0	1	0	0	0	0	1	0	0	0	0	0	1	1	1	1	0	1	0	0	1	1	0	0	0	0	1	0	0	0	1	0	0	1	1	1	0	0	0	0	0	0	0	0	1	0	0	0	0	0	0	0	1	0	0	0	0	0	0	1	0	0	0	1	0	0	0	0	1	0	0	0	0	0	1	0	1	1	0	0	1	0	0	1	0	0	0	0	1	1	0	0	1	1	0	0	0	1	0	0	0	1	1	0	0	0	0	1	0	0	0	0	1	0	0	0	1	0	0	0	0	0	0	1	0	0	1	1	0	1	0	0	1	0	0	0	1	1	0	1	0	0	0	0	0	0	1	1	1	0	0	1	0	0	0	0	0	1	0	0	0	0	1	1	0	0	1	0	0	0	1	0	0	0	0	1	0	1	0	1	1	0	0	0	0	0	0	0	0	1	1	1	1	1	1	0	0	1	0	1	0	0
C418S0121	0	0	0	0	0	0	0	0	0	0	0	0	0	0	0	0	1	0	0	0	0	0	0	0	0	0	0	1	1	0	0	0	0	0	0	0	0	0	0	0	0	0	0	0	0	0	0	0	0	0	0	0	0	1	0	0	0	0	0	1	0	1	1	0	0	0	1	0	0	0	1	0	0	0	0	0	0	0	0	0	0	0	0	0	1	0	0	1	0	0	0	0	0	0	0	0	0	1	0	1	0	0	0	0	1	0	0	0	0	0	1	0	0	0	0	0	0	1	0	0	0	0	0	0	0	0	0	0	1	1	0	0	0	0	0	0	0	1	0	0	0	0	0	0	0	0	0	0	0	0	0	0	0	0	0	0	0	0	0	0	0	0	1	0	0	0	0	1	0	0	0	0	0	0	0	0	1	1	0	1	0	0	0	0	0	0	1	0	0	0	0	0	0	0	0	0	1	0	0	0	0	0	0	1	0	0	0	0	0	0	0	0	0	0	0	0	1	1	0	0	0	1	1	1	0	0	1	0	0	0	0	0	0	0	0	0	0	0	0	1	0	0	0	1	0	1	0	0	0	0	0	0	0	1	0	0	0	1	0	0	0	0	0	1	0	1	0	0	0	1	0	0	0	0	1	0	0	0	0	0	0	0	0	0	0	0	0	1	0	0	0	0	1	0	0	0	1	0	0	0	0	0	0	0	0	0	0	0	0	1	0	0	0	0	0	0	0	0	1	0	0	0	0	1	1	1	0	0	0	0	0	1	0	1	0	0	0	1	0	0	0	0	0	0	1	0	0	0	1	0	1	1	0	0	0	0	0	0	0	0	0	0	0	0	0	0	0	0	0	0	0	0	0	0	0	0	0	1	0	0	0	0	0	0	1	0	0	0	0	0	0	0	0	0	0	0	0	1	0	0	0	0	1	0	1	0	0	0	1	0	1	0	1	0	0	0	0	0	0	0	0	0	0	0	0	0	0	1	0	0	1	0	0	0	0	0	0	0	0	0	0	0	0	0	1	0	0	1	0	1	0	1	1	0	0	0	0	0	0	0	0	0	0	0	1	0	0	0	1	1	0	0	0	0	0	0	0	1	0	0	0	0	0	0	0	0	0	0	0	0	0	0	0	0	1	0	0	0	0	0	0	0	0	0	0	0	0	0	0	0	0	0	0	0	0	0	0	0	0	1	0	0	0	0	0	0	0	0	0	0	0	0	0	0	0	0	0	0	0	0	0	0	0	0	1	0	0	0	0	0	1	1	0	0	0	0	0	1	0	0	0	0	0	0	0	0	1	0	0	0	0	0	0	0	0	0	0	0	0	0	0	0	0	0	0	0	0	0	0	0	0	0	0	0	1	0	0	0	0	0	0	0	0	0	0	0	0	1	0	0	0	0	1	0	0	0	0	0	0	0	0	1	0	0	0	1	0	0	0	0	0	0	0	0	0	0	0	0	0	1	0	0	0	0	0	1	1	0	0	0	0	0	0	0	0	0	0	0	0	0	0	0	0	0	0	0	0	0	0	0	0	1	1	0	0	0	0	0	1	0	0	0	0	0	0	0	0	1	0	0	1	0	0	1	0	0	0	1	0	0	0	0	0	0	0	1	0	0	0	0	0	0	0	0	0	0	0	0	0	0	1	0	0	0	0	1	0	0	0	1	0	0	0	0	0	1	1	0	0	0	0	0	0	1	1	0	0	0	0	0	0	0	0	0	0	0	0	0	0	0	0	0	0	0	0	0	0	0	0	0	0	0	0	0	0	0	0	0	0	0	1	0	0	1	0	0	0	0	0	0	0	0	0	0	0	0	1	0	0	0	0	0	0	0	1	0	0	1	0	0	0	0	0	1	0	0	0	1	0	0	0	0	0	0	0	1	0	0	0	0	1	0	0	0	0	1	0	0	1	0	0	0	0	0	0	0	0	0	0	0	0	0	1	1	0	0	0	0	0	0	0	0	0	0	0	1	0	0	0	0	1	0	0	0	0	0	0	0	0	0	0	0	0	1	0	0	0	0	0	0	0	1	0	0	0	0	0	0	0	0	0	0	0	0	0	0	0	0	0	0	1	0	0	0	0	0	0	0	0	0	0	0	0	0	0	0	0	0	0	1	0	0	0	0	0	1	0	0	0	0	0	1	0	0	0	0	0	0	0	0	0	0	0	0	0	0	0	0	1	0	0	0	0	0	0	0	0	0	0	0	0	0	1	0	0	0	0	0	0	1	0	0	0	0	0	0	0	0	0	1	0	0	0	0	0	0	0	0	0	0	1	0	0	0	1	0	0	1	0	0	0	0	0	0	0	0	0	0	0	0	0	0	0	0	0	0	0	0	0	0	1	1	0	0	1	1	0	0	0	0	1	0	1	1	0	0	0	1	0	0	0	0	1	1	0	0	0	0	0	0	0	0	0	0	1	1	1	1	0	0	1	0	0	0	0	0	1	0	0	0	0	0	0	0	0	0	0	0	0	0	1	1	0	0	0	0	0	0	0	0	0	0	0	1	0	0	0	0	0	0	0	0	0	0	0	0	0	0	0	0	1	1	0	0	0	0	0	1	0	0	0	0	0	0	0	0	0	0	1	1	0	0	0	0	0	1	0	0	0	1	0	0	0	0	0	0	0	0	1	1	1	0	1	0	0	0	1	0	0	0	0	1	0	0	1	0	0	0	0	0	0	0	0	0	0	1	0	0	0	0	0	0	0	0	0	0	0	0	0	0	0	0	0	0	0	0	0	1	0	0	0	0	1	0	0	0	1	1	0	0	0	0	0	0	1	1	0	0	0	1	0	1	1	0	1	1	0	0	0	0	1	0	0	0	0	0	0	0	1	0	0	0	0	0	0	1	0	0	0	0	0	0	0	0	0	0	0	0	0	0	0	0	0	1	0	0	1	0	0	0	0	0	0	0	0	1	0	0	1	0	0	0	0	1	0	0	0	0	0	0	0	0	0	0	0	0	0	0	0	0	0	0	0	0	0	0	0	0	0	0	0	1	0	1	0	0	1	0	1	0	0	0	0	1	0	0	0	0	0	0	0	0	0	0	1	0	0	0	0	1	0	0	0	1	0	0	0	1	0	1	0	0	0	0	0	0	0	0	0	0	0	0	0	1	0	1	0	0	0	0	0	0	0	0	0	0	0	0	0	1	0	0	0	0	0	0	0	0	0	0	0	0	0	0	0	1	0	0	0	0	0	0	0	0	0	0	0	0	0	0	0	0	0	0	1	0	0	0	0	0	1	0	0	0	0	0	0	0	0	0	0	0	0	0	0	0	0	1	1	1	0	0	0	0	0	0	0	0	0	0	0	0	0	0	0	0	0	1	0	0	1	0	1	0	1	0	0	0	0	0	0	0	0	0	1	0	0	0	0	1	0	0	0	0	0	0	0	0	0	0	0	0	0	1	0	0	0	0	0	0	0	0	0	0	0	0	0	1	0	0	0	0	0	0	0	1	0	0	1	1	1	0	0	0	0	1	0	0	0	0	0	0	0	0	0	0	0	0	1	0	0	0	0	0	0	0	0	0	0	0	0	0	0	1	0	0	0	0	0	0	0	0	0	0	0	0	0	0	0	0	0	0	0	0	0	0	0	0	0	0	1	0	1	1	0	0	0	0	0	0	1	0	0	0	0	0	0	0	0	0	0	0	0	0	0	0	0	0	0	0	0	0	0	0	0	1	1	0	0	0	0	0	0	0	0	0	1	0	0	0	0	0	0	0	1	0	0	0	0	0	0	0	0	0	0	1	1	0	0	0	0	0	0	0	0	0	0	0	0	0	0	0	0	0	0	0	1	0	0	1	0	0	1	0	0	0	0	0	0	1	0	0	0	0	0	1	0	0	0	0	0	0	0	0	0	0	0	0	0	0	0	0	0	0	0	0	0	0	0	0	0	1	0	0	0	0	0	0	0	0	0	0	0	0	0	0	0	0	0	0	0	0	0	0	0	0	0	0	0	0	0	0	0	0	0	0	0	0	0	0	0	0	0	1	0	1	0	1	0	0	0	0	0	0	0	0	0	0	0	1	1	1	0	0	0	0	0	0	0	0	0	0	0	1	0	0	0	0	0	0	0	0	1	0	0	0	0	0	0	0	0	0	0	0	0	0	1	0	0	0	0	0	0	0	0	0	0	0	0	0	0	0	0	0	0	0	0	0	0	0	0	0	0	0	0	0	0	0	0	0	0	0	0	0	0	0	1	0	0	0	0	0	0	0	0	0	1	0	0	0	0	0	0	0	0	0	0	0	0	0	0	0	0	0	0	0	0	0	0	0	0	0	0	0	0	0	0	0	0	0	0	0	0	0	0	0	0	0	0	0	0	0	0	1	0	0	0	1	0	1	0	0	0	0	1	0	0	1	0	0	0	0	0	0	0	0	0	0	0	0	0	0	0	0	0	0	1	0	0	0	0	0	0	0	0	0	0	0	0	0	0	1	1	0	0	0	0	0	0	0	0	0	0	0	0	0	0	1	0	0	0	0	1	0	0	0	0	1	0	0	0	0	0	0	1	1	0	0	0	0	1	0	0	0	0	0	0	0	0	0	1	0	0	1	0	0	0	0	0	0	1	0	1	0	0	0	0	0	0	0	0	0	0	1	1	0	0	0	0	0	0	0	0	0	0	0	0	0	0	0	0	0	0	0	0	0	0	0	0	0	1	0	1	0	0	0	0	0	1	0	0	0	1	0	0	0	0	0	0	0	0	0	1	0	1	0	0	0	0	0	0	0	0	0	0	1	0	0	0	1	0	0	1	0	0	0	0	1	1	1	1	1	0	0	0	0	0	0	0	0	1	0	0	0	0	0	0	1	0	0	0	0	1	1	0	0	0	1	0	0	0	0	0	0	0	0	0	0	0	0	0	0	0	0	0	1	0	0	0	0	0	0	0	0	0	0	0	0	0	0	0	0	0	0	0	1	0	1	0	0	0	0	1	0	1	0	0	0	0	0	0	0	1	0	0	1	0	0	1	0	0	0	0	0	0	0	0	1	0	0	0	0	1	0	0	0	0	0	0	1	0	1	0	0	0	0	1	0	0	1	0	0	0	1	1	0	0	1	0	0	0	0	0	0	1	0	0	0	0	1	0	0	0	0	0	0	0	0	1	0	1	0	0	0	0	0	0	0	0	0	0	0	0	0	0	0	0	1	1	0	0	1	0	0	1	0	1	0	0	0	0	0	0	1	0	0	0	0	0	0	0	0	0	0	0	0	0	0	0	1	0	1	0	0	0	0	0	0	0	0	0	0	0	0	0	0	0	0	0	0	0	1	0	0	0	0	0	0	0	0	0	0	0	0	0	0	0	0	0	0	0	0	0	0	1	0	0	1	0	0	0	0	0	0	0	0	0	0	0	0	0	0	0	1	0	1	0	0	0	0	0	0	0	0	1	0	0	1	0	0	0	0	0	0	0	0	0	0	0	0	1	0	0	0	0	0	0	0	0	0	0	0	0	0	0	0	0	0	0	0	0	0	0	0	0	0	0	0	0	1	0	0	0	0	0	0	0	0	0	0	0	0	0	0	1	0	1	0	0	0	0	0	0	0	0	0	0	0	0	0	0	0	0	0	0	1	1	0	1	0	0	0	0	0	0	0	0	1	0	0	0	0	1	0	0	0	0	0	0	0	1	0	0	0	0	0	1	0	0	0	0	0	0	0	0	1	0	0	0	0	0	0	0	1	1	1	1	0	0	0	0	0	1	0	0	0	0	1	0	0	0	0	0	1	1	0	1	0	0	0	0	0	1	1	0	0	0	0	1	0	1	0	0	0	1	0	0	0	1	1	0	0	1	0	0	1	0	0	0	0	1	0	0	0	0	0	0	0	1	0	0	0	0	0	0	0	1	0	1	0	0	0	1	0	0	0	0	0	0	0	0	0	1	0	0	0	1	0	0	1	0	0	0	1	0	0	0	0	0	0	0	0	0	0	0	0	1	0	0	0	0	0	1	0	1	0	0	0	1	0	0	0	0	0	1	1	0	1	1	0	0	0	0	0	0	1	0	0	0	1	0	0	0	1	0	0	0	0	0	0	0	0	0	0	0	0	0	0	0	0	0	0	0	0	0	0	0	0	0	0	0	1	0	0	0	0	0	1	0	1	0	0	1	0	0	0	0	0	0	0	0	0	0	0	0	0	1	0	0	0	0	0	0	0	0	0	0	0	0	0	0	1	0	1	1	1	1	1	0	0	0	0	0	0	0	0	0	0	0	0	0	0	0	0	0	0	0	1	0	0	0	0	0	0	0	0	0	0	0	0	0	0	0	0	0	0	0	0	0	0	1	0	0	0	0	0	0	0	0	0	0	0	1	0	1	0	0	0	1	0	0	1	0	0	1	0	0	0	0	0	0	0	0	1	0	0	0	0	1	0	0	0	0	0	1	1	0	1	0	0	0	1	0	0	0	0	0	0	0	0	0	0	0	1	0	1	1	0	0	0	0	0	1	0	0	0	0	1	0	0	0	0	0	0	0	0	0	1	1	0	0	0	1	0	0	0	0	0	0	1	0	0	0	0	0	0	0	0	0	0	0	1	0	1	1	0	0	0	0	0	0	0	0	0	0	1	0	0	0	1	0	0	0	0	0	0	0	0	0	1	0	0	0	0	0	0	0	0	0	0	0	0	0	1	0	0	0	1	0	0	0	0	0	0	0	0	0	0	0	0	0	0	0	0	1	0	0	1	0	0	0	0	0	0	0	0	0	1	0	1	0	0	0	0	0	0	1	0	0	0	0	0	0	0	0	0	0	0	0	0	0	0	0	0	0	0	0	0	1	0	0	0	1	0	0	0	0	0	0	0	0	0	0	0	0	0	0	0	0	0	0	0	1	0	0	0	0	0	0	0	0	0	0	0	0	0	0	0	0	1	0	0	0	1	0	1	0	0	1	0	0	0	0	0	0	0	0	0	0	0	0	0	1	0	0	0	0	0	0	1	1	0	0	0	0	1	1	0	0	1	0	0	0	1	0	0	0	0	0	0	1	0	0	0	0	0	0	0	0	0	0	0	1	0	0	0	0	0	0	1	0	0	1	0	0	0	0	0	1	0	0	0	0	0	0	0	0	1	0	0	0	1	0	0	1	1	0	0	1	0	0	0	0	0	0	1	1	0	0	0	0	1	0	0	0	0	0	0	0	0	0	0	1	0	1	1	0	0	0	0	0	0	0	1	1	0	0	1	0	0	1	0	1	0	0	1	0	0	1	0	0	0	0	0	0	0	0	0	1	0	0	0	0	0	1	0	0	0	0	0	0	0	1	0	1	0	0	0	0	1	0	0	0	0	0	1	0	0	0	0	0	0	0	0	0	0	0	0	0	0	1	0	0	0	0	0	0	0	1	0	0	0	0	0	0	0	0	0	0	0	0	0	1	0	0	0	0	0	0	0	0	1	0	0	0	1	0	0	0	0	0	0	0	1	0	0	0	0	0	1	0	0	0	0	1	1	0	1	0	0	0	1	0	0	0	1	0	0	0	0	0	1	0	0	0	0	0	0	0	1	0	0	1	0	0	0	0	0	0	0	0	0	0	0	1	0	0	0	1	0	0	0	0	0	0	0	1	1	0	0	1	1	0	0	0	0	0	0	0	0	0	0	0	0	0	0	0	0	0	0	0	0	0	0	0	0	0	0	0	0	0	0	0	0	0	1	0	0	0	0	0	0	0	1	0	0	0	1	0	0	0	0	1	1	0	1	0	0	0	0	0	0	1	0	0	0	0	0	0	0	0	0	0	0	0	0	0	0	0	1	0	0	0	0	0	0	0	0	0	0	0	0	0	0	0	0	0	0	0	0	1	0	0	0	0	1	0	0	0	0	0	0	0	0	0	0	0	0	0	0	0	0	1	0	0	0	0	0	0	0	1	0	0	0	0	0	0	0	0	0	0	1	0	0	0	0	0	0	0	0	0	0	0	0	0	0	1	0	0	0	0	0	0	0	1	0	0	0	0	0	0	0	1	0	0	1	1	0	0	0	0	0	0	0	0	0	0	0	0	0	0	1	0	1	0	1	1	0	0	1	1	0	0	0	0	0	0	0	0	0	0	0	1	0	1	1	0	0	0	0	0	0	0	0	0	0	0	0	0	0	0	0	0	0	0	1	1	0	0	0	0	0	0	0	0	0	0	1	0	0	0	0	1	0	0	0	0	1	0	0	0	0	0	0	1	0	1	0	0	0	0	0	0	0	1	0	0	0	0	0	0	0	0	1	1	0	0	0	0	0	1	1	0	0	1	0	0	0	0	1	0	0	0	0	0	0	0	0	0	0	0	0	1	0	0	0	0	0	0	0	1	0	0	0	0	0	0	0	0	1	0	0	0	0	0	0	0	0	0	0	0	0	0	0	1	0	0	0	0	0	0	0	0	0	0	0	0	0	0	0	0	0	0	0	0	0	0	0	0	0	0	0	1	0	0	0	0	0	0	0	0	0	0	1	0	0	0	0	0	1	0	0	0	0	1	0	0	0	0	0	0	0	0	0	1	0	0	0	0	1	0	0	1	0	0	0	0	0	0	0	0	0	0	0	0	1	1	0	0	1	0	0	0	1	0	0	0	0	0	0	0	1	0	0	0	0	0	0	0	0	0	0	0	0	1	0	0	0	0	0	0	0	0	0	0	0	0	0	0	0	0	0	0	0	1	1	0	0	0	1	0	1	0	1	0	0	0	1	0	0	0	0	0	0	0	0	0	0	0	1	0	0	0	0	0	0	0	0	0	0	0	0	0	0	0	1	0	1	0	0	0	0	1	0	1	0	0	0	0	0	0	0	1	0	1	0	0	0	0	0	0	0	0	0	0	0	0	0	0	0	0	0	0	0	0	1	0	0	0	0	0	0	0	0	0	0	0	0	0	0	0	0	0	0	0	0	0	1	0	0	1	1	0	0	0	1	0	0	0	0	0	0	0	0	0	0	0	0	0	1	1	0	0	0	1	0	0	0	0	0	0	1	0	0	0	0	0	0	0	0	0	0	0	0	0	1	0	0	1	0	0	0	0	1	0	0	0	0	0	1	0	0	0	0	0	0	0	1	0	1	0	1	0	0	1	0	1	1	0	0	0	0	0	0	1	1	0	0	1	0	0	0	0	0	0	1	1	0	0	0	0	0	1	0	0	1	0	0	1	1	1	1	0	0	1	0	0	0	0	0	0	0	0	0	0	0	0	0	0	0	0	0	0	0	0	0	0	0	0	0	0	0	0	0	0	0	0	0	0	1	0	0	0	0	0	0	0	1	0	0	0	0	1	0	0	1	0	0	0	0	0	0	0	0	0	0	0	0	0	0	0	0	0	0	0	0	0	0	0	0	0	1	1	0	0	0	1	1	1	0	1	0	0	1	1	0	0	0	0	0	1	0	0	0	0	0	0	0	0	0	0	0	0	0	0	0	0	0	0	0	0	0	0	0	0	0	0	0	0	0	0	0	0	0	1	0	0	0	0	1	0	0	0	0	0	0	0	0	0	0	0	0	0	0	0	0	0	1	0	0	0	0	0	0	0	0	0	0	0	1	0	0	0	0	0	0	0	0	0	0	0	0	0	0	0	0	1	1	0	0	0	0	0	1	0	1	1	1	0	0	0	0	0	0	0	1	1	0	0	0	1	0	0	1	0	0	0	1	0	1	0	0	0	0	1	0	1	0	0	0	0	0	0	0	0	0	0	0	0	0	0	0	0	0	0	0	0	0	0	0	1	0	0	0	0	0	1	0	0	0	0	0	0	0	0	1	0	0	0	0	0	0	0	0	1	0	1	0	0	0	0	0	0	0	0	0	0	0	1	0	1	0	0	0	0	0	0	1	0	0	0	0	0	0	0	1	1	1	0	1	0	0	0	0	0	0	0	0	0	0	0	0	0	0	0	0	0	0	0	0	1	0	0	1	0	0	0	0	0	0	0	0	0	0	1	0	1	1	0	0	0	0	1	0	0	0	0	0	0	0	0	0	0	0	0	0	0	1	1	0	0	0	0	0	0	1	0	0	0	0	0	1	1	0	1	0	0	0	0	0	0	0	0	0	0	0	0	0	0	0	1	0	0	0	0	0	0	0	0	0	0	0	0	0	1	0	0	0	0	0	0	0	0	0	1	0	0	0	0	0	1	0	0	0	0	0	0	0	0	0	0	0	1	0	0	0	0	0	0	0	0	0	0	1	0	0	0	0	0	0	0	0	0	0	0	0	0	0	0	0	0	0	0	0	0	0	0	0	0	1	0	0	0	0	0	1	0	0	1	0	0	0	0	0	0	0	1	0	0	1	0	1	0	0	0	0	0	1	1	0	0	0	0	0	0	0	0	1	0	0	0	0	0	0	0	0	1	0	0	0	0	0	0	1	0	0	1	0	0	0	0	0	0	0	0	0	0	0	0	0	0	0	1	0	0	0	0	0	0	1	0	0	0	0	0	0	0	1	1	0	0	0	0	0	0	0	0	0	0	0	0	0	0	0	0	0	0	0	0	0	0	1	0	0	1	0	0	1	0	0	0	1	0	0	0	0	0	0	0	0	0	0	0	1	0	0	1	0	0	0	0	0	0	0	0	0	0	0	1	0	0	1	0	0	0	1	0	0	0	1	0	0	0	0	0	0	0	1	0	1	0	0	0	0	0	0	0	0	0	1	0	0	0	0	0	1	0	0	0	0	0	0	0	0	0	0	0	1	0	0	0	0	0	1	0	0	0	0	0	0	0	0	0	0	1	0	0	0	0	0	0	1	0	0	0	0	1	0	0	0	0	0	0	0	0	0	0	0	0	0	0	0	0	0	0	0	0	1	0	1	0	0	0	0	1	1	0	0	0	0	0	1	0	1	0	0	1	0	0	0	0	0	0	0	0	0	0	0	0	0	0	0	0	0	1	0	1	0	0	0	0	0	0	0	0	0	0	0	1	0	0	0	0	0	0	0	0	1	1	0	0	1	0	0	0	0	0	1	1	1	0	0	0	1	0	0	0	0	0	0	0	0	0	0	0	0	0	0	0	0	0	0	0	0	0	0	0	0	0	0	1	0	0	0	0	0	1	0	0	0	0	0	0	0	0	0	1	0	0	0	0	0	0	0	1	0	0	0	0	0	0	0	0	0	0	0	1	0	0	0	0	0	0	0	0	0	0	0	0	0	0	0	0	0	0	0	1	0	0	0	0	0	0	0	0	0	0	0	0	0	0	0	0	0	0	0	0	0	1	0	0	0	0	0	0	0	0	0	0	0	0	0	0	0	0	0	1	0	1	1	0	0	0	0	1	0	0	1	0	0	0	0	0	0	0	0	0	0	0	0	0	0	0	0	0	0	0	0	0	0	0	1	0	0	0	0	0	0	0	0	0	0	0	0	1	0	0	1	0	0	0	0	0	0	0	0	0	0	1	1	0	0	0	0	1	0	0	1	0	0	0	0	0	1	0	0	0	0	1	1	0	1	0	0	0	0	1	0	0	0	0	0	0	0	0	0	0	0	0	0	1	0	1	0	0	1	0	0	0	0	0	0	0	0	1	0	0	0	0	0	0	0	0	1	1	0	0	0	1	0	0	0	0	0	0	0	0	0	0	0	0	0	0	1	0	0	0	0	0	0	0	1	0	0	0	1	0	0	0	0	0	0	0	0	1	0	0	0	0	0	0	0	0	0	1	0	0	0	0	0	0	0	0	1	0	1	0	0	0	0	0	0	0	0	0	0	0	0	0	0	0	0	0	0	0	0	0	0	1	0	0	0	0	0	0	1	0	0	0	0	0	0	0	0	0	0	1	0	0	0	0	0	0	0	0	0	0	0	0	0	0	0	0	0	0	0	0	0	1	0	0	1	0	0	0	1	0	0	1	1	0	0	1	0	0	0	0	1	0	0	1	0	0	0	0	0	1	0	0	1	0	0	1	0	0	0	1	1	0	0	0	0	0	0	0	0	0	1	0	0	1	0	0	0	1	0	0	0	0	0	0	0	0	1	0	1	0	0	0	0	0	0	0	0	1	0	1	1	0	0	1	0	0	1	0	0	1	0	0	0	0	0	0	0	0	1	0	0	0	0	0	0	0	0	0	0	1	1	0	0	0	0	0	0	0	0	0	0	0	0	0	0	0	0	0	0	0	0	0	0	0	0	0	0	0	0	0	1	0	0	1	1	0	0	0	0	0	0	0	1	0	0	1	0	0	1	0	0	0	0	0	0	0	0	0	0	0	0	1	0	0	1	0	0	1	0	0	1	0	0	0	0	0	0	0	0	0	0	0	0	0	0	0	0	0	1	0	0	0	0	1	0	0	0	0	1	0	0	0	0	0	1	1	0	0	1	1	0	0	0	0	0	0	0	0	0	0	0	0	1	1	0	0	0	0	0	0	0	0	1	0	0	0	0	0	0	0	1	0	0	0	0	0	0	0	0	1	0	1	0	0	0	0	0	0	0	1	0	1	0	0	0	0	0	0	0	0	0	0	0	0	0	0	0	0	0	0	0	0	0	0	0	0	0	0	0	0	0	0	0	0	0	0	0	0	0	0	1	1	0	0	0	0	0	0	0	0	0	1	0	0	0	0	1	0	0	0	0	0	0	0	1	0	0	1	1	0	1	0	0	0	0	0	0	0	0	1	0	0	0	1	1	1	0	0	1	0	1	0	0	0	0	0	1	0	0	1	0	0	0	0	0	0	1	1	0	0	0	0	0	0	0	0	0	0	0	0	0	1	0	0	0	0	0	0	1	1	1	0	0	0	0	0	0	0	1	1	0	0	1	0	1	1	0	0	0	1	0	0	0	1	0	0	0	0	1	0	1	1	0	1	0	0	0	0	0	0	0	0	0	0	1	0	0	0	0	0	1	0	0	0	0	0	0	0	0	1	0	0	0	0	0	0	1	0	0	0	0	0	0	0	0	0	0	0	0	0	0	1	0	0	0	0	0	1	1	0	1	0	0	0	0	0	0	0	0	1	0	0	1	1	1	0	0	0	0	0	1	0	0	0	1	1	0	0	0	0	0	0	0	1	0	0	0	0	0	0	0	0	0	0	0	0	1	0	0	0	0	1	0	0	0	0	0	0	0	0	0	0	0	1	0	0	0	0	0	0	1	0	1	1	0	0	0	0	0	0	0	0	0	0	0	0	0	0	0	1	0	0	0	0	0	1	0	0	0	0	0	0	1	1	1	0	0	0	0	0	0	0	1	0	1	0	1	1	0	0	0	0	0	0	0	0	1	0	0	0	0	0	1	0	0	0	0	0	0	0	0	0	0	0	0	0	0	1	0	0	0	0	1	1	0	0	0	0	1	0	0	0	0	1	0	0	0	0	0	1	1	0	1	0	0	0	0	0	1	1	0	0	0	0	0	1	0	1	0	1	0	0	0	0	1	1	0	0	1	0	0	1	1	0	0	0	1	0	0	0	0	0	0	0	0	0	0	0	0	0	0	0	0	0	0	1	0	0	0	0	0	1	0	0	0	0	0	1	0	1	0	0	0	0	0	0	0	0	0	0	0	0	0	0	1	0	0	0	0	0	0	0	0	1	0	0	0	0	1	0	0	0	0	0	0	0	0	0	0	0	0	0	0	0	0	0	0	0	1	0	0	0	1	1	1	0	0	0	0	0	0	0	0	0	0	0	0	0	0	0	0	1	0	0	0	0	1	1	0	0	0	1	0	0	0	0	0	0	0	0	0	0	0	0	1	0	0	0	0	0	0	0	0	1	0	0	0	0	0	0	0	0	0	0	0	0	0	1	0	0	0	1	0	0	1	0	0	0	1	0	0	0	0	0	0	0	0	0	0	0	0	0	0	0	0	0	0	0	0	0	0	1	0	0	0	0	0	0	0	0	0	0	0	0	0	0	0	1	0	0	0	0	0	1	0	0	0	0	0	0	0	0	0	0	0	0	0	0	0	0	0	0	0	0	0	0	0	1	1	0	1	1	0	0	0	1	0	0	0	0	0	0	0	0	0	0	0	1	0	1	0	0	0	0	0	0	0	0	0	0	0	0	0	0	1	0	0	0	0	0	0	0	0	0	1	1	1	0	0	0	0	0	0	0	0	0	0	0	1	0	0	1	0	1	0	0	0	0	0	0	1	1	0	0	0	0	0	0	1	0	0	0	0	1	0	0	0	0	0	0	0	0	0	0	0	0	0	0	0	1	0	0	0	0	0	0	0	0	0	0	0	1	0	0	0	0	0	0	0	1	0	0	1	0	0	0	0	0	0	0	0	0	1	0	0	0	0	1	0	1	0	0	0	0	0	0	0	0	0	0	0	0	0	0	0	0	0	0	0	0	0	1	0	0	0	0	0	0	1	1	0	0	0	0	0	0	0	1	0	0	1	1	0	0	0	0	0	1	1	0	1	1	0	0	0	1	0	0	0	0	0	1	0	0	0	0	0	0	0	0	0	0	0	0	0	0	0	0	0	0	0	0	0	0	0	1	0	0	1	0	0	0	0	1	0	0	0	0	0	0	0	0	0	0	0	0	0	0	0	0	0	0	0	1	0	0	0	1	0	1	1	0	0	0	0	0	0	0	1	0	0	0	0	0	1	0	0	0	0	0	0	0	0	1	0	0	0	0	0	0	0	0	0	0	0	0	0	1	0	1	0	0	0	1	0	0	0	0	0	0	0	0	0	0	0	0	0	0	0	0	0	0	0	1	1	0	0	0	1	0	0	0	0	1	0	0	0	1	1	0	0	1	0	0	0	0	0	0	0	0	1	0	0	0	0	0	0	0	0	0	0	0	0	0	0	0	0	0	0	0	0	0	0	0	0	0	0	0	0	0	0	0	0	0	0	0	0	0	1	0	0	0	0	0	0	0	0	0	0	1	0	0	0	0	0	0	0	0	0	0	0	0	0	0	0	1	0	0	0	0	0	0	0	0	0	0	0	0	1	0	1	0	0	0	0	0	0	0	0	1	0	0	0	0	1	0	0	0	0	0	1	1	1	0	0	0	0	1	0	0	0	0	0	1	0	0	0	0	0	0	0	0	0	0	0	0	0	1	0	0	0	0	0	0	0	0	0	0	0	0	1	0	0	0	0	0	1	0	0	0	0	0	0	1	0	0	0	0	0	0	0	0	0	0	0	1	0	0	0	0	0	0	0	0	0	0	0	0	0	0	0	0	0	0	0	0	0	0	0	0	0	0	0	0	0	0	0	0	0	0	0	0	0	0	0	0	0	0	0	0	0	0	0	0	0	0	1	0	0	1	0	1	0	0	0	1	0	0	0	0	0	0	0	0	0	0	0	0	0	0	0	0	0	0	1	0	0	0	1	0	0	0	0	0	0	0	0	1	0	0	0	0	0	0	0	0	1	0	1	0	1	0	0	0	0	0	0	0	0	0	0	0	0	0	0	0	0	0	0	0	0	0	0	1	0	0	0	0	0	0	0	0	0	0	0	0	0	0	0	0	0	0	0	0	0	1	0	0	0	0	0	0	0	0	0	0	0	0	0	1	1	0	0	0	1	0	0	0	1	0	1	0	0	0	1	1	0	0	1	0	1	0	0	0	1	1	1	0	0	0	0	0	0	0	0	1	0	1	0	0	1	0	0	0	0	0	0	1	0	1	0	0	0	0	0	0	0	0	0	0	1	0	0	0	0	0	0	1	0	0	1	0	0	0	0	0	1	0	0	0	1	0	1	0	1	0	0	0	0	0	0	0	1	0	0	0	0	1	0	0	1	0	0	0	0	0	0	0	0	0	0	0	0	0	1	0	0	0	0	0	0	0	0	0	0	1	0	0	0	1	0	0	0	1	0	0	1	0	0	0	0	0	1	0	0	0	0	0	0	0	0	0	0	1	1	0	0	0	1	1	0	0	0	0	0	0	1	1	0	0	1	1	0	0	1	1	0	0	0	0	0	0	0	0	0	0	1	1	0	0	0	0	1	0	0	0	0	0	0	0	0	0	0	0	0	0	1	1	0	0	0	1	0	0	0	0	1	1	0	0	0	0	0	0	0	0	1	0	0	0	1	0	0	0	0	0	0	0	0	0	1	1	0	0	1	0	0	0	0	0	1	0	1	0	0	0	0	1	0	0	0	0	0	0	0	1	0	0	0	0	1	0	0	0	0	0	0	0	0	0	1	0	0	0	1	0	0	0	0	0	1	0	0	0	0	0	0	0	0	0	0	0	0	0	0	1	0	0	0	0	0	1	0	0	1	0	0	0	0	0	0	0	0	0	0	0	0	0	0	0	0	0	0	0	0	0	0	0	0	0	0	0	0	0	1	1	0	0	0	0	1	0	0	1	0	0	0	1	0	1	0	0	1	1	1	1	0	0	0	0	0	0	1	0	0	0	0	1	0	0	0	0	0	1	0	0	0	0	0	0	0	0	0	0	0	0	1	0	0	0	0	1	0	0	0	0	0	0	0	1	0	0	0	0	0	0	0	0	0	0	0	0	1	0	1	0	0	1	1	0	0	0	1	0	1	0	0	0	0	0	0	0	0	0	0	0	0	0	0	0	0	0	0	1	0	0	0	1	0	0	0	1	0	1	0	0	0	0	1	0	0	0	0	1	0	0	0	0	0	0	0	0	0	0	0	0	1	0	0	1	0	0	0	1	0	1	0	0	0	0	0	0	0	0	0	0	1	0	0	1	0	0	0	1	0	0	0	0	0	0	0	0	0	0	0	0	1	1	0	0	0	0	1	0	0	0	0	0	0	0	0	0	0	0	0	0	0	0	0	0	1	0	0	0	0	0	0	0	0	0	0	0	0	0	0	0	0	0	0	0	0	0	0	0	0	0	1	0	0	0	0	1	0	0	0	0	0	1	0	0	0	1	1	1	0	0	0	1	0	0	0	0	0	0	0	0	0	0	1	1	0	1	0	0	0	1	0	0	0	0	0	0	0	0	0	0	1	0	0	0	0	0	0	0	0	0	0	0	0	0	0	0	0	0	0	0	0	0	0	0	0	0	1	0	0	0	0	0	0	0	0	1	0	0	0	0	0	1	0	0	0	0	0	1	0	0	1	0	0	0	0	0	0	0	1	0	0	0	0	0	0	0	0	0	0	1	0	1	0	0	0	1	0	0	0	1	0	0	0	0	1	0	0	0	0	0	0	1	0	0	0	0	0	1	0	1	0	1	0	1	0	0	0	0	0	1	0	0	0	0	0	0	1	1	0	0	0	0	1	0	0	0	0	0	0	0	1	1	0	0	1	0	1	0	0	0	0	0	0	1	0	0	0	0	1	0	0	1	1	0	1	0	0	0	0	1	1	1	0	0	0	1	0	0	0	0	0	0	0	0	0	0	1	0	0	0	0	0	0	1	1	0	0	0	0	0	0	0	0	0	0	0	0	0	0	0	0	1	0	0	0	0	0	0	0	0	0	0	0	0	0	0	0	0	0	0	0	1	0	0	0	0	0	1	0	1	1	0	0	1	0	1	0	0	0	0	0	0	0	0	1	1	0	0	1	0	0	0	0	0	1	0	0	0	0	0	0	0	0	1	0	0	0	0	0	0	1	0	0	0	0	0	0	0	0	0	1	0	1	0	0	0	0	1	0	0	0	0	0	0	0	0	0	0	0	0	0	0	0	0	0	0	0	1	0	0	0	0	0	0	0	0	0	0	0	0	0	0	0	0	0	0	0	0	0	0	0	0	0	0	0	1	1	0	1	0	0	0	0	0	1	0	0	0	0	0	0	0	0	0	0	0	1	1	0	0	0	0	1	0	0	0	0	0	1	1	0	0	0	0	0	0	0	0	0	0	0	0	0	0	0	0	1	0	0	0	0	0	0	0	1	0	0	1	0	0	0	0	0	0	0	1	0	1	1	0	1	1	0	0	1	0	0	0	0	0	0	0	0	0	0	0	0	0	0	0	0	0	0	0	0	0	0	0	0	1	0	0	0	0	0	1	1	0	0	0	1	0	0	0	1	0	0	0	0	1	0	0	0	1	0	0	0	0	0	0	0	1	1	0	0	0	0	0	0	0	0	0	0	0	0	0	0	0	0	0	1	0	0	0	0	0	0	0	0	0	0	0	0	0	0	0	1	0	0	0	0	0	0	0	1	1	1	0	0	0	0	0	0	0	0	0	0	0	1	0	0	0	0	0	0	0	0	0	1	0	0	0	0	1	0	0	0	0	1	0	0	1	0	0	0	0	0	0	0	0	1	0	0	0	1	0	0	0	1	1	1	1	1	0	0	1	0	0	0	0	0	0	0	0	0	0	0	0	0	0	0	0	1	0	0	0	0	0	0	0	0	0	0	1	1	0	1	1	0	0	1	1	0	0	1	0	1	0	0	0	0	0	0	0	0	0	0	0	0	0	1	0	1	1	0	0	1	1	0	0	0	0	0	1	0	1	0	0	1	0	0	0	0	0	0	0	0	0	0	0	0	0	0	0	0	0	1	0	0	0	0	0	1	0	0	0	0	0	0	0	0	0	0	1	0	0	0	0	0	0	1	0	0	0	0	0	0	0	0	0	0	0	0	0	0	0	0	0	0	0	0	1	0	0	0	0	0	0	0	0	0	0	0	0	1	1	1	0	0	0	0	0	0	0	0	0	0	1	1	0	0	1	0	0	0	0	1	0	0	1	0	0	1	0	0	1	0	0	1	0	1	0	0	0	1	0	0	0	0	0	0	0	0	0	0	0	0	0	0	0	0	0	0	0	0	0	0	0	0	0	0	0	0	0	1	1	0	0	0	0	0	0	0	0	0	0	1	0	1	0	0	0	1	0	0	0	0	0	0	0	0	0	1	0	0	0	0	0	0	0	0	0	0	1	0	0	0	0	1	0	0	0	0	0	0	0	0	0	0	0	0	0	0	1	0	0	0	1	0	0	0	1	0	0	0	0	0	1	0	0	0	0	1	0	1	0	0	0	0	0	0	0	0	0	1	0	0	0	0	0	0	0	0	0	0	0	0	0	0	0	0	1	0	0	0	0	0	0	0	0	0	0	0	0	0	0	0	1	0	0	0	0	1	0	0	0	0	0	0	0	0	0	0	0	0	0	1	0	0	1	0	0	0	0	0	0	1	0	0	0	1	0	1	0	0	0	0	0	0	0	0	0	0	0	1	0	0	0	1	0	0	0	0	0	0	0	0	0	0	1	0	0	0	0	0	0	0	0	0	0	0	0	0	0	0	0	0	0	0	1	0	1	1	0	0	1	0	0	0	0	1	1	0	0	0	0	0	0	0	0	0	0	0	0	0	0	0	0	0	0	0	0	1	0	1	0	0	0	0	0	0	0	0	0	0	0	1	0	0	1	0	1	0	0	0	0	0	0	1	0	0	0	0	0	0	0	0	0	0	0	0	0	0	0	0	1	0	1	0	0	0	0	0	0	0	0	0	0	0	0	1	0	1	0	0	0	0	0	0	0	0	0	0	0	1	0	0	0	0	0	1	1	0	0	0	0	0	0	0	0	1	0	1	0	0	0	0	0	0	0	0	1	1	0	1	0	0	0	0	1	0	0	0	0	1	1	0	0	1	0	0	0	0	0	1	1	0	0	1	0	0	0	0	0	0	0	0	0	0	1	1	0	1	0	0	1	0	0	0	0	0	1	0	0	0	0	0	0	1	0	0	0	0	0	1	0	0	0	1	0	0	1	0	0	0	0	0	0	0	0	0	1	0	0	1	0	0	0	1	0	0	0	0	0	0	1	0	0	0	0	0	0	0	0	0	0	0	0	0	1	0	0	0	0	0	0	0	1	0	0	0	0	0	0	0	0	1	1	0	0	0	0	0	0	0	0	0	0	0	1	0	1	1	1	0	1	0	0	0	1	0	1	0	0	1	0	0	0	0	0	0	0	1	0	0	1	0	1	0	0	0	0	0	0	0	1	0	0	0	1	0	0	0	0	0	0	1	0	1	0	0	1	0	1	0	1	1	0	0	0	0	0	0	0	1	0	0	1	0	0	0	1	0	0	0	0	0	0	0	0	0	0	1	0	0	0	1	0	0	0	0	0	0	1	0	0	0	1	0	0	1	0	0	0	0	0	0	0	0	0	0	0	0	0	0	0	1	0	0	0	0	1	0	0	0	1	0	0	0	0	0	0	0	0	0	0	0	0	0	0	0	1	0	0	0	0	0	0	0	0	0	1	0	1	0	1	0	0	0	0	0	1	0	0	0	1	1	0	1	0	0	0	0	0	0	0	0	0	0	0	0	0	0	0	0	0	1	0	0	0	0	0	0	0	0	0	0	0	1	0	0	0	0	0	1	0	0	0	0	0	0	1	0	0	0	0	0	1	0	0	1	0	0	0	0	1	0	0	1	0	0	0	0	0	0	0	0	0	0	1	1	0	0	0	0	0	1	1	0	0	0	0	0	0	0	0	0	0	0	0	1	0	0	0	0	0	0	0	0	0	0	0	0	0	0	1	0	0	0	0	0	0	0	0	0	0	0	0	0	0	0	0	0	0	1	0	0	0	0	1	0	0	0	0	0	1	0	0	0	0	0	0	0	0	0	0	1	0	1	0	0	0	0	0	0	0	0	0	0	0	0	0	0	0	0	0	0	0	0	0	0	1	0	0	0	1	0	1	1	0	0	1	0	0	0	0	0	0	0	0	1	0	0	0	0	0	1	0	0	1	0	0	1	0	1	0	0	0	0	0	0	0	0	1	1	1	0	1	0	0	0	0	1	0	0	0	0	0	0	0	0	0	0	1	0	0	0	0	0	0	0	0	0	0	0	0	0	0	0	0	0	0	0	0	0	0	0	0	1	0	0	0	0	0	0	0	0	1	0	0	0	0	0	0	1	0	0	0	0	0	0	0	0	0	0	0	0	0	1	0	0	0	0	0	0	0	0	0	0	0	0	0	1	0	0	0	1	0	0	0	0	0	0	0	0	0	0	0	0	0	0	0	0	0	0	1	0	0	0	0	0	0	0	0	0	0	0	0	0	0	0	0	0	0	0	0	0	0	0	0	0	1	0	0	0	0	0	0	0	0	0	0	0	0	0	1	0	1	1	0	0	0	1	0	0	0	0	0	1	0	0	0	0	0	0	1	1	0	0	0	1	0	0	0	0	1	1	0	0	0	0	0	0	0	0	0	1	0	0	0	0	0	0	0	0	0	0	1	1	0	1	0	0	0	0	0	0	0	0	1	1	0	1	0	0	0	0	0	0	0	1	0	1	0	0	1	0	0	0	0	0	0	1	0	0	0	0	0	1	1	1	0	1	0	0	0	0	1	0	0	1	0	1	0	0	0	0	1	1	0	1	0	0	0	0	0	1	0	0	0	0	0	0	0	0	1	0	0	0	0	0	0	0	0	0	0	0	0	0	0	0	0	1	0	0	0	1	0	0	0	1	1	0	0	0	0	0	0	1	0	0	0	0	0	0	0	0	0	0	0	0	0	0	0	1	0	0	0	1	0	0	0	0	0	0	0	0	0	0	0	0	1	0	0	0	0	0	0	0	0	0	0	0	0	0	0	0	0	0	0	0	0	0	1	0	0	0	0	0	0	0	0	0	0	0	1	0	0	0	0	0	0	0	0	1	0	0	0	0	0	0	1	0	0	0	0	0	0	0	0	0	0	0	1	0	0	0	0	0	0	0	0	0	0	0	0	0	0	0	0	0	0	0	0	0	0	0	0	0	0	0	1	0	0	0	0	0	0	0	0	1	0	0	0	0	0	0	0	0	0	0	0	1	0	0	0	0	0	0	0	0	0	1	0	0	0	0	0	0	0	0	0	0	0	0	0	0	1	0	0	0	0	0	0	0	0	0	0	0	0	0	0	0	0	0	0	0	0	0	0	0	0	0	0	0	0	0	0	0	1	0	1	0	0	0	0	0	0	0	0	0	0	0	0	0	0	0	0	1	0	0	0	0	0	1	0	0	0	0	0	0	1	0	0	0	0	0	0	0	0	1	1	0	0	0	0	0	0	0	0	1	0	0	0	0	0	0	0	0	1	1	1	0	0	1	0	0	0	0	0	0	0	0	0	0	0	1	0	0	0	1	0	0	0	0	0	0	0	0	0	0	0	0	0	0	0	0	1	0	0	0	1	0	0	0	0	1	1	0	0	0	0	0	0	0	0	0	0	0	1	0	0	0	0	0	0	0	0	0	0	0	0	0	1	0	0	0	0	0	0	0	0	0	0	1	0	0	0	0	1	0	0	0	0	1	1	0	0	0	0	0	0	0	0	0	0	1	1	1	0	0	0	0	0	0	1	0	0	1	0	0	0	0	0	0	0	0	0	0	0	0	0	0	0	1	0	0	0	1	1	0	0	1	1	0	0	0	1	0	0	0	0	0	1	1	1	0	1	0	0	1	0	0	0	0	0	1	0	0	1	0	0	0	0	0	0	0	0	0	0	0	0	1	1	1	0	1	0	0	0	0	1	0	0	0	0	1	0	0	1	1	0	0	0	0	0	0	0	0	0	0	0	0	0	1	0	0	0	0	0	0	0	0	0	0	1	0	0	0	1	1	0	0	0	0	0	0	0	0	0	0	1	0	0	0	1	1	0	0	0	0	1	0	0	1	0	0	1	0	0	0	0	0	0	0	0	1	1	1	0	0	0	0	0	0	0	0	1	0	0	0	0	0	0	0	0	0	0	0	0	0	0	0	0	0	0	0	0	0	0	1	0	0	0	0	0	0	0	0	1	0	0	0	0	0	0	1	0	0	0	0	0	0	0	0	0	0	0	0	0	0	0	0	0	0	0	1	0	1	0	0	0	0	0	0	0	0	1	0	0	0	0	0	0	0	0	0	0	0	0	0	0	0	0	0	0	0	0	0	1	0	0	0	0	0	0	0	1	1	0	0	0	0	0	0	0	0	0	0	0	0	0	1	0	0	0	0	1	0	0	0	0	0	1	0	1	0	0	0	1	0	0	0	0	0	1	1	0	0	0	0	0	0	0	0	0	0	0	0	1	0	0	0	1	0	0	0	0	0	0	0	0	0	1	0	0	0	0	1	0	0	0	0	0	0	0	0	0	0	0	0	0	0	0	0	0	0	0	0	0	0	0	1	0	0	0	0	0	0	0	0	0	0	0	0	0	0	0	0	0	0	0	0	0	0	1	0	0	1	0	0	1	0	0	0	0	0	0	0	0	0	0	0	0	0	0	0	1	1	0	0	0	1	0	0	0	1	0	0	0	0	0	0	0	1	0	0	0	0	0	0	0	0	0	0	0	0	0	0	0	0	1	0	0	0	1	0	1	0	0	0	0	0	1	0	1	0	0	0	0	0	0	0	0	0	0	0	0	0	0	0	0	0	0	0	0	0	0	0	0	0	0	0	0	0	0	0	0	0	0	0	0	0	0	0	1	0	0	0	0	0	1	0	0	0	0	0	0	0	0	0	0	0	0	0	0	0	0	0	0	0	0	0	1	0	0	0	0	0	1	0	0	0	1	0	0	0	0	0	0	0	1	0	1	1	0	0	1	0	0	0	0	0	0	0	0	0	0	0	1	0	1	0	1	1	1	0	0	0	0	0	0	0	0	0	1	0	0	0	0	0	0	0	0	0	0	0	0	0	0	0	0	0	0	0	0	0	0	0	0	1	1	1	0	0	0	0
C418S0121	1	0	0	0	0	0	0	0	0	0	0	1	0	1	0	0	0	0	0	0	0	0	0	0	1	0	1	0	0	0	0	1	1	0	0	0	0	0	0	0	0	1	0	1	0	1	0	0	0	0	0	1	0	1	1	0	0	0	0	0	1	0	0	0	0	1	0	0	1	0	0	1	0	0	0	0	0	1	0	0	1	0	1	1	1	1	1	0	0	0	0	0	1	0	0	1	0	0	0	0	0	0	1	1	1	1	0	1	1	1	1	0	0	0	0	0	1	0	0	1	0	1	1	0	0	0	0	1	0	0	0	0	0	1	0	1	0	1	0	0	0	0	1	0	0	1	0	1	0	0	0	0	0	0	1	0	0	0	0	1	1	0	0	0	0	0	1	1	1	0	0	1	0	0	0	0	0	0	1	1	0	1	0	0	0	1	0	1	1	1	0	1	1	0	0	0	1	0	1	1	0	0	1	1	1	0	0	1	1	0	0	0	0	1	1	0	0	1	0	1	0	0	1	1	0	0	1	0	1	0	0	0	0	0	1	0	1	1	1	0	1	0	1	0	0	1	1	0	1	1	0	1	1	1	0	1	1	1	1	0	0	1	0	0	0	0	0	0	0	0	1	0	0	0	0	0	0	0	0	1	0	0	0	0	1	0	0	1	0	0	1	0	0	0	0	0	1	0	0	1	1	0	0	0	0	0	1	0	1	1	1	0	0	0	0	1	0	0	1	0	0	0	1	0	1	0	1	1	0	0	0	0	0	0	0	0	1	0	0	0	0	0	0	1	1	0	0	0	0	1	0	1	0	1	0	0	0	1	1	1	0	0	1	0	1	1	1	0	1	0	0	0	1	1	0	0	1	1	1	0	0	0	0	1	0	0	1	1	0	0	0	0	0	0	1	0	1	1	0	0	0	0	0	1	0	0	0	0	1	0	0	1	1	1	0	0	0	0	1	1	0	0	0	0	0	0	0	1	1	0	0	0	1	0	1	1	0	0	0	0	0	0	1	0	0	1	0	0	0	0	1	0	0	0	0	0	0	0	0	0	0	0	0	0	0	1	0	0	0	0	1	1	0	0	1	0	0	0	0	0	0	0	0	0	1	0	0	0	0	0	0	0	1	0	1	0	0	0	1	1	0	0	0	0	1	0	0	1	0	0	0	0	0	1	1	1	0	0	0	0	1	0	1	1	1	0	0	0	0	1	0	0	0	0	1	0	0	0	0	0	1	0	0	0	0	0	0	0	1	0	0	0	1	0	0	1	0	1	1	0	0	1	0	0	1	0	1	1	1	0	0	1	0	1	0	0	0	1	0	0	1	0	0	1	1	0	1	1	1	1	0	1	0	0	0	0	0	1	1	1	0	0	0	1	1	0	0	1	0	1	0	0	0	0	0	1	1	1	0	1	1	0	1	0	0	0	0	1	0	1	0	0	0	0	0	0	1	0	1	1	1	0	0	1	1	1	0	0	0	0	0	0	0	1	1	1	0	0	1	1	0	1	1	0	0	0	0	0	0	0	0	1	0	1	1	1	0	0	1	0	1	0	1	1	0	1	0	0	1	1	1	1	0	0	1	0	1	0	0	0	1	0	1	0	1	0	0	0	0	0	1	1	1	1	0	0	0	0	0	0	0	0	1	1	1	1	1	0	0	1	0	0	0	1	1	1	1	0	0	0	0	1	0	0	1	0	0	0	1	1	1	0	1	1	0	0	1	1	0	1	0	0	0	1	0	0	1	0	0	0	0	1	1	1	1	0	0	0	1	1	1	0	0	0	0	0	0	0	0	0	0	0	0	0	0	1	1	1	0	0	0	0	1	1	0	0	0	0	0	0	1	1	0	0	0	1	1	0	1	0	1	0	0	0	0	1	0	0	1	1	1	1	0	1	0	0	1	0	1	0	0	0	0	0	0	1	1	1	0	0	0	0	1	1	0	1	0	0	0	1	0	0	0	1	0	0	1	0	1	0	1	0	0	0	0	0	0	0	0	0	0	0	0	0	0	0	0	1	0	0	1	0	0	1	0	0	0	0	1	0	0	0	0	0	0	0	0	0	0	0	0	1	0	0	1	1	1	0	0	0	1	1	0	0	0	0	0	0	0	0	0	1	0	0	0	1	0	0	0	1	1	0	0	0	0	0	0	0	0	0	1	0	0	1	0	1	0	0	0	0	0	1	0	1	0	0	1	0	1	0	0	0	0	0	0	0	1	0	0	1	0	0	0	0	1	0	1	1	1	0	0	0	0	0	0	0	1	0	1	1	0	0	0	0	1	1	0	0	1	1	0	0	1	1	0	1	0	0	0	0	1	0	0	0	1	0	1	0	1	0	1	0	1	0	1	0	0	0	0	1	0	0	0	0	0	1	0	1	1	0	0	0	0	0	0	0	1	1	0	1	1	1	0	0	0	0	0	1	0	0	0	1	0	0	0	1	0	0	1	0	1	0	0	0	1	0	0	0	0	0	1	1	1	0	1	0	0	0	1	1	0	0	0	1	0	0	0	1	1	0	0	1	0	0	0	0	0	1	0	0	0	0	0	1	0	0	0	0	0	1	1	0	0	0	0	0	0	0	1	0	0	0	0	0	0	1	0	1	0	0	0	0	0	0	0	0	0	0	1	1	1	0	0	0	1	0	0	1	1	1	0	0	0	1	1	0	0	1	0	1	0	0	0	0	1	0	0	0	0	0	0	0	0	0	1	0	0	0	1	1	0	1	0	0	0	0	1	1	0	0	1	0	0	0	1	0	0	0	0	1	1	1	0	1	0	1	0	0	0	0	1	1	1	0	0	0	1	1	0	1	0	0	1	0	0	0	0	1	1	0	0	0	1	1	0	0	0	1	0	0	1	0	0	0	0	0	0	0	0	0	1	0	1	1	0	0	1	0	0	0	0	0	0	0	1	1	1	1	1	0	0	0	0	1	1	0	0	1	1	0	0	0	1	0	0	0	0	1	0	0	1	1	0	0	0	0	0	0	1	0	0	0	0	0	0	0	0	0	0	1	1	0	0	1	0	0	0	0	0	0	1	0	0	0	0	0	0	0	0	0	0	0	0	0	0	0	0	0	0	0	0	0	0	1	0	0	0	0	0	0	0	0	0	1	0	0	0	0	0	0	0	0	0	0	1	0	0	0	1	1	0	0	0	0	0	1	1	0	0	0	0	1	0	0	0	1	1	0	0	0	0	0	0	0	0	0	0	1	0	0	0	0	0	0	1	0	0	0	1	0	0	0	0	1	0	0	0	1	1	0	0	1	0	1	1	0	1	0	0	0	1	1	0	0	0	1	0	1	1	0	1	0	0	0	0	0	0	0	1	0	0	0	0	1	0	0	0	1	1	0	0	0	1	0	1	1	0	1	0	1	0	0	0	0	0	0	0	0	1	0	0	1	0	1	1	1	0	0	0	0	1	0	0	1	0	1	0	0	1	0	0	0	0	0	0	0	0	0	0	0	0	0	0	0	0	0	0	1	0	0	0	0	0	0	0	0	0	0	1	0	0	0	0	1	1	0	0	0	0	0	0	0	0	1	0	0	0	0	0	0	1	0	0	0	0	0	0	0	0	0	0	0	0	1	0	0	0	0	0	0	0	1	1	0	0	0	1	0	1	1	0	0	1	1	0	1	0	0	0	1	0	1	0	0	1	0	1	1	0	0	0	1	1	1	0	1	0	1	1	0	1	0	0	1	0	0	1	0	1	0	0	0	0	0	0	1	0	0	0	1	0	0	0	0	1	0	0	0	0	0	0	1	0	0	0	1	0	0	0	0	0	0	1	0	0	0	0	0	0	1	1	1	0	0	0	0	0	0	0	0	1	0	1	0	0	0	0	0	1	1	0	1	0	0	0	1	0	0	0	0	0	0	0	1	0	0	0	0	0	0	0	1	0	1	1	1	1	0	0	0	0	1	1	1	0	0	0	0	0	0	0	0	0	0	0	0	1	0	0	1	0	1	1	1	1	0	1	0	1	0	0	0	0	1	1	1	0	0	0	1	0	0	0	0	1	0	1	0	0	1	1	1	0	0	0	0	1	0	0	0	0	0	0	1	0	1	0	0	0	0	1	0	0	0	1	1	0	1	1	0	1	0	0	0	1	0	0	0	0	0	0	0	0	0	0	0	0	0	0	0	0	0	0	0	0	0	0	0	1	0	1	0	0	0	0	0	0	0	0	0	0	0	0	0	0	0	1	0	0	0	0	0	0	0	0	0	0	0	0	0	0	0	1	0	0	0	0	0	0	1	0	1	1	0	1	0	0	0	0	0	0	0	0	0	0	0	0	0	0	0	0	0	0	0	0	1	0	0	0	0	0	0	0	0	0	0	0	0	0	1	0	0	0	1	0	0	0	0	0	1	0	0	0	0	0	0	0	1	0	0	0	1	1	0	0	0	0	1	1	0	0	0	0	0	0	0	0	0	0	0	0	0	0	0	0	0	0	0	0	0	0	0	0	0	0	1	0	1	1	0	0	0	0	0	1	0	0	0	0	0	0	0	0	0	0	0	0	0	0	0	0	0	0	0	0	0	1	0	0	0	0	0	0	1	0	0	0	0	1	0	0	0	0	0	0	0	0	0	0	0	0	1	0	0	0	0	0	1	0	1	0	0	0	1	1	0	1	0	0	0	0	0	0	0	1	1	0	0	0	1	0	0	1	0	0	0	0	0	1	0	0	0	0	1	1	0	0	0	0	1	0	0	0	0	0	0	0	1	1	0	0	0	0	0	1	0	0	0	0	0	1	0	0	0	0	0	0	0	0	0	0	0	1	1	1	0	0	1	0	0	0	0	0	0	0	0	0	1	0	0	0	0	1	0	0	0	1	0	1	0	0	0	0	0	0	0	0	0	0	0	0	0	0	0	0	0	0	1	0	1	0	1	0	0	0	0	1	0	0	0	0	0	0	0	0	0	0	0	0	0	0	0	0	0	0	0	0	1	0	0	0	1	0	0	0	1	0	0	0	0	0	1	1	0	1	0	0	0	0	0	0	0	0	0	0	0	1	1	0	0	0	1	1	1	0	1	0	0	0	0	1	1	1	0	0	1	0	1	0	1	1	1	0	0	0	0	1	1	0	1	0	1	0	0	0	1	0	0	0	0	0	0	0	0	0	0	1	0	0	0	0	1	0	0	1	0	0	0	0	1	0	1	0	0	0	0	0	0	1	0	1	0	0	0	0	0	1	0	0	1	1	1	1	0	0	0	0	0	0	0	1	1	0	0	0	1	0	0	0	1	0	0	0	0	0	0	0	1	0	0	0	1	0	0	0	1	0	0	0	1	0	0	0	0	1	0	0	0	0	1	1	1	0	0	1	0	1	0	0	1	0	1	0	0	1	0	0	0	0	0	1	1	1	1	0	0	1	0	0	0	0	0	0	0	0	0	1	0	0	0	0	0	0	0	0	1	0	0	0	0	1	0	1	0	0	0	0	0	0	0	0	0	0	1	0	0	1	0	0	1	0	0	0	0	0	0	1	1	0	0	1	0	1	1	1	0	0	0	0	1	0	0	0	0	1	0	1	0	1	0	1	0	1	1	0	1	0	0	0	1	0	0	1	0	0	0	0	1	1	0	0	0	1	0	0	0	0	0	0	0	0	1	0	0	0	0	0	0	1	1	1	0	0	1	1	1	0	0	0	0	1	0	1	0	0	1	1	0	0	0	0	0	0	0	0	0	0	0	0	1	1	0	0	1	0	0	1	0	0	0	0	1	0	1	1	0	0	0	0	0	0	0	0	0	0	0	0	0	1	0	0	0	0	0	0	0	0	1	0	0	0	0	0	0	0	0	0	0	1	0	1	0	1	0	1	0	0	0	0	0	0	0	0	0	0	0	0	0	0	0	0	0	0	0	0	0	0	1	0	1	0	0	0	1	0	1	0	1	0	1	0	0	0	0	1	0	0	1	1	1	0	0	1	1	0	0	1	0	0	1	0	0	0	1	0	0	0	0	0	0	1	0	1	0	0	0	0	0	0	0	0	0	0	0	0	1	1	0	0	0	1	0	0	0	0	0	0	1	0	1	0	1	0	0	0	0	0	1	0	0	0	0	0	0	0	0	0	0	0	0	0	0	0	0	0	0	0	0	0	0	0	1	0	0	0	0	0	0	0	0	0	0	1	0	0	0	1	0	0	1	0	0	0	0	1	1	1	1	1	1	0	0	1	0	0	0	0	0	0	1	0	1	0	0	0	1	0	1	0	1	1	0	0	0	1	0	1	1	1	0	0	0	1	0	0	0	0	0	0	0	1	0	0	0	1	0	0	1	1	0	1	0	1	0	1	1	0	0	0	0	0	0	1	0	0	1	0	1	0	0	1	0	0	0	0	0	0	0	0	1	0	0	1	0	0	0	0	0	0	1	1	1	0	0	1	1	0	0	0	0	0	1	0	0	0	0	0	0	0	0	0	0	0	0	1	1	1	0	0	1	1	0	1	0	0	0	0	1	0	0	0	0	1	0	0	0	0	1	1	0	0	1	0	0	0	1	1	0	1	0	0	0	1	0	0	0	0	0	0	0	0	0	0	1	1	0	1	1	0	0	0	0	0	0	0	1	0	0	0	1	1	0	0	0	0	0	0	1	1	0	1	1	0	1	0	0	0	1	0	0	0	0	0	0	0	0	0	0	0	0	1	0	0	1	0	1	0	0	0	0	0	0	0	0	0	0	0	0	1	0	0	0	0	0	0	0	0	0	0	1	0	0	0	0	0	1	0	0	0	0	0	1	0	0	0	0	1	0	0	0	0	1	0	0	1	0	0	0	1	0	0	1	0	0	0	0	0	0	1	0	0	1	1	1	0	1	0	0	0	1	0	0	1	0	1	0	0	0	0	1	0	0	0	0	0	0	0	1	1	0	1	0	0	1	1	1	0	0	0	1	0	0	1	0	0	0	0	0	1	0	1	1	1	0	0	0	1	0	1	0	1	0	0	1	0	0	1	1	1	0	0	0	1	0	0	0	1	0	0	0	1	0	0	0	0	0	1	0	0	0	0	0	0	0	0	1	0	0	0	0	0	0	0	0	0	0	0	0	1	0	0	0	0	0	0	0	0	1	0	1	1	0	0	0	0	1	0	0	0	0	0	0	0	0	0	0	1	0	1	0	0	0	0	0	0	1	1	0	0	0	1	0	0	1	0	0	0	0	0	0	0	0	0	0	1	0	0	0	0	1	1	0	0	0	1	0	0	0	0	1	0	1	0	1	0	0	0	1	0	0	1	0	1	1	1	1	0	1	0	0	0	0	0	0	1	0	0	0	0	0	0	0	0	0	0	0	0	1	1	0	0	0	0	1	1	1	0	1	0	0	0	0	1	0	0	1	0	0	0	1	0	0	0	1	0	0	0	0	1	0	0	1	1	1	0	0	0	0	0	0	0	0	0	1	0	0	1	0	1	1	0	1	0	0	1	0	1	0	1	0	0	0	1	1	0	0	0	0	0	0	0	0	0	0	0	0	1	0	1	1	0	1	0	0	0	0	1	0	0	1	0	0	0	1	1	0	0	0	1	0	0	1	1	1	0	0	1	0	0	0	1	1	1	0	0	0	0	1	1	0	1	1	0	0	0	1	0	0	0	1	1	1	1	0	0	1	1	0	1	0	1	1	1	0	1	1	1	0	1	0	0	0	0	0	0	1	0	0	0	0	1	0	0	0	0	1	1	0	0	1	0	0	0	0	1	0	0	1	0	0	1	0	1	1	0	0	0	0	0	0	0	0	0	0	1	1	1	1	0	0	1	0	0	0	1	1	0	0	0	0	1	1	0	0	0	0	0	1	0	1	0	1	0	0	1	1	0	0	0	0	0	0	0	0	0	0	0	0	0	0	0	0	0	0	0	0	1	1	0	0	0	0	0	0	1	0	1	0	1	0	0	0	1	0	0	0	0	1	1	0	1	1	0	1	1	0	0	0	0	1	0	0	0	0	0	1	1	1	1	1	0	0	0	0	0	0	1	0	0	0	0	0	0	0	0	0	0	0	0	1	1	0	0	0	1	0	0	1	0	0	0	1	0	1	0	0	0	1	1	1	0	0	0	0	0	0	0	0	0	0	0	0	0	1	0	1	0	0	0	1	0	1	1	0	1	0	1	0	1	1	1	0	0	0	0	0	0	0	0	1	1	0	0	0	0	0	1	0	1	0	1	0	0	0	0	0	0	0	0	0	0	0	0	0	0	0	0	1	1	1	1	0	0	0	0	1	0	1	1	0	1	0	0	0	0	0	1	0	0	1	0	0	1	0	1	1	0	0	0	1	1	1	0	1	1	0	1	0	0	1	0	0	0	0	1	0	0	1	1	0	0	0	1	0	1	0	1	0	1	1	0	1	0	1	0	0	0	0	1	0	1	1	0	0	0	0	0	1	0	0	1	0	1	1	0	1	0	0	0	1	0	0	0	0	0	0	1	0	0	0	0	1	0	0	0	1	1	1	1	0	0	0	1	1	0	0	1	1	1	1	0	1	0	0	1	0	0	0	1	0	0	1	0	0	0	0	0	0	0	1	0	1	0	0	1	0	0	0	1	0	0	0	0	0	1	0	0	0	1	0	0	0	1	1	0	1	0	0	0	1	1	0	1	1	0	1	0	0	1	0	0	0	0	1	0	1	1	0	1	0	1	1	1	0	0	0	1	0	1	0	1	1	0	1	1	0	0	1	0	1	0	0	0	0	0	0	0	0	1	0	0	1	1	0	0	1	0	1	0	0	0	0	1	1	0	0	1	0	0	1	0	0	1	0	0	0	1	1	0	0	0	0	0	0	0	0	1	0	1	0	0	0	1	0	1	0	0	0	0	0	1	0	0	1	1	0	1	0	0	0	0	0	0	0	0	0	0	1	0	0	0	0	0	1	1	1	0	0	0	0	1	1	1	1	1	0	0	0	0	0	0	0	1	0	0	0	0	0	0	0	0	0	0	0	0	0	0	0	0	0	0	1	0	1	0	0	0	1	0	0	0	1	0	0	0	1	0	0	0	0	1	0	1	1	1	1	1	1	0	1	0	0	0	0	0	1	1	1	0	1	0	1	1	0	1	0	1	1	0	0	1	1	1	0	0	0	0	0	1	0	0	0	0	0	0	1	1	0	0	0	0	1	1	0	0	1	0	1	1	0	0	0	1	0	1	0	0	0	1	0	0	0	1	0	1	0	1	0	0	0	0	0	1	0	1	0	0	1	0	0	0	1	0	0	0	0	0	0	0	0	1	0	0	0	1	1	1	0	0	0	1	0	0	0	0	0	0	0	0	0	0	0	0	1	0	0	1	1	0	0	1	1	0	0	0	1	0	0	0	0	0	0	0	0	1	1	1	1	1	0	0	0	0	0	0	0	1	1	0	0	1	0	0	0	0	0	0	0	1	0	0	1	0	0	0	0	1	1	0	0	1	0	1	0	0	0	1	0	1	0	1	0	0	0	1	1	0	1	1	0	0	1	0	0	1	1	1	0	0	0	0	1	0	0	0	0	0	0	0	0	0	1	0	1	0	0	0	0	1	0	0	0	0	0	1	1	0	1	1	0	0	1	0	0	1	0	1	1	0	0	1	0	0	0	1	0	0	0	0	1	1	0	0	1	1	0	1	0	0	0	1	1	0	1	0	1	0	1	0	1	0	0	0	0	0	0	0	1	0	1	0	0	1	0	0	0	0	0	0	0	0	0	1	0	0	0	0	0	1	0	0	0	0	0	0	0	1	0	0	0	0	0	1	1	1	0	0	1	0	0	0	0	0	0	0	1	0	0	1	0	1	0	0	0	0	0	0	0	0	0	0	0	0	0	1	1	1	0	0	1	1	1	1	0	0	1	0	0	0	0	1	1	0	1	0	0	1	1	1	1	0	0	0	0	0	1	0	1	0	1	0	0	0	1	0	1	0	1	0	0	0	0	0	1	1	1	1	0	0	1	0	1	1	0	0	0	0	1	0	1	1	0	1	1	0	0	0	0	0	0	1	0	0	1	1	0	1	0	0	0	0	1	0	0	0	0	0	0	0	1	1	0	0	0	0	0	1	0	0	0	1	0	0	0	0	1	0	0	1	0	0	0	0	0	1	0	1	0	0	0	1	1	1	0	1	0	0	1	1	0	1	0	0	0	0	0	0	0	0	1	0	0	1	0	1	1	0	0	1	0	0	0	0	0	1	1	0	0	0	0	0	1	1	0	1	1	0	0	0	1	0	0	0	0	0	0	0	1	0	1	0	0	0	0	0	0	0	1	1	1	0	1	0	0	0	0	1	1	0	0	0	0	1	0	0	0	0	0	0	0	1	1	1	0	0	1	0	1	0	0	1	1	1	1	1	0	0	0	1	0	0	0	1	1	0	0	1	1	0	1	0	0	0	1	0	0	0	0	0	0	0	1	0	0	0	0	0	1	0	1	1	0	1	0	0	0	0	0	1	0	0	0	0	1	0	0	0	0	0	0	0	0	0	0	0	0	0	0	1	0	0	0	1	0	0	1	0	0	0	0	0	0	0	0	0	1	0	1	1	0	0	0	0	0	0	0	0	0	0	0	1	0	0	0	1	0	1	0	0	0	0	0	1	0	0	0	0	0	1	1	1	0	1	1	0	0	0	0	1	0	1	0	0	1	0	1	0	1	1	1	0	0	1	1	0	0	1	0	0	0	0	1	1	0	0	0	0	1	0	0	0	0	0	0	1	0	0	1	0	1	1	0	0	1	0	1	0	0	1	1	1	0	1	0	0	0	0	0	0	1	0	0	0	0	0	1	0	0	1	0	0	0	0	1	0	0	0	0	0	1	0	0	0	1	0	1	0	0	0	0	1	1	0	0	0	0	0	0	1	0	0	1	1	1	0	0	0	0	0	0	0	1	0	0	0	0	0	0	1	0	1	0	1	0	0	0	0	0	1	0	0	0	0	0	0	0	0	0	0	0	0	0	0	0	1	0	0	0	0	0	0	0	1	1	0	1	0	1	0	0	0	0	0	0	1	0	0	0	0	0	1	0	0	0	0	0	1	0	0	0	1	1	1	0	0	0	0	0	1	1	1	1	1	0	0	0	1	0	0	0	1	0	0	0	0	0	0	0	0	0	1	0	0	1	0	0	1	1	0	0	0	0	0	0	0	0	0	0	1	0	0	1	0	0	0	1	1	0	0	1	1	0	0	1	1	1	0	0	0	1	0	0	1	0	0	0	0	0	0	0	0	1	0	0	0	0	0	0	0	1	1	0	0	0	0	0	0	0	1	1	0	1	0	1	1	0	1	0	1	0	1	0	0	0	1	0	1	0	0	0	0	1	0	0	1	1	1	1	1	0	1	0	0	1	0	0	0	0	1	0	0	0	0	1	0	0	1	0	1	0	0	0	0	0	1	0	1	0	1	1	1	1	1	0	1	0	0	1	0	1	1	0	1	1	1	0	0	0	0	0	0	0	0	0	0	1	0	1	0	0	0	1	0	0	1	0	0	1	0	0	1	0	0	0	0	0	0	0	0	0	0	1	0	0	1	0	0	0	0	0	0	0	1	0	0	1	1	0	1	1	0	0	0	1	1	1	1	1	0	0	0	0	0	0	0	1	1	0	1	0	0	0	1	1	0	1	0	0	0	0	1	0	0	0	1	1	0	1	0	0	0	0	0	0	1	0	0	0	0	0	1	0	0	0	1	1	0	0	0	1	0	0	0	0	0	0	0	0	1	0	0	1	1	0	0	0	0	0	1	0	0	1	0	0	0	0	0	0	1	0	0	1	0	0	0	1	1	0	0	0	0	0	0	0	1	0	0	0	0	1	1	0	0	1	0	0	0	0	0	1	1	1	0	0	0	0	0	1	1	1	0	0	0	0	0	0	0	0	0	0	0	0	0	1	0	0	0	0	1	0	0	0	0	0	0	1	0	0	0	0	0	0	0	0	0	0	0	1	1	0	1	0	0	0	0	0	1	0	0	1	0	1	0	1	0	1	1	0	0	0	1	1	0	0	1	0	0	1	0	0	1	0	0	0	1	0	0	1	0	0	0	0	0	0	0	0	0	1	0	0	0	1	0	0	0	1	0	1	0	0	1	0	0	0	0	0	0	0	0	0	1	0	0	0	0	1	0	0	1	1	0	0	1	0	0	0	0	1	0	0	1	0	0	0	0	0	0	0	0	0	0	0	0	0	0	0	0	0	1	0	1	0	0	1	0	0	1	0	0	0	0	1	0	0	1	0	0	0	1	0	0	0	0	0	1	0	0	1	0	1	0	0	0	0	0	1	1	0	1	0	0	1	0	1	0	1	1	0	1	0	0	1	1	0	0	1	1	0	0	0	0	1	1	0	0	1	0	0	1	1	0	0	0	0	0	0	0	0	0	1	0	1	0	1	1	0	1	1	0	0	0	0	0	0	0	0	1	0	1	0	0	1	0	0	1	0	1	1	1	0	0	0	1	1	0	0	0	1	0	0	0	0	0	0	0	0	0	0	1	1	0	0	0	0	0	1	0	0	1	1	0	0	0	0	0	1	0	1	1	0	0	0	1	0	0	0	0	1	1	0	0	0	0	1	0	0	0	0	0	0	0	0	0	1	0	0	0	0	0	0	0	0	0	0	1	1	0	0	0	0	0	0	0	0	0	0	1	0	0	0	1	0	0	0	0	0	1	0	0	0	0	0	0	1	0	0	0	0	0	0	0	0	0	0	0	0	0	0	0	0	0	0	0	0	1	1	1	1	0	0	0	1	0	0	0	1	1	0	0	0	0	1	1	0	1	0	1	0	0	0	1	1	1	0	0	1	1	1	1	0	0	1	1	0	0	0	1	0	0	1	0	0	0	1	0	0	0	0	0	0	1	1	1	0	0	1	0	0	1	1	1	0	1	1	0	1	0	0	1	1	0	1	1	0	0	1	0	0	0	0	1	0	1	0	1	1	0	1	0	0	1	1	0	0	0	0	1	1	0	0	1	1	0	0	1	0	1	1	0	1	1	1	0	1	1	0	1	1	0	1	1	1	0	1	1	0	0	1	0	1	0	0	1	0	1	1	1	0	0	1	0	1	1	0	1	1	0	1	1	0	0	1	0	1	1	0	1	1	0	1	1	0	0	0	1	0	0	0	0	0	1	1	0	0	0	0	1	0	0	0	0	0	0	0	0	0	0	0	1	0	0	0	1	1	1	0	0	0	0	1	0	0	0	1	1	0	0	1	0	1	0	1	1	1	0	0	0	0	1	1	0	0	0	0	0	0	0	1	0	0	0	0	0	0	0	0	0	0	0	0	1	0	0	0	0	0	1	0	0	0	0	0	0	0	1	0	0	0	1	0	0	1	0	0	0	0	0	1	0	1	0	0	0	0	0	0	0	0	0	0	0	0	0	0	0	0	0	0	0	0	1	0	0	0	0	0	0	0	0	0	1	0	0	0	0	0	0	0	0	0	0	0	0	1	0	0	0	1	0	0	0	0	0	0	0	0	0	0	0	0	1	0	1	0	0	0	0	0	0	0	1	0	0	1	0	0	0	0	0	0	0	0	0	0	0	1	0	0	0	0	0	0	1	0	0	0	0	0	0	1	0	0	0	0	0	0	0	0	0	1	1	1	1	0	0	0	1	0	0	0	1	1	1	0	0	1	0	0	0	0	0	1	0	0	0	0	1	0	0	0	0	0	0	1	0	0	0	0	0	0	0	1	1	1	1	1	0	1	1	0	0	0	0	0	1	1	0	1	0	0	1	1	1	0	0	0	0	0	1	0	1	1	1	1	0	1	0	0	0	0	0	0	0	0	0	1	0	0	0	0	0	1	0	1	0	1	0	0	1	1	1	0	0	0	0	0	0	0	0	0	0	0	0	0	0	0	0	0	1	0	0	0	0	0	0	0	1	0	0	0	1	0	0	1	0	0	0	0	0	0	0	0	0	0	0	0	1	1	0	0	0	0	1	0	1	1	0	0	0	0	0	1	0	1	1	0	0	1	1	0	0	0	0	0	0	0	1	0	0	0	0	1	1	1	1	0	1	0	0	0	0	0	0	1	0	1	0	1	0	0	0	1	0	0	1	0	0	0	1	0	1	0	0	0	0	0	1	0	0	0	0	0	0	0	1	0	0	0	0	0	1	1	1	1	1	0	0	0	0	0	0	0	1	0	0	0	1	0	0	0	0	0	0	0	0	0	0	0	1	1	0	0	1	0	1	0	0	0	1	0	0	0	0	0	0	0	0	0	0	0	0	0	0	0	0	0	1	0	0	0	0	0	0	0	1	0	0	0	0	0	1	0	0	0	0	1	1	1	0	0	0	0	0	0	1	1	0	0	0	0	0	0	1	0	1	1	0	1	1	0	1	0	0	0	1	0	0	1	1	0	0	0	1	0	0	1	0	0	0	1	0	0	0	0	0	0	0	0	0	0	0	0	0	0	0	1	0	0	0	1	1	1	1	1	0	1	1	1	0	1	0	0	0	0	0	1	1	0	0	0	0	0	1	1	1	0	0	0	0	1	0	0	0	1	0	0	1	0	1	0	1	1	0	0	0	0	0	0	0	0	0	0	0	1	0	0	0	0	1	0	1	0	1	0	0	0	1	0	0	0	0	0	0	0	1	1	0	0	0	0	0	0	0	0	1	0	0	0	1	0	0	0	0	0	0	0	0	0	0	0	0	0	0	0	0	1	0	1	1	0	1	1	0	1	1	0	0	0	1	0	0	0	0	1	0	0	0	0	0	0	0	0	0	0	0	0	1	0	0	0	0	0	0	0	0	0	0	0	0	1	0	0	1	0	0	0	1	0	0	0	0	0	0	0	0	1	0	0	1	1	0	0	0	0	0	0	0	1	0	0	0	1	1	0	0	0	0	0	0	0	0	0	0	1	0	0	0	0	0	1	1	0	0	0	0	1	0	1	0	0	0	0	0	0	0	0	0	0	0	0	0	0	1	0	0	0	0	1	0	1	1	0	0	0	0	1	0	1	0	0	0	0	1	1	0	1	0	0	0	0	0	0	0	1	1	1	0	0	0	0	0	0	0	0	0	0	0	0	1	0	0	1	0	1	0	0	0	0	0	0	0	0	0	0	0	1	0	0	0	0	1	0	0	1	0	0	0	0	1	1	0	1	0	0	1	1	0	0	0	0	0	0	0	0	0	0	0	0	0	0	1	0	0	0	1	0	0	0	1	0	0	0	0	0	0	0	0	0	1	0	1	1	0	1	1	1	1	0	0	0	0	0	0	0	0	0	0	0	0	1	1	0	0	0	0	1	0	0	1	1	1	0	0	0	1	1	0	0	0	0	0	1	0	0	0	1	0	0	0	0	1	0	0	0	0	0	0	1	0	1	1	0	0	0	0	0	0	0	0	0	0	0	0	0	0	0	0	0	0	0	1	0	1	1	0	0	0	0	0	0	0	0	0	0	1	0	1	1	0	0	0	0	0	1	1	0	0	1	0	0	1	0	1	0	0	0	1	0	0	0	0	1	0	0	0	1	1	0	0	0	0	1	1	0	0	1	0	1	1	0	0	0	0	0	0	0	0	0	1	0	0	0	0	0	1	1	0	1	0	0	0	0	0	0	0	0	1	0	1	1	1	0	0	0	0	0	0	0	0	0	0	0	0	0	1	1	0	1	0	0	0	0	0	1	0	0	1	1	1	0	0	1	0	0	0	0	0	0	1	1	0	0	1	1	0	0	0	1	0	0	0	0	0	1	0	0	0	0	0	0	0	1	0	0	0	0	0	0	0	0	0	0	1	1	1	0	1	0	0	0	1	0	0	1	0	0	0	1	0	0	0	0	0	0	0	0	0	0	0	0	1	0	1	0	0	1	0	0	0	0	0	0	1	0	1	0	0	1	1	0	1	0	1	0	0	0	0	0	0	1	0	0	0	0	0	0	0	0	1	0	0	0	0	0	0	0	0	0	1	0	0	1	1	1	1	0	0	0	0	0	0	0	1	1	0	1	1	0	0	0	0	0	0	1	0	0	0	1	0	0	0	1	1	0	0	0	0	1	1	0	0	1	1	0	0	0	0	0	0	1	1	0	0	0	0	0	0	0	0	1	0	0	0	0	0	0	0	1	0	1	0	0	0	0	0	0	1	1	0	0	0	0	0	0	0	0	0	1	0	0	0	0	0	0	0	0	0	0	0	1	0	0	1	0	0	0	0	0	0	0	0	0	0	0	0	0	0	0	0	0	1	0	0	0	0	0	0	1	0	1	0	0	0	0	0	0	0	1	0	0	0	1	0	0	1	1	0	0	1	1	0	0	0	0	0	0	0	1	0	1	1	1	1	0	0	0	0	0	0	1	0	0	1	0	1	0	0	1	0	1	1	0	0	0	0	0	1	1	0	1	0	0	0	1	1	1	0	0	1	0	0	0	0	0	0	0	0	1	0	0	0	1	0	1	0	0	1	1	0	0	0	1	0	1	0	0	0	1	1	1	0	0	1	0	0	1	0	1	0	0	0	1	0	0	0	0	0	0	0	1	1	0	1	0	0	1	0	1	1	1	0	1	0	1	0	0	0	1	0	0	0	0	1	0	0	0	0	0	0	0	1	1	0	1	0	0	0	0	1	0	1	1	0	0	0	0	0	1	1	1	1	0	0	1	0	0	1	0	0	0	1	1	1	0	0	0	0	0	0	1	0	0	0	1	0	0	1	0	1	0	1	0	0	0	0	1	0	0	0	0	0	0	1	1	0	0	0	0	0	0	0	0	0	0	0	0	0	0	1	1	1	0	1	0	0	0	1	0	0	0	0	0	0	1	0	0	0	0	0	0	0	0	0	1	0	0	0	1	0	0	0	1	0	0	1	0	0	0	0	1	1	0	0	0	0	1	1	0	1	0	1	1	0	0	0	0	0	1	0	0	0	0	0	0	1	0	0	0	0	0	0	0	1	0	0	0	1	0	0	0	0	0	0	0	1	0	0	1	0	0	0	0	0	0	0	0	0	0	0	0	0	0	0	1	0	0	1	0	0	0	0	0	0	0	1	1	0	0	0	0	0	0	0	0	1	0	0	1	1	0	1	1	1	0	0	0	1	1	1	0	0	0	1	0	1	0	0	1	0	1	0	1	0	1	0	1	0	0	1	1	0	0	1	0	1	0	0	0	0	1	1	0	1	1	0	0	0	0	0	0	1	0	0	0	0	1	0	0	0	0	0	0	0	0	1	1	0	0	1	1	1	0	1	1	1	0	0	0	1	1	1	1	0	0	1	0	0	0	1	0	0	0	0	0	0	0	0	0	0	0	1	1	0	0	0	1	1	0	0	0	0	0	0	0	0	0	0	0	1	0	0	0	0	0	0	0	0	0	0	0	1	1	0	0	0	0	0	0	0	0	0	0	0	0	0	0	1	0	0	0	0	1	1	0	0	1	1	0	1	1	0	0	0	1	0	1	1	1	1	1	1	0	0	0	0	0	0	1	1	0	1	0	0	1	1	0	0	1	0	1	0	0	0	0	1	0	1	0	1	0	0	1	1	1	0	1	0	0	1	1	1	0	0	1	0	1	0	0	0	0	0	0	0	0	0	1	0	1	0	0	1	0	0	0	0	1	0	0	1	1	0	0	0	0	0	0	1	0	0	0	0	1	0	0	0	0	0	0	0	0	0	0	0	0	1	0	0	0	0	0	0	1	1	1	0	0	0	1	0	1	1	0	1	0	0	0	0	1	0	0	0	0	1	0	0	0	1	0	0	0	1	0	0	0	1	1	1	0	1	0	0	1	1	0	0	0	0	0	0	1	0	0	0	0	0	0	0	0	0	0	1	0	0	0	0	0	0	0	1	1	1	1	1	0	0	1	0	1	0	0	0	0	0	0	0	1	0	0	0	0	1	1	1	0	0	1	0	0	0	0	0	0	0	0	0	0	0	0	0	1	1	0	0	1	0	0	0	1	0	0	0	1	0	0	0	0	0	1	0	0	0	0	0	0	0	1	0	0	0	0	1	0	0	1	0	0	1	0	0	0	0	0	1	1	0	1	0	1	0	0	0	0	0	0	1	0	0	0	0	1	1	0	0	0	0	0	0	1	0	1	0	0	0	0	0	0	0	0	0	0	0	0	0	0	0	1	1	0	0	0	0	0	0	0	0	0	0	0	1	0	0	0	0	1	0	0	0	0	0	0	0	0	0	1	1	0	0	0	0	0	1	0	1	1	1	1	0	1	0	0	1	1	1	0	0	0	0	0	0	0	0	0	0	0	0	0	0	1	0	1	0	1	0	1	1	1	0	0	0	0	0	0	0	0	0	1	1	1	1	0	0	0	0	0	0	0	1	1	0	1	1	0	0	0	0	1	1	0	0	1	0	0	0	0	0	1	1	0	1	1	1	1	0	0	0	0	0	0	1	1	0	0	0	0	0	0	0	0	0	0	0	1	0	0	0	0	1	0	0	0	0	0	0	0	0	0	0	0	1	0	0	0	1	1	0	1	1	1	0	0	1	0	0	0	0	1	1	0	0	0	0	0	0	0	0	0	0	0	1	0	0	0	0	0	1	0	1	0	1	0	0	0	0	0	0	1	0	0	0	0	0	0	0	0	1	0	0	1	0	0	0	0	0	0	0	0	0	0	0	0	0	0	0	0	1	1	0	1	0	1	0	0	1	0	1	1	1	0	1	0	0	0	0	0	0	0	1	1	1	1	0	0	1	0	0	0	1	0	0	1	0	0	0	1	0	0	0	1	0	1	1	1	1	1	1	0	1	0	1	0	0	0	0	1	0	1	0	0	0	1	0	0	0	0	0	0	0	0	1	0	1	0	0	0	0	1	0	1	0	1	1	0	1	1	1	1	1	0	0	0	0	0	0	0	0	1	1	0	0	0	0	0	0	0	0	1	1	1	1	0	0	0	1	0	1	1	0	1	1	1	1	0	0	0	0	0	0	0	0	0	1	0	0	1	1	0	0	1	1	0	0	1	1	0	0	1	0	0	0	1	1	1	1	0	1	1	0	0	1	0	0	0	0	0	1	0	0	1	0	1	0	0	1	0	1	0	1	1	0	1	1	0	0	0	1	1	0	1	1	0	1	0	0	0	1	1	1	0	1	1	0	1	1	1	1	0	1	1	0	1	0	1	0	0	0	0	0	1	0	1	0	1	0	0	1	0	0	0	1	0	1	0	0	0	0	0	0	1	0	0	0	0	0	0	1	1	1	0	0	0	1	0	0	1	1	0	1	0	0	0	0	0	0	0	1	0	1	1	1	1	0	1	0	0	0	0	0	0	0	0	0	1	0	1	0	1	1	0	0	0	0	0	0	0	0	1	1	1	1	1	0	0	0	0	1	0	0	0	0	0	1	0	0	0	0	0	0	1	0	0	1	1	1	1	1	1	0	0	0	0	0	0	1	1	0	0	0	0	0	0	1	0	0	0	0	1	0	0	1	0	0	0	0	1	0	1	0	1	0	0	1	1	1	0	0	1	0	1	1	0	0	0	1	0	1	0	0	1	1	0	0	1	0	0	0	1	0	1	0	1	0	0	0	0	0	0	0	0	0	1	0	1	0	0	1	0	0	0	1	0	0	0	0	0	1	0	0	0	0	0	0	0	0	0	0	1	0	1	0	0	0	0	0	0	1	0	0	0	1	1	1	0	0	1	1	1	0	0	1	0	1	0	1	1	0	0	0	0	0	0	1	0	0	0	0	1	0	0	0	1	0	1	0	0	1	1	0	0	0	1	1	0	1	1	1	1	0	0	0	0	0	0	0	0	0	1	0	0	0	0	0	0	0	0	1	0	0	0	1	1	1	0	0	0	1	0	0	1	0	0	0	0	0	1	1	1	0	1	1	0	1	0	1	1	0	1	1	0	0	0	0	1	0	1	0	1	0	0	0	1	0	0	0	0	0	0	0	0	0	0	0	0	0	0	0	0	0	0	0	0	1	0	0	1	0	1	0	0	0	0	1	0	0	0	0	0	0	0	0	0	0	0	0	0	1	0	0	1	0	0	0	0	0	0	1	0	0	1	1	0	0	0	0	0	1	0	0	0	0	1	0	0	1	0	0	0	0	0	0	0	0	0	0	0	1	0	1	0	1	1	0	0	0	1	1	1	1	0	0	0	0	0	1	1	1	1	0	0	1	0	0	1	1	0	0	1	0	0	0	1	0	1	1	0	1	1	0	0	0	0	0	0	1	0	0	0	0	1	0	0	1	1	0	1	1	1	1	0	0	0	0	0	1	0	1	1	0	0	1	1	0	0	1	0	0	0	1	1	0	1	0	1	0	0	0	0	0	0	0	0	1	1	0	1	0	1	0	1	0	0	0	1	0	1	1	1	1	0	1	0	0	1	0	0	0	0	0	0	0	1	0	0	1	1	0	1	1	0	0	0	1	1	0	1	1	1	0	1	1	0	0	0	0	0	1	0	0	0	1	1	1	1	0	0	1	0	1	0	1	1	0	0	1	0	1	0	1	1	1	0	1	0	1	1	1	0	0	0	0	0	1	0	1	0	0	0	0	0	0	0	1	0	0	0	0	0	0	0	1	0	1	0	1	1	0	1	0	0	0	1	1	1	1	1	0	1	0	0	0	0	0	0	1	0	0	0	1	0	0	1	1	0	0	0	0	0	0	1	0	0	1	0	0	1	0	1	0	0	1	0	0	0	0	0	0	0	0	0	0	0	0	0	0	1	0	1	0	1	0	1	0	0	0	1	0	0	0	1	0	0	1	0	0	1	1	0	0	0	1	0	0	0	0	0	1	0	0	1	0	0	0	1	0	0	0	1	0	1	0	1	0	0	0	0	0	1	0	0	0	0	0	1	0	1	1	1	1	0	1	1	0	1	0	1	0	1	1	0	0	1	0	1	1	0	0	0	0	0	0	1	1	0	0	0	0	1	1	0	0	1	0	0	0	0	0	1	0	0	0	0	0	0	0	0	0	0	0	0	0	0	0	0	0	0	1	0	0	0	0	0	0	0	0	0	1	0	0	0	0	0	1	1	0	0	1	0	0	0	0	0	1	0	0	0	1	0	1	0	0	0	0	0	0	1	0	1	0	0	1	1	0	0	0	0	1	0	0	0	0	0	0	0	0	1	0	0	0	0	0	0	0	0	0	0	0	0	1	0	1	1	0	1	0	0	0	0	1	1	0	0	1	1	0	0	1	0	0	1	1	0	1	1	0	0	0	1	0	0	0	0	1	1	1	0	0	1	0	1	0	0	0	1	0	0	1	0	1	0	1	0	1	1	0	1	1	1	1	1	0	1	0	0	0	0	0	0	0	1	0	1	1	0	1	0	0	0	1	0	0	1	0	0	0	0	0	0	0	1	0	0	0	0	0	0	0	1	1	0	1	0	0	0	0	0	0	0	0	0	0	0	0	0	0	1	1	0	0	0	0	0	0	0	0	0	0	0	0	1	0	0	0	0	0	0	1	1	0	0	1	0	0	0	1	0	1	0	1	0	0	1	0	1	0	0	0	0	0	0	0	1	0	1	0	0	1	0	0	0	0	1	0	0	0	0	1	0	0	1	0	0	0	0	0	1	1	0	0	0	0	0	0	1	0	1	0	0	1	0	0	0	1	0	0	0	0	0	0	1	0	1	0	0	0	0	0	0	0	0	0	1	0	1	0	0	1	1	0	0	1	0	1	1	1	0	0	1	0	0	0	1	0	1	1	1	0	0	1	0	0	0	0	1	0	0	0	1	0	0	0	1	0	1	0	0	0	0	0	0	0	1	1	0	0	0	0	0	1	0	0	0	1	0	1	0	1	1	1	1	0	0	0	1	1	1	0	0	1	0	1	1	0	0	0	0	0	0	0	0	0	0	1	0	0	1	1	0	0	0	1	1	0	0	0	1	1	0	0	0	1	1	0	1	1	0	0	1	0	0	0	1	1	0	1	1	0	0	1	0	1	1	0	0	1	0	0	0	1	1	0	0	0	1	1	0	0	1	0	0	0	0	0	0	0	0	0	0	0	0	1	1	1	0	0	0	0	1	1	0	0	1	0	1	1	1	1	1	0	1	1	0	0	0	0	0	1	1	0	0	1	1	0	1	0	1	0	0	0	0	0	0	0	1	1	0	1	0	1	0	0	1	0	0	1	1	0	0	0	0	1	0	0	1	0	1	0	0	0	0	1	1	1	0	0	0	1	0	1	1	1	0	0	1	1	1	0	1	1	1	0	0	0	0	0	1	0	1	1	1	0	0	0	0	1	0	0	0	0	0	0	0	1	1	0	1	1	0	1	0	1	0	1	0	1	0	0	1	0	0	0	0	0	1	1	0	0	0	0	0	1	0	1	0	1	0	0	0	0	0	0	0	1	0	0	0	1	0	0	0	0	0	0	1	0	0	1	0	0	1	0	0	1	0	1	0	1	1	1	0	1	0	1	1	0	0	0	1	0	0	0	1	0	0	0	0	0	0	0	1	0	0	0	0	0	0	0	1	0	0	0	1	1	0	0	1	0	1	1	0	1	0	1	0	1	0	1	0	0	1	0	0	0	1	0	0	0	1	1	0	1	0	0	0	1	0	0	1	0	1	1	0	1	1	0	0	0	0	0	0	0	1	0	1	0	0	0	0	1	0	1	0	0	1	1	0	0	0	0	0	0	0	1	0	1	0	0	0	0	1	0	0	0	0	0	1	0	1	1	0	0	1	0	1	0	1	0	1	0	0	0	0	0	1	0	0	0	0	0	1	1	0	0	0	0	0	1	1	0	0	0	0	0	0	0	0	1	1	0	0	1	0	0	0	0	0	0	0	0	0	0	0	0	0	0	0	0	0	0	0	0	1	1	0	1	0	1	0	0	0	0	0	1	0	0	0	0	0	0	0	0	0	0	1	1	0	0	0	0	0	0	1	0	0	0	0	0	0	1	0	0	0	0	0	0	0	0	1	1	0	0	0	1	0	0	0	0	1	0	0	1	0	0	0	0	1	0	0	0	0	0	0	1	0	0	0	0	0	1	1	0	1	0	1	1	0	0	0	0	0	0	1	0	1	1	1	0	1	1	0	0	0	0	0	0	0	0	1	0	0	1	0	0	1	1	0	1	0	1	1	0	1	1	0	0	0	1	0	0	1	0	0	0	0	0	1	0	0	0	0	0	0	0	0	0	1	1	0	0	0	0	1	0	0	1	1	0	0	0	0	1	1	0	0	0	0	1	0	0	0	1	1	0	1	1	1	0	0	0	0	0	0	1	0	0	0	1	0	1	0	1	0	0	0	0	0	0	1	0	0	0	0	0	0	0	1	0	1	0	0	0	0	0	1	1	0	1	1	0	0	0	1	1	1	1	0	0	1	1	0	0	0	0	1	1	0	0	0	0	0	1	0	1	1	0	1	0	1	1	0	1	0	0	1	0	0	0	0	0	0	0	0	0	0	0	0	1	1	0	1	0	1	0	1	0	0	0	0	0	0	0	0	0	0	0	0	0	1	1	0	0	0	0	0	0	0	0	1	0	0	1	1	0	0	0	0	0	1	1	0	0	0	1	0	0	0	0	0	0	1	0	0	0	0	0	0	0	0	0	0	1	1	0	1	0	0	0	0	0	0	0	0
C418S0193	0	0	0	0	0	0	0	0	0	0	0	0	1	0	0	0	0	1	0	0	0	0	0	0	0	0	0	1	1	0	0	0	0	0	0	0	0	0	0	0	0	0	0	0	0	0	0	0	0	0	0	0	0	0	0	0	0	1	0	1	0	0	1	0	0	0	0	0	0	0	1	0	0	0	1	0	0	0	0	0	0	0	0	0	1	0	0	0	0	0	0	0	0	0	0	0	0	0	0	1	0	0	0	0	0	0	0	0	0	0	0	0	0	0	0	0	0	1	0	0	0	0	0	0	0	0	0	0	1	0	0	0	1	0	0	0	0	1	0	1	0	1	0	0	0	0	1	0	0	0	0	0	0	0	0	0	0	0	0	0	0	0	1	0	0	0	0	0	0	0	0	0	0	0	0	0	1	1	0	0	0	0	0	0	0	0	0	0	0	0	0	0	0	0	0	0	0	0	0	0	0	0	0	1	0	0	0	0	0	0	0	0	0	0	0	0	0	1	1	0	0	1	0	1	0	0	0	0	0	0	0	0	1	1	0	0	0	0	0	1	0	1	0	1	1	1	0	0	0	0	0	0	0	0	1	0	0	0	0	0	0	0	1	0	0	0	0	0	0	0	0	0	0	0	1	0	1	0	0	0	1	0	1	0	1	0	0	0	0	0	0	0	1	1	0	0	0	0	0	0	0	0	0	0	0	0	0	0	0	0	0	0	0	0	0	0	0	0	0	0	0	0	0	0	1	1	0	0	0	0	0	1	0	1	0	0	1	1	0	0	0	0	0	0	0	0	0	0	0	0	0	0	0	0	0	0	0	0	0	0	0	0	0	0	0	0	0	0	0	0	0	0	0	0	0	0	0	1	0	0	0	0	0	0	0	0	0	0	0	0	0	0	1	0	0	0	0	0	0	0	0	1	1	0	0	0	0	0	0	0	1	0	0	0	0	0	0	0	0	0	0	0	0	0	0	0	0	0	0	0	1	0	0	0	0	0	0	0	0	0	0	0	0	0	1	0	0	1	0	1	0	1	1	1	0	0	0	0	0	0	0	0	0	0	1	0	0	0	1	1	0	0	0	0	0	0	0	0	0	0	0	0	0	0	0	0	0	0	0	0	0	0	0	0	0	0	0	0	0	0	0	0	0	0	0	1	0	0	0	0	0	0	1	0	0	0	0	0	0	1	0	0	0	0	0	0	0	0	0	0	0	0	0	0	0	0	0	0	0	0	0	0	0	1	0	0	0	0	0	1	0	1	0	0	0	0	0	0	0	0	0	0	0	0	0	0	0	0	0	0	1	0	0	0	0	0	0	0	0	0	0	0	0	0	1	0	0	0	0	0	0	0	0	0	0	0	1	0	0	0	0	0	0	0	0	0	0	0	0	0	0	0	1	0	0	0	1	0	0	0	0	1	0	0	0	1	0	0	1	0	1	0	0	1	0	0	0	0	0	0	0	1	0	0	0	0	0	0	0	0	0	0	0	0	0	0	0	0	0	0	0	0	0	0	0	0	0	0	0	0	0	0	1	0	0	0	0	0	0	0	0	0	0	0	0	0	0	1	0	0	0	0	0	1	1	0	0	0	0	0	0	0	0	1	0	1	0	0	0	0	0	1	0	0	0	0	0	0	0	0	1	0	0	0	1	0	0	0	0	1	0	0	0	0	0	0	0	0	1	0	1	0	0	0	0	0	0	0	0	0	0	0	0	0	0	0	0	0	0	0	0	0	0	0	0	0	0	0	1	0	0	0	0	0	0	0	0	0	0	0	0	0	0	0	0	0	1	0	0	0	0	0	0	0	1	0	0	0	0	0	0	0	1	0	1	0	0	0	0	1	0	0	0	1	0	0	0	0	0	0	0	0	0	0	0	0	0	0	0	1	0	0	0	0	0	0	0	0	0	1	1	0	0	0	1	0	0	0	0	0	0	0	1	0	0	1	0	0	0	0	0	0	0	0	0	0	1	0	0	0	0	0	0	0	0	0	0	0	0	0	0	0	0	1	0	0	0	0	0	0	0	1	0	0	0	0	0	0	0	0	0	0	0	0	0	0	0	1	0	0	1	0	0	0	0	0	0	0	0	0	0	0	0	0	0	0	0	0	0	0	0	0	0	0	0	0	0	0	0	0	0	1	0	0	0	0	0	1	0	0	0	0	0	0	0	0	0	0	0	0	0	0	0	0	0	1	0	0	0	0	0	0	0	1	0	0	0	1	1	1	0	0	0	1	0	0	0	1	0	0	0	1	0	0	0	0	0	0	0	0	0	0	1	0	0	0	0	1	0	0	1	0	1	0	0	0	0	0	0	0	0	0	0	0	0	0	0	0	0	0	0	1	0	0	0	0	0	0	0	0	1	0	1	1	0	0	0	0	0	0	0	0	1	1	0	1	0	0	0	0	0	0	0	0	1	0	0	0	0	0	0	0	0	0	0	0	0	0	0	0	0	0	0	1	0	0	0	0	0	0	0	1	1	0	0	0	1	0	0	0	0	0	0	1	1	0	1	0	0	0	0	0	0	0	0	0	0	0	0	0	0	0	0	0	1	0	0	0	0	1	1	0	0	0	0	0	0	0	1	1	0	0	0	0	0	0	0	0	0	0	0	0	0	0	0	1	0	0	0	0	0	0	1	0	0	0	0	0	0	1	0	0	0	0	1	0	0	0	0	0	0	0	0	0	0	1	0	0	0	1	0	0	0	0	0	0	0	0	0	0	0	0	0	0	1	0	0	0	0	0	0	0	1	0	0	0	0	0	0	0	0	0	0	0	1	0	1	0	0	1	0	0	1	1	0	1	0	0	1	0	0	0	0	1	0	0	0	0	0	0	0	1	0	0	0	0	0	0	0	0	0	0	0	1	0	0	0	0	0	0	0	1	0	0	0	0	0	1	0	0	0	0	0	0	0	0	0	0	1	0	0	0	0	1	0	0	0	0	0	1	0	0	0	0	0	0	0	0	0	0	0	0	0	0	0	0	0	0	0	0	0	1	0	0	0	0	1	1	0	0	0	1	0	0	0	0	0	0	0	0	0	1	0	0	0	0	0	0	0	1	0	0	1	0	0	0	0	0	0	1	0	0	0	0	0	0	0	0	0	0	0	0	0	1	0	0	0	0	0	0	0	0	0	0	0	0	0	0	0	0	0	0	0	0	1	0	0	0	0	0	0	0	0	0	0	0	0	0	0	0	0	0	0	0	0	0	0	0	0	0	0	0	0	0	0	0	0	1	0	0	1	0	0	0	0	0	1	0	0	0	0	0	1	0	0	0	0	0	0	1	0	0	1	0	0	0	0	0	0	0	0	0	0	0	0	0	1	1	0	1	1	0	1	0	0	0	1	0	0	0	0	0	0	0	0	0	0	0	1	1	0	0	0	0	0	0	0	0	0	0	0	0	0	0	0	0	0	0	0	0	0	0	0	0	0	1	0	1	0	0	1	1	0	0	0	0	0	0	0	0	0	0	0	0	0	0	0	0	0	0	0	0	0	0	0	0	0	0	0	0	0	0	0	0	0	0	0	0	0	0	1	0	0	0	0	0	0	0	0	0	0	0	0	0	0	0	0	0	1	0	0	0	0	0	0	0	0	0	0	0	1	0	0	0	0	0	0	0	1	0	1	0	0	0	0	0	0	0	0	0	0	0	0	0	0	0	0	0	0	0	0	0	0	0	0	0	1	0	0	0	0	0	0	0	1	0	0	0	0	0	0	0	0	0	0	0	0	0	0	0	0	0	0	0	0	1	1	0	0	0	0	0	0	0	0	0	1	0	0	0	0	0	0	0	0	0	1	0	0	0	0	0	1	0	0	0	0	0	1	1	0	0	0	0	1	1	0	0	0	0	0	0	0	0	0	0	0	0	0	0	0	0	0	0	0	0	1	0	1	0	1	1	0	0	0	0	0	0	0	0	0	0	0	0	0	0	0	0	0	0	0	0	0	0	0	0	0	0	0	0	0	0	0	0	0	0	0	0	0	0	0	0	1	0	0	0	0	1	0	0	0	0	0	0	0	0	0	0	0	0	0	0	0	0	0	0	0	0	0	0	1	1	0	0	0	0	1	0	0	0	0	0	0	0	0	0	0	0	0	0	0	0	0	0	0	0	1	0	0	0	0	0	0	0	0	0	0	1	0	0	0	0	1	1	0	0	0	0	0	0	0	0	0	0	0	0	0	0	0	0	0	0	0	0	0	0	1	0	0	0	0	0	0	0	0	0	1	0	0	0	0	0	0	0	0	0	0	0	0	0	0	0	0	0	0	0	0	0	0	0	0	0	0	0	0	0	0	0	0	0	0	0	0	0	0	0	0	0	0	0	0	0	0	1	0	0	0	0	0	1	0	0	0	0	0	0	0	0	0	1	0	0	0	0	0	0	0	0	0	0	0	0	1	0	0	0	1	0	0	0	0	0	0	0	0	0	0	0	0	0	0	0	1	0	0	0	0	0	0	0	0	0	0	0	0	0	0	0	0	0	1	1	1	0	0	0	0	0	0	0	0	0	0	1	1	1	0	0	0	0	1	0	0	0	0	1	0	0	0	0	0	0	0	0	0	0	0	0	0	0	0	0	0	0	0	0	1	0	0	0	0	0	0	0	0	0	0	0	0	0	0	0	0	1	1	0	0	0	0	0	0	0	0	0	0	0	0	0	0	0	0	0	0	0	0	0	0	0	0	0	0	0	0	0	0	0	0	0	0	0	0	0	0	0	0	0	0	0	0	0	0	0	0	0	0	0	0	0	0	1	1	0	1	0	0	0	0	0	0	0	1	1	0	0	0	0	0	0	0	0	1	0	0	0	0	0	0	0	0	0	0	0	0	1	0	0	0	1	0	0	1	0	0	0	1	0	0	0	1	0	0	0	0	0	0	0	0	0	0	0	0	0	0	0	0	0	1	0	0	0	0	0	0	0	0	1	0	0	1	0	1	0	0	1	0	0	1	0	0	0	0	0	0	0	0	0	0	0	0	1	0	0	0	1	0	0	0	0	0	0	0	0	0	0	0	0	1	0	0	0	0	0	0	0	0	0	0	0	0	1	0	0	0	0	0	0	0	0	0	0	0	0	0	0	1	0	0	0	0	1	0	0	0	0	0	0	0	0	0	0	0	0	0	0	0	0	0	0	0	0	0	0	0	0	0	0	0	0	0	0	0	0	0	0	0	0	0	0	0	0	0	0	0	0	0	0	0	0	0	0	0	0	0	0	0	0	0	0	0	1	0	1	0	0	0	0	0	0	0	0	0	0	0	0	0	0	0	0	0	1	1	0	0	0	0	0	0	0	0	0	0	0	0	0	1	0	0	0	0	0	0	0	0	0	0	0	0	1	0	0	1	0	0	0	0	0	0	0	0	0	0	0	0	0	0	1	1	0	1	0	0	0	0	0	1	0	0	1	0	0	0	0	0	1	0	0	0	0	0	0	0	0	0	0	0	0	0	0	0	0	0	0	0	0	0	0	0	0	0	0	0	0	0	0	1	0	0	1	0	1	0	0	1	0	0	0	0	0	0	0	0	0	0	0	0	0	1	0	0	0	0	1	0	0	0	0	0	0	0	0	0	0	0	0	0	1	0	0	0	0	0	0	0	0	0	0	0	1	0	0	0	0	0	0	0	0	0	0	0	0	0	0	0	0	0	0	0	0	0	0	0	0	0	0	0	1	0	0	0	0	0	0	0	1	0	0	0	0	0	0	0	0	0	1	0	0	0	0	0	0	0	0	0	0	1	1	1	0	0	0	0	0	0	0	0	0	0	0	1	0	0	0	0	0	1	0	0	0	0	0	0	1	0	0	0	0	0	0	0	0	0	0	0	0	0	0	0	0	1	0	0	0	0	0	0	0	0	0	0	0	0	0	0	0	0	0	0	0	0	1	0	0	0	0	0	0	0	0	0	0	0	0	0	0	0	0	0	0	0	0	0	0	0	0	0	0	1	0	0	0	0	0	1	0	0	0	0	1	1	0	0	0	0	0	0	1	0	0	0	0	0	0	0	0	0	0	0	0	0	0	0	0	0	1	0	0	0	0	0	0	1	0	0	0	0	0	0	0	0	0	0	0	0	0	0	0	0	0	0	0	0	0	0	0	0	0	0	0	0	1	0	0	0	0	0	0	0	0	0	0	0	0	0	0	0	0	0	0	0	0	0	0	0	0	0	0	0	0	0	1	0	0	0	0	0	1	0	0	0	0	0	0	0	0	0	0	0	0	0	0	0	0	0	0	0	0	0	0	0	0	1	0	0	0	0	0	0	0	0	0	0	0	0	0	0	0	0	0	0	1	1	0	0	0	0	0	0	0	0	0	0	0	0	0	0	0	0	0	1	0	0	0	0	0	1	0	0	0	0	0	0	0	0	1	0	0	0	0	0	0	0	0	0	0	0	0	0	1	0	0	0	1	0	0	0	1	0	0	0	0	0	0	0	0	0	0	0	0	0	0	0	0	0	0	0	1	0	0	0	1	0	1	0	0	0	0	0	0	0	0	0	1	0	0	0	0	0	0	0	1	0	0	1	0	0	0	0	0	0	0	0	0	0	0	0	0	0	0	0	0	0	0	0	1	0	0	0	1	0	1	0	0	0	0	0	0	0	0	0	0	0	0	0	0	0	0	1	0	0	0	0	0	0	1	0	0	0	1	0	0	0	0	0	0	0	0	0	0	0	0	0	0	0	0	0	0	0	0	0	0	0	0	0	0	0	0	0	0	1	0	0	1	1	0	0	0	0	0	0	0	0	0	0	0	0	0	0	0	0	0	0	0	0	0	0	1	0	0	0	0	0	0	1	0	1	1	0	0	0	1	0	0	0	0	0	0	0	0	0	0	0	0	0	0	0	0	1	0	0	0	0	0	1	0	0	0	0	0	0	1	0	0	0	0	0	0	0	0	1	0	0	0	0	1	1	0	0	0	0	0	0	0	0	0	0	0	0	0	0	1	0	0	0	0	0	0	1	0	0	0	0	0	1	0	0	0	0	0	0	0	0	0	0	0	0	0	0	0	0	0	0	0	1	0	0	0	0	0	0	0	0	0	1	0	0	0	0	0	0	0	0	0	0	1	0	0	0	0	0	0	0	1	0	0	1	0	0	0	0	0	1	0	0	0	0	0	1	0	0	0	0	0	0	0	0	0	0	0	0	0	1	0	0	1	0	0	0	0	0	0	1	0	0	0	0	0	0	0	0	0	0	0	1	0	0	1	0	0	0	0	0	0	0	0	0	0	0	0	1	0	0	0	1	0	0	0	0	0	0	0	1	0	1	0	1	0	0	0	0	1	0	0	0	0	0	0	0	0	0	0	0	0	0	0	0	0	0	0	1	0	0	0	0	0	0	0	0	0	0	0	1	0	0	0	0	0	0	0	0	0	0	0	0	0	0	0	0	0	0	0	0	0	0	0	0	1	0	0	0	0	0	0	1	1	0	0	0	0	0	0	0	0	0	0	1	1	0	0	0	0	0	1	0	0	0	1	0	0	0	0	0	0	0	0	0	0	0	0	0	0	0	0	0	0	0	0	0	0	0	0	0	0	0	0	0	0	0	0	0	0	0	0	0	0	0	0	0	0	0	0	0	0	0	0	0	0	0	0	0	0	0	0	0	0	0	0	0	0	0	0	0	0	0	0	0	0	0	0	0	0	0	0	0	0	0	1	0	0	0	0	0	1	0	1	1	0	0	1	0	0	0	0	0	1	0	1	0	0	0	0	0	0	0	0	0	0	0	0	0	0	0	0	0	0	0	0	0	0	0	1	0	0	0	0	0	0	0	0	0	0	0	0	1	1	0	1	0	0	0	0	0	0	0	0	0	0	0	0	0	0	0	0	0	0	0	1	0	0	1	0	0	0	1	0	0	0	0	0	1	0	0	0	0	0	0	0	0	0	1	0	1	0	0	0	0	0	0	0	0	0	0	0	0	0	0	1	1	0	0	0	0	1	0	1	0	0	0	0	0	0	1	0	1	0	0	0	0	0	0	0	1	1	0	0	0	0	0	0	0	0	0	0	1	1	0	0	0	0	0	0	0	0	0	0	0	0	0	0	0	0	0	0	1	1	1	0	0	0	0	1	1	0	0	0	0	0	0	0	0	0	0	0	0	1	0	0	0	0	0	0	0	0	0	0	0	0	0	0	0	0	0	0	1	0	0	0	0	0	0	0	0	0	0	1	0	0	1	0	1	0	0	0	0	0	1	1	0	0	0	0	0	0	0	0	1	0	0	0	0	0	0	0	0	0	0	0	0	0	0	0	0	0	0	0	0	0	0	0	0	0	1	0	0	0	1	0	0	0	0	0	0	0	0	0	0	0	0	0	0	1	0	0	0	0	0	1	0	0	0	0	0	0	0	0	0	0	0	0	0	0	0	0	0	0	0	0	0	0	0	0	0	0	0	0	0	1	0	0	0	0	0	0	1	0	0	0	0	0	0	0	0	0	0	0	0	0	0	0	0	0	0	0	0	0	1	1	0	0	0	0	0	0	0	0	0	1	0	0	0	0	1	0	1	0	1	0	0	0	0	0	1	0	0	0	0	0	1	1	0	1	1	0	1	0	0	0	0	0	0	1	0	0	0	0	0	0	0	0	0	0	0	0	0	0	0	0	0	0	0	0	1	0	0	0	0	0	0	0	0	0	0	0	0	0	1	1	0	0	0	0	0	0	0	0	0	0	0	0	0	0	0	0	1	0	0	1	0	0	0	0	0	0	0	0	1	0	0	0	0	0	1	0	0	0	0	1	1	1	0	0	0	0	0	0	0	0	0	0	1	0	0	0	0	0	1	0	0	1	0	0	0	0	0	0	0	0	0	0	0	0	0	0	1	0	0	1	0	1	0	0	0	0	0	0	0	0	0	0	0	0	0	1	0	0	0	0	0	1	0	0	0	0	0	0	0	1	0	0	0	0	0	0	1	0	1	0	0	0	0	0	1	0	0	0	0	0	0	0	0	0	1	0	0	0	0	0	0	0	1	0	0	0	0	0	0	0	0	0	0	0	0	0	0	0	0	0	0	0	0	0	0	0	0	0	0	0	0	0	0	0	0	0	0	0	0	0	0	0	0	0	0	1	0	0	0	0	1	1	0	0	0	0	1	0	0	0	0	0	0	0	0	0	0	0	0	0	0	0	0	1	1	0	0	0	1	1	1	0	0	0	1	0	0	0	0	1	0	0	0	0	1	0	0	0	0	1	0	0	0	0	0	0	0	0	0	0	0	0	0	0	0	0	0	0	0	0	0	0	0	0	0	0	1	0	0	1	0	0	0	0	0	0	0	0	0	0	0	0	0	0	0	0	0	0	0	0	0	0	0	0	0	1	0	0	1	0	0	1	1	0	1	0	0	1	1	0	0	0	0	0	0	0	0	0	0	0	0	0	0	1	1	1	0	0	0	0	0	0	0	1	0	0	0	0	0	0	0	0	0	0	0	1	0	1	0	0	0	0	0	0	1	0	0	0	1	0	0	1	1	0	1	0	1	0	0	0	0	1	0	0	0	0	0	0	0	0	0	0	0	1	0	0	0	0	0	0	0	0	0	0	1	0	0	0	0	0	1	0	0	0	0	0	0	0	0	0	1	0	0	0	0	0	0	0	0	1	0	0	0	0	0	0	1	0	0	0	0	0	0	0	1	0	0	0	1	0	1	0	0	0	0	0	0	0	0	0	0	0	0	0	1	0	0	0	0	0	0	0	0	0	1	0	1	1	0	0	1	0	0	0	0	0	0	0	0	1	0	0	0	0	0	0	0	0	0	0	0	0	0	0	0	0	0	0	0	1	0	0	0	0	0	0	0	0	0	0	0	0	0	0	0	0	0	0	0	1	0	0	0	0	0	0	0	0	0	0	0	0	0	0	1	0	0	0	0	0	0	0	0	0	0	0	0	0	0	0	0	0	0	0	0	0	1	0	1	0	0	0	0	0	0	0	0	0	1	0	0	0	0	0	0	0	0	0	1	0	0	0	0	0	0	0	0	0	0	0	0	0	1	0	1	0	1	1	0	0	0	1	0	0	0	0	0	0	0	0	0	1	0	0	1	0	0	0	0	0	0	0	0	0	0	1	0	0	1	0	0	0	0	0	0	0	0	0	1	0	0	0	0	0	1	0	1	0	0	0	0	0	0	0	0	0	0	0	0	0	0	0	0	0	0	0	0	1	0	0	0	0	0	0	0	0	0	0	0	0	0	0	1	0	0	0	0	0	0	0	0	0	0	1	1	0	1	0	1	1	0	0	1	0	0	0	0	0	0	0	0	0	1	0	0	0	0	0	0	0	0	0	0	0	0	0	0	0	0	0	0	1	0	0	0	0	0	0	0	0	1	0	0	0	0	0	0	0	1	1	0	0	0	0	0	0	0	0	1	1	0	0	0	0	0	0	1	0	0	0	0	0	0	0	0	0	0	0	0	0	0	1	0	0	0	0	0	0	0	1	0	0	0	1	0	0	0	0	1	0	0	0	0	0	1	1	1	0	0	0	0	0	0	0	0	0	0	0	0	0	0	1	0	0	0	0	0	0	0	0	1	0	0	0	0	0	0	0	0	0	0	0	1	0	0	1	0	0	0	0	0	0	0	1	0	0	0	0	0	0	0	1	0	1	0	0	0	0	0	0	0	0	0	1	0	0	0	0	0	1	1	0	0	0	0	0	0	0	0	0	0	1	0	0	0	0	0	0	0	0	0	0	0	0	0	0	0	0	0	0	0	0	0	0	0	1	0	0	0	0	1	0	0	0	0	0	0	0	0	0	0	0	0	0	0	0	0	0	0	0	0	0	0	0	0	0	0	1	0	1	0	0	0	0	0	1	0	0	0	0	0	0	1	0	0	0	0	0	0	0	0	1	0	0	0	0	0	0	1	0	1	1	0	0	1	0	0	0	0	0	0	0	0	0	0	0	0	0	0	0	0	1	1	0	0	0	0	0	0	0	0	1	0	0	0	1	0	0	1	0	0	0	0	0	0	0	0	0	0	0	0	0	0	0	0	0	0	0	0	0	0	0	0	0	0	1	0	0	0	0	0	0	0	0	0	0	0	0	0	0	0	0	0	0	0	0	0	0	1	0	0	0	0	0	0	0	0	0	0	0	0	0	0	0	0	0	0	0	0	0	0	0	0	0	0	0	0	0	0	0	0	0	0	0	0	0	0	0	0	0	0	0	0	0	0	0	0	0	0	0	0	0	0	0	0	0	0	0	1	0	0	0	0	0	0	0	1	0	1	0	0	0	0	0	0	0	0	0	0	0	0	1	0	0	0	0	0	0	0	0	0	0	0	0	0	0	0	0	0	0	0	0	0	0	0	0	0	0	0	0	0	0	0	0	0	0	0	0	0	0	0	0	0	0	0	0	0	0	0	0	0	0	0	1	0	0	0	0	0	0	0	0	0	0	0	0	0	0	0	0	0	0	0	0	0	0	0	0	0	0	1	0	0	0	0	0	0	0	0	0	0	1	0	0	0	0	0	0	0	1	0	0	0	0	0	0	0	0	0	0	0	0	0	0	0	0	0	0	0	1	0	0	0	0	0	0	1	0	0	0	0	0	0	0	0	1	0	0	0	0	0	0	0	0	0	1	0	0	0	0	0	0	0	0	0	1	0	0	0	0	0	0	0	0	0	0	0	0	1	0	0	0	0	0	0	0	0	0	0	0	0	0	1	1	0	0	0	0	0	0	0	0	0	0	1	0	0	1	0	0	0	1	0	0	0	0	1	0	0	1	0	0	0	0	0	0	0	0	0	0	1	1	0	0	0	0	0	0	0	0	0	0	0	0	0	0	1	0	0	0	0	0	1	0	0	0	0	0	0	1	0	0	1	1	1	0	1	0	0	0	0	1	0	0	1	1	0	0	0	0	0	0	0	1	0	0	0	0	0	0	0	1	0	0	0	1	0	0	1	1	1	0	0	0	0	0	0	0	1	0	0	0	1	0	0	0	1	0	0	1	1	0	0	0	0	0	0	0	1	0	1	1	0	0	0	0	0	1	0	0	1	0	0	0	0	0	0	1	0	1	0	0	0	0	0	0	1	0	0	0	0	1	0	0	0	0	0	0	0	0	0	0	0	0	0	1	0	0	0	0	0	0	1	0	0	1	0	1	0	0	0	0	0	0	0	0	0	0	0	1	0	0	0	0	0	0	0	0	0	0	0	0	0	1	1	0	0	0	0	0	0	1	0	0	0	0	0	0	0	0	0	1	0	0	0	1	0	0	0	0	0	0	0	0	0	0	0	0	1	0	0	0	0	1	1	1	0	1	0	0	0	0	0	0	0	1	1	0	0	0	0	0	0	0	0	0	0	0	0	0	0	0	0	1	1	0	0	0	0	0	1	0	0	0	0	0	0	0	0	0	0	1	0	0	0	0	0	0	0	0	0	0	0	0	0	1	0	0	0	1	0	0	0	0	0	0	0	0	0	0	0	0	0	0	0	0	0	0	0	0	0	0	0	0	0	0	0	0	0	0	0	0	0	0	0	0	1	0	0	0	0	0	0	0	0	0	0	0	0	0	0	0	0	0	1	0	0	0	0	0	0	0	0	0	1	0	0	0	0	0	0	1	0	0	0	0	0	0	0	0	0	0	0	0	1	0	0	0	0	1	0	1	0	0	0	0	1	0	0	0	0	0	0	0	0	0	0	1	1	0	0	1	0	0	0	0	0	0	0	0	0	0	0	1	0	0	0	0	1	0	0	0	0	0	0	0	0	0	0	0	0	0	0	1	1	0	0	0	0	0	0	0	0	0	1	0	0	0	0	1	1	0	1	0	0	0	0	0	0	0	0	0	1	0	0	1	0	0	0	0	0	1	0	0	0	0	0	0	0	0	0	0	0	0	0	0	0	0	0	0	0	0	0	0	0	0	0	0	0	0	0	0	1	0	0	0	0	0	0	0	0	0	0	0	0	0	0	0	0	0	0	0	0	0	0	0	0	0	0	0	0	0	0	0	0	0	1	0	0	0	0	0	0	0	1	0	0	0	0	0	0	0	0	0	0	0	0	0	0	0	0	0	1	0	0	0	0	0	0	0	0	0	0	0	1	0	0	0	0	0	0	0	1	1	0	0	0	1	0	0	0	0	0	0	0	0	0	0	0	0	0	0	0	0	0	0	0	0	0	0	0	0	0	0	1	1	0	0	0	0	0	0	0	0	0	0	1	1	1	0	0	0	0	0	0	0	0	0	0	0	0	0	0	0	1	0	0	0	0	0	0	0	0	0	0	0	0	0	1	1	0	0	1	0	0	0	0	0	0	0	0	0	0	0	0	0	0	0	0	0	1	0	0	0	0	0	0	0	0	0	1	0	0	0	0	0	1	0	1	0	1	0	0	0	0	0	0	0	0	0	0	0	0	0	1	1	0	0	0	0	0	0	0	0	0	0	0	0	0	0	0	0	0	0	0	0	0	0	0	0	0	0	0	0	0	0	0	0	0	0	1	0	0	0	0	0	0	0	1	0	0	0	0	0	0	1	0	1	0	0	0	0	1	0	1	0	0	0	0	0	0	0	0	0	0	0	0	0	0	1	0	0	0	0	0	0	0	0	0	1	0	1	0	0	0	0	0	0	0	0	0	0	1	0	0	0	0	0	0	0	0	0	0	0	0	0	0	1	1	1	0	0	1	0	0	0	0	0	0	0	0	1	0	0	0	0	0	0	0	0	0	0	0	0	1	0	0	0	0	0	0	0	0	1	0	0	0	0	1	0	1	0	0	0	0	0	0	0	0	0	0	0	1	0	0	0	0	0	0	0	0	0	0	1	0	0	0	0	0	0	0	0	0	0	0	0	0	0	0	0	0	0	0	0	0	0	0	0	1	0	0	0	0	0	1	0	0	0	0	0	0	0	0	0	0	0	0	0	0	0	0	0	0	0	0	0	0	0	1	0	0	1	0	0	0	0	0	0	0	0	0	0	0	0	1	0	0	0	1	0	1	0	0	1	0	0	1	0	0	0	0	0	0	0	0	0	0	0	0	0	0	0	0	0	0	0	0	0	0	0	1	0	1	0	0	0	0	1	0	1	0	0	0	0	1	0	0	1	0	0	0	0	1	0	0	0	0	0	0	1	1	0	0	0	0	0	0	0	0	0	0	0	0	0	0	0	0	0	0	0	1	0	0	0	0	0	1	0	0	0	0	0	1	0	0	0	0	0	0	1	0	0	0	1	0	0	1	0	0	0	0	0	0	1	0	0	0	0	0	0	0	0	0	0	0	0	0	0	0	1	0	0	0	0	0	0	0	0	0	0	0	0	1	0	0	0	1	0	0	0	0	0	0	0	0	0	0	0	0	0	0	0	1	1	0	0	0	0	0	0	0	1	0	1	0	0	0	0	0	0	0	0	0	0	1	0	0	0	0	0	0	0	0	0	0	0	0	0	0	0	1	1	1	0	0	0	0	0	0	0	0	0	0	0	0	0	0	1	0	0	0	0	0	0	0	1	1	0	0	0	0	0	0	0	1	0	0	0	0	0	0	0	0	0	0	0	0	0	0	1	0	0	0	0	0	0	0	0	0	1	0	0	0	0	0	0	1	0	0	0	0	0	0	0	0	0	0	0	0	0	0	0	0	0	0	0	0	0	1	0	0	0	0	0	0	0	0	0	0	0	0	0	0	0	0	0	0	0	0	0	0	0	1	0	0	0	0	0	0	0	1	0	0	0	0	0	0	0	0	0	0	0	0	1	0	0	0	0	0	0	0	0	0	0	0	0	0	0	0	0	0	0	0	0	0	0	0	0	0	0	0	0	0	0	0	0	0	0	1	0	0	0	0	0	0	0	0	0	0	0	0	0	0	0	0	0	0	0	0	0	1	0	0	1	0	0	1	0	0	0	0	0	0	0	0	0	0	0	0	1	0	0	0	0	0	0	0	0	0	0	0	0	0	0	0	1	1	0	0	0	0	0	0	0	0	1	0	0	0	0	0	0	0	0	1	0	0	1	0	1	0	0	0	0	0	0	0	0	1	0	0	0	0	0	0	0	0	0	0	0	0	0	0	0	0	0	1	0	0	0	0	0	0	0	1	0	0	0	0	0	0	0	0	0	0	0	1	0	0	0	0	0	0	0	0	0	0	0	0	0	0	0	0	0	0	0	0	0	0	0	0	0	0	0	0	0	0	1	0	0	0	0	0	0	0	0	0	0	0	0	1	0	0	0	0	0	0	0	0	0	1	0	0	0	0	0	1	0	0	0	0	0	0	0	0	0	0	0	0	0	1	0	0	0	0	1	0	0	0	0	0	0	0	0	0	0	0	0	0	0	0	1	0	1	1	0	0	1	0	1	0	0	0	0	0	0	0	0	0	0	0	0	0	1	0	0	0	0	0	0	0	1	1	0	0	0	0	0	0	0	0	0	0	0	0	0	0	0	0	0	0	0	0	0	0	0	1	0	0	0	0	0	0	0	0	0	0	0	1	0	1	0	1	0	0	0	0	0	1	0	0	0	0	0	0	0	0	0	0	0	0	0	0	0	0	0	1	1	0	0	0	0	1	0	0	0	1	0	0	0	1	0	0	1	0	1	0	0	0	0	0	0	0	0	0	0	0	0	0	0	0	1	0	0	0	0	0	0	0	0	0	0	1	0	0	0	0	1	0	1	0	0	0	0	0	0	0	0	0	0	0	0	0	0	0	0	0	0	1	0	0	0	0	0	1	0	0	0	0	0	0	0	0	0	0	0	0	0	0	0	0	0	0	0	0	0	0	0	0	0	1	0	0	1	0	0	0	0	0	0	0	0	0	1	0	0	0	0	1	0	0	0	0	0	1	0	0	1	1	0	0	0	0	0	0	0	0	0	0	0	0	1	1	0	0	1	1	0	0	1	1	0	0	0	1	0	0	1	0	0	0	0	0	1	0	0	0	0	0	0	0	0	0	0	0	0	0	0	0	1	0	0	0	0	0	0	1	1	0	0	0	0	0	0	0	0	0	0	0	0	0	1	1	1	0	0	0	0	0	0	0	1	0	0	0	1	0	1	0	0	0	1	0	0	0	0	0	0	1	0	0	0	0	0	0	0	0	0	0	0	0	1	0	0	0	0	0	0	0	0	0	0	0	0	0	0	0	0	0	0	0	1	0	0	0	0	0	0	0	0	0	0	0	0	0	0	0	1	0	1	0	0	1	0	0	0	0	0	0	0	0	0	0	0	0	0	0	0	0	0	0	0	0	0	0	0	0	0	0	0	0	0	0	0	0	0	0	0	0	0	1	0	0	0	0	0	0	0	1	0	1	0	0	0	0	0	0	0	0	0	0	0	0	0	1	1	0	0	0	0	0	0	0	0	0	0	0	1	0	0	0	0	0	0	0	0	0	0	0	0	0	0	0	1	0	0	0	0	1	0	0	0	0	0	0	0	0	0	1	0	0	0	0	0	0	0	0	0	1	0	0	0	0	0	0	0	0	0	0	0	0	0	0	0	0	0	0	0	0	0	0	0	0	0	0	0	0	0	0	0	0	0	0	0	1	0	0	0	0	0	0	0	0	0	1	0	1	0	0	0	0	0	0	0	1	0	0	0	0	0	1	0	0	0	0	0	1	0	0	0	0	0	0	0	0	1	0	0	0	0	0	0	1	0	0	0	0	0	0	0	0	0	0	0	1	0	0	1	0	0	0	0	0	1	0	0	0	0	1	0	0	0	0	0	0	0	0	0	0	0	0	0	0	0	0	0	0	0	0	0	0	0	0	0	0	0	0	0	1	0	0	0	1	0	0	0	0	0	0	0	0	0	1	0	0	0	0	0	0	0	0	0	1	0	1	0	0	0	1	0	0	1	0	0	1	0	0	0	0	0	0	0	0	0	0	0	0	0	0	0	0	0	0	1	0	0	0	0	0	0	1	0	0	0	0	0	0	0	0	0	0	0	0	0	0	0	0	0	0	0	0	0	1	0	0	0	0	0	0	0	0	0	1	0	1	0	0	0	0	0	0	0	0	0	1	1	0	0	0	0	0	0	0	0	0	1	1	0	0	0	0	0	0	0	0	0	0	0	0	0	0	0	0	0	0	0	0	0	0	0	0	1	1	0	0	0	1	0	0	0	0	0	0	0	0	0	0	1	0	0	0	0	0	0	0	0	0	0	0	0	0	0	0	0	0	0	0	0	0	0	0	0	0	0	0	0	0	1	1	0	0	0	0	1	0	0	0	0	0	0	0	0	0	0	0	1	0	0	1	1	0	0	0	0	0	0	1	1	0	0	0	0	0	0	0	0	0	0	1	0	0	0	0	1	0	0	0	0	1	0	1	0	0	0	0	0	0	0	0	0	0	0	0	0	0	0	0	0	1	0	0	0	0	0	0	0	0	0	0	1	0	0	1	0	1	1	0	0	0	0	0	0	0	0	1	0	0	0	0	0	1	0	0	0	0	0	0	0	0	0	0	0	0	0	0	0	0	0	0	0	0	0	0	0	0	0	0	0	0	0	1	1	0	0	0	0	0	0	1	0	0	0	0	0	0	0	0	0	0	1	0	0	0	0	0	0	0	0	0	0	1	0	0	0	0	0	0	0	1	0	0	0	0	0	1	0	0	0	0	0	0	0	0	0	0	0	0	0	0	1	0	0	0	0	0	0	0	0	0	0	0	0	1	1	0	0	0	1	0	0	0	0	0	0	0	0	0	0	0	0	0	0	0	1	1	0	0	0	1	1	0	0	1	0	0	0	1	1	0	0	0	1	0	1	0	0	0	1	0	0	1	0	1	0	0	0	0	0	1	0	0	1	0	0	0	0	0	0	0	0	0	0	0	0	0	0	0	0	1	0	0	1	0	0	0	0	0	1	1	0	0	0	0	1	0	0	0	0	1	0	0	0	0	0	0	0	0	0	0	0	0	0	1	1	0	0	0	0	0	0	0	0	0	0	0	0	0	0	0	0	1	0	0	0	0	1	0	0	1	1	0	0	0	0	0	0	0	0	0	0	0	0	0	0	0	0	0	0	0	0	0	0	1	0	0	0	0	0	0	1	0	0	0	1	0	0	0	0	0	0	0	0	0	1	0	0	0	0	0	0	0	0	0	1	0	1	0	0	0	0	0	0	0	0	0	1	0	0	0	0	1	0	0	0	0	0	0	0	0	0	0	0	0	0	0	1	0	1	0	0	0	0	0	0	0	1	1	0	0	0	1	0	0	1	0	0	0	0	0	0	0	0	0	0	1	0	1	0	0	1	0	0	0	0	0	0	0	0	0	0	1	1	0	0	1	0	0	1	0	0	0	1	0	1	1	0	0	0	0	0	0	0	0	0	0	0	0	1	0	0	0	0	0	0	1	0	0	0	0	0	0	0	0	0	0	0	0	0	0	0	0	0	0	0	0	0	0	0	0	0	0	0	0	0	0	0	0	0	0	1	0	0	1	0	0	0	0	0	0	0	1	0	0	0	0	0	0	0	0	0	0	0	1	0	0	0	0	1	1	0	0	0	1	0	0	0	0	0	1	0	0	0	0	0	0	0	1	0	0	0	0	0	0	1	0	0	0	1	0	0	0	0	0	0	1	1	0	0	1	0	0	0	0	0	0	0	0	0	0	0	0	0	0	0	0	0	0	0	0	1	1	0	0	0	0	0	0	0	0	0	0	0	0	0	0	0	1	1	0	1	0	0	0	0	0	0	0	1	0	0	0	1	1	0	0	0	0	0	0	1	0	0	0	0	0	0	0	0	0	0	0	0	0	0	0	0	0	0	0	0	0	0	0	0	1	0	0	0	0	0	0	0	0	0	0	0	1	0	0	0	0	0	1	0	0	0	0	0	0	0	0	0	0	0	1	0	1	0	0	0	1	0	0	1	1	0	0	0	0	0	0	0	0	0	0	0	0	0	0	0	0	0	0	0	0	0	0	0	0	0	0	0	0	1	0	0	1	0	0	0	0	1	0	0	0	0	0	0	1	0	0	1	0	0	0	0	1	0	0	0	0	0	0	0	0	0	1	1	0	0	0	0	0	0	0	1	0	0	0	0	0	0	0	0	0	0	0	0	0	0	0	0	0	0	0	0	0	0	0	0	0	0	0	0	0	0	0	0	0	0	0	0	1	0	0	0	1	0	0	1	0	0	0	0	0	1	1	0	0	0	0	0	0	0	0	1	1	0	1	1	0	0	0	0	1	0	0	1	0	0	0	0	0	0	0	0	0	0	0	0	1	0	0	0	0	0	0	1	0	1	0	0	0	0	0	0	0	0	0	0	0	1	0	1	0	0	1	0	0	0	0	0	0	0	0	1	0	0	0	0	0	0	0	0	0	0	0	0	0	1	0	0	1	1	0	0	0	0	0	0	0	0	0	0	0	0	0	0	0	0	0	0	0	0	0	0	0	1	0	0	0	0	1	0	0	0	0	1	1	0	0	0	0	1	0	0	0	0	0	0	0	0	1	0	0	0	0	0	0	1	0	0	0	0	0	0	1	0	0	0	0	0	0	0	0	0	0	0	0	0	0	0	1	0	0	1	0	1	0	0	1	0	0	0	0	1	1	1	0	0	0	0	0	0	0	1	0	0	1	0	0	0	0	0	0	0	0	0	0	0	0	0	0	0	0	1	0	0	0	0	0	0	0	0	0	0	1	0	0	0	0	1	0	0	0	1	0	0	0	0	1	0	0	0	0	0	0	0	0	0	1	0	0	0	0	0	0	0	0	0	0	0	0	0	0	1	1	1	1	0	0	0	0	0	1	0	0	0	0	0	1	0	0	0	0	0	0	0	0	1	0	0	0	1	0	0	1	0	0	0	0	0	0	0	0	0	0	0	0	0	0	0	0	0	0	0	0	0	0	1	0	0	0	0	0	0	0	0	0	0	0	0	0	0	0	0	0	0	1	0	0	0	0	1	0	0	0	0	0	0	0	1	0	0	1	0	0	0	1	0	0	0	0	0	0	0	0	0	0	0	1	0	0	0	0	0	0	0	0	0	0	1	0	0	1	1	0	1	0	0	0	0	0	0	0	0	0	0	0	0	0	1	0	0	0	0	0	0	0	0	0	0	0	1	0	1	0	1	0	0	0	0	0	0	0	1	0	0	0	0	0	0	0	0	0	0	0	0	0	0	0	0	1	0	0	0	0	0	1	0	0	0	0	0	0	0	0	0	0	0	0	0	0	0	0	1	0	0	0	0	0	0	0	1	1	0	0	0	0	0	0	0	0	1	0	0	0	0	0	0	0	0	0	0	1	0	0	0	0	1	0	0	0	0	1	0	0	0	0	0	1	0	0	0	0	0	0	0	1	1	0	0	0	0	0	0	1	0	0	0	0	0	0	1	0	0	1	0	0	0	0	0	0	1	0	0	0	0	0	0	0	0	0	0	0	0	1	0	0	0	0	0	1	0	0	0	1	1	0	0	0	1	0	0	0	0	0	0	0	0	0	1	0	0	0	0	0	0	0	0	0	0	0	0	0	0	0	0	0	0	0	0	0	1	0	1	1	0	1	0	0	0	0	0	0	0	0	0	0	0	0	0	0	0	0	0	0	0	0	0	0	0	1	0	0	0	1	0	0	0	0	0	0	0	0	0	0	0	0	1	0	0	0	0	0	0	0	0	0	0	0	1	0	1	0	0	0	0	0	0	1	1	1	0	1	0	0	0	0	1	0	0	0	0	0	1	0	0	0	0	1	0	0	0	0	0	0	1	0	0	0	0	0	0	0	0	0	0	0	0	0	0	0	0	0	0	0	0	0	0	0	1	1	0	1	0	0	0	0	0	0	0	0	0	0	0	0	0	0	0	0	0	0	1	0	0	0	0	0	0	0	0	0	0	0	0	0	0	0	0	0	0	0	0	0	0	0	0	0	0	0	0	0	0	0	0	0	0	0	0	0	0	1	0	0	0	1	0	0	0	0	0	0	0	0	0	0	0	0	0	0	0	0	0	0	0	1	0	0	0	0	0	0	0	0	0	1	0	0	0	0	0	0	0	1	0	0	0	0	1	0	1	0	0	0	1	1	0	0	0	0	0	0	1	0	0	0	0	0	0	0	0	0	0	0	0	0	1	0	0	0	1	1	0	0	0	0	0	0	0	0	0	0	0	1	0	0	0	0	0	0	0	0	0	0	0	1	1	0	1	0	0	0	0	0	0	1	1	0	0	0	0	0	0	0	0	0	1	0	0	0	0	0	0	0	0	0	1	0	0	0	0	0	1	0	0	0	1	1	0	0	0	0	0	1	0	0	0	0	0	0	0	0	1	0	0	0	0	0	0	0	0	0	0	0	0	0	0	0	0	0	0	0	0	0	0	0	0	0	0	0	0	0	0	1	0	0	0	1	0	0	0	0	0	0	0	0	1	1	0	0	0	0	0	0	0	1	0	0	0	0	1	0	0	0	0	0	0	0	0	0	0	0	0	0	0	0	0	0	0	0	0	0	0	0	0	0	0	0	0	1	0	0	0	0	1	0	0	0	0	1	0	0	1	0	0	0	0	0	0	0	0	1	0	0	0	0	0	0	0	0	0	0	0	0	0	0	0	0	0	1	0	1	1	0	0	1	0	0	0	0	0	0	0	0	1	0	0	1	0	0	1	0	0	0	0	0	0	0	0	0	0	1	0	0	0	0	0	1	0	0	0	0	0	0	0	0	0	0	0	0	1	0	0	0	0	0	0	0	0	0	0	0	0	0	0	0	0	0	0	0	0	0	0	0	0	0	0	0	0	1	0	0	0	0	0	0	0	1	0	0	0	1	0	0	0	0	0	0	0	0	0	0	0	0	0	0	0	0	0	0	0	0	0	0	0	0	0	1	1	0	0	0	0	0	0	0	0	0	0	0	0	0	0	0	0	0	0	0	1	0	0	0	0	0	0	0	0	1	0	0	0	0	0	0	0	0	1	0	0	0	0	0	0	0	0	0	1	0	0	0	0	0	0	0	0	0	0	0	0	0	0	0	0	1	0	1	1	0	0	0	0	0	0	1	0	0	0	0	0	0	0	0	0	0	0	0	0	0	0	0	1	0	0	0	0	0	0	0	0	0	0	0	0	0	0	0	0	0	0	0	0	1	0	0	0	0	0	0	0	0	0	0	0	0	0	0	0	0	0	1	1	0	0	1	0	0	0	0	0	1	1	0	0	0	0	0	0	0	0	0	0	0	0	0	0	0	0	0	0	0	0	0	1	1	1	1	0	1	0	0	0	1	1	0	1	0	0	0	1	0	0	0	0	0	0	0	0	0	0	0	1	0	0	0	0	0	0	0	0	0	0	0	0	1	0	0	0	0	0	1	1	0	0	1	1	0	0	0	0	0	1	0	1	0	0	1	1	0	0	0	0	0	0	0	0	0	0	0	0	0	0	1	0	0	0	0	0	1	0	0	0	0	1	0	0	1	1	0	0	0	0	0	0	1	0	1	0	0	0	1	0	1	0	0	0	0	0	0	0	1	0	1	0	0	0	0	0	0	0	0	1	0	0	0	0	0	0	0	0	0	0	1	0	0	0	0	0	0	0	0	0	0	0	0	0	0	0	0	0	0	0	1	1	0	1	0	0	0	0	0	0	0	0	0	0	1	0	0	0	0	0	0	0	0	0	0	0	0	0	1	0	0	0	0	0	0	1	0	0	0	0	0	0	0	0	1	0	0	0	0	1	0	1	0	0	1	0	0	0	0	0	0	1	0	0	0	0	0	1	0	0	0	1	0	0	0	0	0	0	0	0	0	0	1	0	0	0	0	0	0	0	0	0	0	0	0	1	0	0	0	0	1	0	0	0	1	0	0	1	0	0	0	0	0	1	0	0	0	0	0	0	0	0	0	0	0	0	0	0	0	0	0	0	0	0	0	0	0	0	1	0	0	0	0	0	1	0	0	0	0	0	1	1	0	0	0	0	1	0	0	0	0	0	0	0	0	0	0	0	1	0	0	0	0	0	0	0	1	0	0	0	0	0	0	0	0	0	0	0	0	0	0	0	0	0	0	0	0	0	0	0	0	0	0	0	0	0	0	1	0	0	0	0	0	0	0	0	0	0	0	0	0	0	0	0	0	0	0	0	0	0	0	0	0	0	0	0	0	0	0	0	1	1	1	0	0	0	0	0	0	0	0	0	1	0	0	0	0	1	1	0	0	0	0	0	0	0	0	0	0	1	0	0	0	0	0	0	1	0	0	1	0	0	0	0	0	0	1	1	0	0	1	0	0	0	0	0	0	0	0	0	1	0	0	0	0	0	0	0	0	0	0	0	0	0	1	0	0	0	0	0	0	0	0	0	0	1	0	0	0	0	0	0	0	0	0	0	0	0	0	0	0	0	0	0	0	0	1	0	0	0	0	0	0	0	0	0	0	0	0	0	0	1	0	0	0	0	0	0	0	0	0	0	0	0	0	0	0	0	1	0	0	0	0	0	0	0	1	0	0	1	0	0	1	0	0	0	0	0	0	0	0	0	0	0	0	0	1	0	1	1	0	0	0	0	0	0	0	0	0	1	1	0	0	0	0	1	0	0	0	0	0	0	0	0	0	0	0	0	0	0	0	0	0	0	0	0	0	0	0	0	0	0
[truncated: 26,283,031 more chars]
