# Supplementary material for: Genetic constitution and variability in synthetic populations of intermediate wheatgrass, an outcrossing perennial grain crop
Source: G3 (Bethesda). 2024 Jul 13;14(9):jkae154. doi: 10.1093/g3journal/jkae154 (PMC11373638; doi:10.1093/g3journal/jkae154)
Supplement: jkae154_Supplementary_Data [file jkae154_supplementary_data.zip › File_S2_G3-2024-405151.rmd]

```{r}
library(AlphaSimR)
```

############################################################
 Optimal number of parents at H2=0.6; repeat for 0.4 and 0.8
############################################################
import geno and selected 34 parents for new set of crossing blocks

```{r}
genoC4 <- read.table("File S1 - IWG_C4_numerical.txt", sep="\t", head=T)
geno <- as.matrix(genoC4[,2:ncol(genoC4)])
genosel <- as.matrix(genoC4[2:59,2:ncol(genoC4)])
```

import map file

```{r}
map <- read.table("C4_geno_map_for_alphasimR.txt", sep="\t", head=T)
tmap <- t(map)
listmap <- list(as.numeric(tmap[3,1:ncol(tmap)]))
```

create haplotypes

```{r}
newMapPop <- newMapPop(genMap=listmap, haplotypes=list(genosel))
```

 Set Simulation Parameters
1000 genomewide QTL ## H2 = 0.6 ##
varA = varG when dominance absent/not factored in
########################################################
##################### -- SYN1 -- #######################
########################################################
crossing block, giving rise to SYN1, #### 7 PARENTS ####

```{r}
reps=100
varA1000par7 <- matrix(nrow=reps, ncol=1)
varP1000par7 <- matrix(nrow=reps, ncol=1)
for (r in 1:reps){
  SP1000 = SimParam$new(newMapPop)
  SP1000$addTraitA(nQtlPerChr=1000, mean=1) 
  SP1000$addSnpChip(10400)
  SP1000$setSexes("yes_sys")
  SP1000$setVarE(H2=0.6)
  
  pop1000par7 = newPop(newMapPop, simParam=SP1000)
  pop1000par7 = randCross(pop=pop1000par7, simParam=SP1000, nCrosses=21, nProgeny=100) 
  #no. of possible crosses = (n*(n-1))/2; we have 7 unique parents => (7*(7-1))/2 = 21
  varA1000par7[r,1] = varA(pop1000par7, simParam = SP1000)
  varP1000par7[r,1] = varP(pop1000par7)
}
```

crossing block, giving rise to SYN1, #### 10 PARENTS ####

```{r}
reps=100
varA1000par10 <- matrix(nrow=reps, ncol=1)
varP1000par10 <- matrix(nrow=reps, ncol=1)
for (r in 1:reps){
  SP1000 = SimParam$new(newMapPop)
  SP1000$addTraitA(nQtlPerChr=1000, mean=1) 
  SP1000$addSnpChip(10400)
  SP1000$setSexes("yes_sys")
  SP1000$setVarE(H2=0.6)
  
  pop1000par10 = newPop(newMapPop, simParam=SP1000)
  pop1000par10 = randCross(pop=pop1000par10, simParam=SP1000, nCrosses=45, nProgeny=100) 
  #no. of possible crosses = (n*(n-1))/2; we have 10 unique parents => (10*(10-1))/2 = 45
  varA1000par10[r,1] = varA(pop1000par10, simParam = SP1000)
  varP1000par10[r,1] = varP(pop1000par10)
}
```

crossing block, giving rise to SYN1, #### 15 PARENTS ####

```{r}
reps=100
varA1000par15 <- matrix(nrow=reps, ncol=1)
varP1000par15 <- matrix(nrow=reps, ncol=1)
for (r in 1:reps){
  SP1000 = SimParam$new(newMapPop)
  SP1000$addTraitA(nQtlPerChr=1000, mean=1) 
  SP1000$addSnpChip(10400)
  SP1000$setSexes("yes_sys")
  SP1000$setVarE(H2=0.6)
  
  pop1000par15 = newPop(newMapPop, simParam=SP1000)
  pop1000par15 = randCross(pop=pop1000par15, simParam=SP1000, nCrosses=105, nProgeny=100) 
  #no. of possible crosses = (n*(n-1))/2; we have 15 unique parents => (15*(1-1))/2 = 105
  varA1000par15[r,1] = varA(pop1000par15, simParam = SP1000)
  varP1000par15[r,1] = varP(pop1000par15)
}
```

crossing block, giving rise to SYN1, #### 20 PARENTS ####

```{r}
reps=100
varA1000par20 <- matrix(nrow=reps, ncol=1)
varP1000par20 <- matrix(nrow=reps, ncol=1)
for (r in 1:reps){
  SP1000 = SimParam$new(newMapPop)
  SP1000$addTraitA(nQtlPerChr=1000, mean=1) 
  SP1000$addSnpChip(10400)
  SP1000$setSexes("yes_sys")
  SP1000$setVarE(H2=0.6)
  
  pop1000par20 = newPop(newMapPop, simParam=SP1000)
  pop1000par20 = randCross(pop=pop1000par20, simParam=SP1000, nCrosses=190, nProgeny=100) 
  #no. of possible crosses = (n*(n-1))/2; we have 20 unique parents => (20*(20-1))/2 = 190
  varA1000par20[r,1] = varA(pop1000par20, simParam = SP1000)
  varP1000par20[r,1] = varP(pop1000par20)
}
```

crossing block, giving rise to SYN1, #### 25 PARENTS ####

```{r}
reps=100
varA1000par25 <- matrix(nrow=reps, ncol=1)
varP1000par25 <- matrix(nrow=reps, ncol=1)
for (r in 1:reps){
  SP1000 = SimParam$new(newMapPop)
  SP1000$addTraitA(nQtlPerChr=1000, mean=1) 
  SP1000$addSnpChip(10400)
  SP1000$setSexes("yes_sys")
  SP1000$setVarE(H2=0.6)
  
  pop1000par25 = newPop(newMapPop, simParam=SP1000)
  pop1000par25 = randCross(pop=pop1000par25, simParam=SP1000, nCrosses=300, nProgeny=100) 
  #no. of possible crosses = (n*(n-1))/2; we have 25 unique parents => (25*(25-1))/2 = 300
  varA1000par25[r,1] = varA(pop1000par25, simParam = SP1000)
  varP1000par25[r,1] = varP(pop1000par25)
}

write.table(cbind("varA1000par7","varA1000par10","varA1000par15","varA1000par20","varA1000par25"), "sim_additive_variances_SYN1.txt", sep="\t", row.names = F, col.names = F, quote = F)
write.table(cbind(varA1000par7, varA1000par10, varA1000par15, varA1000par20, varA1000par25), "sim_additive_variances_SYN1.txt", sep="\t", row.names = F, col.names = F, quote = F, append = T)

write.table(cbind("varP1000par7","varP1000par10","varP1000par15","varP1000par20","varP1000par25"), "sim_pheno_variances_SYN1.txt", sep="\t", row.names = F, col.names = F, quote = F)
write.table(cbind(varP1000par7, varP1000par10, varP1000par15, varP1000par20, varP1000par25), "sim_pheno_variances_SYN1.txt", sep="\t", row.names = F, col.names = F, quote = F, append = T)
```

########################################################
##################### -- SYN2 -- #######################
########################################################
use populations from above, setting no. of crosses to 1000 each

```{r}
reps=100
SYN2_varA1000par7 <- matrix(nrow=reps, ncol=1)
SYN2_varP1000par7 <- matrix(nrow=reps, ncol=1)
for (r in 1:reps){
  SP1000 = SimParam$new(newMapPop)
  SP1000$addTraitA(nQtlPerChr=1000, mean=1) 
  SP1000$addSnpChip(10400)
  SP1000$setSexes("yes_sys")
  SP1000$setVarE(H2=0.6)
  
  SYN2_pop1000par7 = newPop(pop1000par7, simParam=SP1000)
  SYN2_pop1000par7 = randCross(pop=SYN2_pop1000par7, simParam=SP1000, nCrosses=1000, nProgeny=100) 
  SYN2_varA1000par7[r,1] = varA(SYN2_pop1000par7, simParam = SP1000)
  SYN2_varP1000par7[r,1] = varP(SYN2_pop1000par7)
}

reps=100
SYN2_varA1000par10 <- matrix(nrow=reps, ncol=1)
SYN2_varP1000par10 <- matrix(nrow=reps, ncol=1)
for (r in 1:reps){
  SP1000 = SimParam$new(newMapPop)
  SP1000$addTraitA(nQtlPerChr=1000, mean=1) 
  SP1000$addSnpChip(10400)
  SP1000$setSexes("yes_sys")
  SP1000$setVarE(H2=0.6)
  
  SYN2_pop1000par10 = newPop(pop1000par10, simParam=SP1000)
  SYN2_pop1000par10 = randCross(pop=SYN2_pop1000par10, simParam=SP1000,  nCrosses=1000, nProgeny=100) 
  SYN2_varA1000par10[r,1] = varA(SYN2_pop1000par10, simParam = SP1000)
  SYN2_varP1000par10[r,1] = varP(SYN2_pop1000par10)
}

reps=100
SYN2_varA1000par15 <- matrix(nrow=reps, ncol=1)
SYN2_varP1000par15 <- matrix(nrow=reps, ncol=1)
for (r in 1:reps){
  SP1000 = SimParam$new(newMapPop)
  SP1000$addTraitA(nQtlPerChr=1000, mean=1) 
  SP1000$addSnpChip(10400)
  SP1000$setSexes("yes_sys")
  SP1000$setVarE(H2=0.6)
  
  SYN2_pop1000par15 = newPop(pop1000par15, simParam=SP1000)
  SYN2_pop1000par15 = randCross(pop=SYN2_pop1000par15, simParam=SP1000,  nCrosses=1000, nProgeny=100) 
  SYN2_varA1000par15[r,1] = varA(SYN2_pop1000par15, simParam = SP1000)
  SYN2_varP1000par15[r,1] = varP(SYN2_pop1000par15)
}

reps=100
SYN2_varA1000par20 <- matrix(nrow=reps, ncol=1)
SYN2_varP1000par20 <- matrix(nrow=reps, ncol=1)
for (r in 1:reps){
  SP1000 = SimParam$new(newMapPop)
  SP1000$addTraitA(nQtlPerChr=1000, mean=1) 
  SP1000$addSnpChip(10400)
  SP1000$setSexes("yes_sys")
  SP1000$setVarE(H2=0.6)
  
  SYN2_pop1000par20 = newPop(pop1000par20, simParam=SP1000)
  SYN2_pop1000par20 = randCross(pop=SYN2_pop1000par20, simParam=SP1000,  nCrosses=1000, nProgeny=100) 
  SYN2_varA1000par20[r,1] = varA(SYN2_pop1000par20, simParam = SP1000)
  SYN2_varP1000par20[r,1] = varP(SYN2_pop1000par20)
}

reps=100
SYN2_varA1000par25 <- matrix(nrow=reps, ncol=1)
SYN2_varP1000par25 <- matrix(nrow=reps, ncol=1)
for (r in 1:reps){
  SP1000 = SimParam$new(newMapPop)
  SP1000$addTraitA(nQtlPerChr=1000, mean=1) 
  SP1000$addSnpChip(10400)
  SP1000$setSexes("yes_sys")
  SP1000$setVarE(H2=0.6)
  
  SYN2_pop1000par25 = newPop(pop1000par25, simParam=SP1000)
  SYN2_pop1000par25 = randCross(pop=SYN2_pop1000par25, simParam=SP1000,  nCrosses=1000, nProgeny=100) 
  SYN2_varA1000par25[r,1] = varA(SYN2_pop1000par25, simParam = SP1000)
  SYN2_varP1000par25[r,1] = varP(SYN2_pop1000par25)
}

write.table(cbind("SYN2_varA1000par7","SYN2_varA1000par10","SYN2_varA1000par15","SYN2_varA1000par20","SYN2_varA1000par25"), "sim_additive_variances_SYN2.txt", sep="\t", row.names = F, col.names = F, quote = F)
write.table(cbind(SYN2_varA1000par7, SYN2_varA1000par10, SYN2_varA1000par15, SYN2_varA1000par20, SYN2_varA1000par25), "sim_additive_variances_SYN2.txt", sep="\t", row.names = F, col.names = F, quote = F, append = T)

write.table(cbind("SYN2_varP1000par7","SYN2_varP1000par10","SYN2_varP1000par15","SYN2_varP1000par20","SYN2_varP1000par25"), "sim_pheno_variances_SYN2.txt", sep="\t", row.names = F, col.names = F, quote = F)
write.table(cbind(SYN2_varP1000par7, SYN2_varP1000par10, SYN2_varP1000par15, SYN2_varP1000par20, SYN2_varP1000par25), "sim_pheno_variances_SYN2.txt", sep="\t", row.names = F, col.names = F, quote = F, append = T)
```

########################################################
##################### -- SYN3 -- #######################
########################################################
use populations from above, setting no. of crosses to 1000 each

```{r}
reps=100
SYN3_varA1000par7 <- matrix(nrow=reps, ncol=1)
SYN3_varP1000par7 <- matrix(nrow=reps, ncol=1)
for (r in 1:reps){
  SP1000 = SimParam$new(newMapPop)
  SP1000$addTraitA(nQtlPerChr=1000, mean=1) 
  SP1000$addSnpChip(10400)
  SP1000$setSexes("yes_sys")
  SP1000$setVarE(H2=0.6)
  
  SYN3_pop1000par7 = newPop(SYN2_pop1000par7, simParam=SP1000)
  SYN3_pop1000par7 = randCross(pop=SYN3_pop1000par7, simParam=SP1000, nCrosses=1000, nProgeny=100) 
  SYN3_varA1000par7[r,1] = varA(SYN3_pop1000par7, simParam = SP1000)
  SYN3_varP1000par7[r,1] = varP(SYN3_pop1000par7)
}

reps=100
SYN3_varA1000par10 <- matrix(nrow=reps, ncol=1)
SYN3_varP1000par10 <- matrix(nrow=reps, ncol=1)
for (r in 1:reps){
  SP1000 = SimParam$new(newMapPop)
  SP1000$addTraitA(nQtlPerChr=1000, mean=1) 
  SP1000$addSnpChip(10400)
  SP1000$setSexes("yes_sys")
  SP1000$setVarE(H2=0.6)
  
  SYN3_pop1000par10 = newPop(SYN2_pop1000par10, simParam=SP1000)
  SYN3_pop1000par10 = randCross(pop=SYN3_pop1000par10, simParam=SP1000,  nCrosses=1000, nProgeny=100) 
  SYN3_varA1000par10[r,1] = varA(SYN3_pop1000par10, simParam = SP1000)
  SYN3_varP1000par10[r,1] = varP(SYN3_pop1000par10)
}

reps=100
SYN3_varA1000par15 <- matrix(nrow=reps, ncol=1)
SYN3_varP1000par15 <- matrix(nrow=reps, ncol=1)
for (r in 1:reps){
  SP1000 = SimParam$new(newMapPop)
  SP1000$addTraitA(nQtlPerChr=1000, mean=1) 
  SP1000$addSnpChip(10400)
  SP1000$setSexes("yes_sys")
  SP1000$setVarE(H2=0.6)
  
  SYN3_pop1000par15 = newPop(SYN2_pop1000par15, simParam=SP1000)
  SYN3_pop1000par15 = randCross(pop=SYN3_pop1000par15, simParam=SP1000,  nCrosses=1000, nProgeny=100) 
  SYN3_varA1000par15[r,1] = varA(SYN3_pop1000par15, simParam = SP1000)
  SYN3_varP1000par15[r,1] = varP(SYN3_pop1000par15)
}

reps=100
SYN3_varA1000par20 <- matrix(nrow=reps, ncol=1)
SYN3_varP1000par20 <- matrix(nrow=reps, ncol=1)
for (r in 1:reps){
  SP1000 = SimParam$new(newMapPop)
  SP1000$addTraitA(nQtlPerChr=1000, mean=1) 
  SP1000$addSnpChip(10400)
  SP1000$setSexes("yes_sys")
  SP1000$setVarE(H2=0.6)
  
  SYN3_pop1000par20 = newPop(SYN2_pop1000par20, simParam=SP1000)
  SYN3_pop1000par20 = randCross(pop=SYN3_pop1000par20, simParam=SP1000,  nCrosses=1000, nProgeny=100) 
  SYN3_varA1000par20[r,1] = varA(SYN3_pop1000par20, simParam = SP1000)
  SYN3_varP1000par20[r,1] = varP(SYN3_pop1000par20)
}

reps=100
SYN3_varA1000par25 <- matrix(nrow=reps, ncol=1)
SYN3_varP1000par25 <- matrix(nrow=reps, ncol=1)
for (r in 1:reps){
  SP1000 = SimParam$new(newMapPop)
  SP1000$addTraitA(nQtlPerChr=1000, mean=1) 
  SP1000$addSnpChip(10400)
  SP1000$setSexes("yes_sys")
  SP1000$setVarE(H2=0.6)
  
  SYN3_pop1000par25 = newPop(SYN2_pop1000par25, simParam=SP1000)
  SYN3_pop1000par25 = randCross(pop=SYN3_pop1000par25, simParam=SP1000,  nCrosses=1000, nProgeny=100) 
  SYN3_varA1000par25[r,1] = varA(SYN3_pop1000par25, simParam = SP1000)
  SYN3_varP1000par25[r,1] = varP(SYN3_pop1000par25)
}

write.table(cbind("SYN3_varA1000par7","SYN3_varA1000par10","SYN3_varA1000par15","SYN3_varA1000par20","SYN3_varA1000par25"), "sim_additive_variances_SYN3.txt", sep="\t", row.names = F, col.names = F, quote = F)
write.table(cbind(SYN3_varA1000par7, SYN3_varA1000par10, SYN3_varA1000par15, SYN3_varA1000par20, SYN3_varA1000par25), "sim_additive_variances_SYN3.txt", sep="\t", row.names = F, col.names = F, quote = F, append = T)

write.table(cbind("SYN3_varP1000par7","SYN3_varP1000par10","SYN3_varP1000par15","SYN3_varP1000par20","SYN3_varP1000par25"), "sim_pheno_variances_SYN3.txt", sep="\t", row.names = F, col.names = F, quote = F)
write.table(cbind(SYN3_varP1000par7, SYN3_varP1000par10, SYN3_varP1000par15, SYN3_varP1000par20, SYN3_varP1000par25), "sim_pheno_variances_SYN3.txt", sep="\t", row.names = F, col.names = F, quote = F, append = T)
```

########################################################
##################### -- SYN4 -- #######################
########################################################
use populations from above, setting no. of crosses to 1000 each

```{r}
reps=100
SYN4_varA1000par7 <- matrix(nrow=reps, ncol=1)
SYN4_varP1000par7 <- matrix(nrow=reps, ncol=1)
for (r in 1:reps){
  SP1000 = SimParam$new(newMapPop)
  SP1000$addTraitA(nQtlPerChr=1000, mean=1) 
  SP1000$addSnpChip(10400)
  SP1000$setSexes("yes_sys")
  SP1000$setVarE(H2=0.6)
  
  SYN4_pop1000par7 = newPop(SYN3_pop1000par7, simParam=SP1000)
  SYN4_pop1000par7 = randCross(pop=SYN4_pop1000par7, simParam=SP1000, nCrosses=1000, nProgeny=100) 
  SYN4_varA1000par7[r,1] = varA(SYN4_pop1000par7, simParam = SP1000)
  SYN4_varP1000par7[r,1] = varP(SYN4_pop1000par7)
}

reps=100
SYN4_varA1000par10 <- matrix(nrow=reps, ncol=1)
SYN4_varP1000par10 <- matrix(nrow=reps, ncol=1)
for (r in 1:reps){
  SP1000 = SimParam$new(newMapPop)
  SP1000$addTraitA(nQtlPerChr=1000, mean=1) 
  SP1000$addSnpChip(10400)
  SP1000$setSexes("yes_sys")
  SP1000$setVarE(H2=0.6)
  
  SYN4_pop1000par10 = newPop(SYN3_pop1000par10, simParam=SP1000)
  SYN4_pop1000par10 = randCross(pop=SYN4_pop1000par10, simParam=SP1000,  nCrosses=1000, nProgeny=100) 
  SYN4_varA1000par10[r,1] = varA(SYN4_pop1000par10, simParam = SP1000)
  SYN4_varP1000par10[r,1] = varP(SYN4_pop1000par10)
}

reps=100
SYN4_varA1000par15 <- matrix(nrow=reps, ncol=1)
SYN4_varP1000par15 <- matrix(nrow=reps, ncol=1)
for (r in 1:reps){
  SP1000 = SimParam$new(newMapPop)
  SP1000$addTraitA(nQtlPerChr=1000, mean=1) 
  SP1000$addSnpChip(10400)
  SP1000$setSexes("yes_sys")
  SP1000$setVarE(H2=0.6)
  
  SYN4_pop1000par15 = newPop(SYN3_pop1000par15, simParam=SP1000)
  SYN4_pop1000par15 = randCross(pop=SYN4_pop1000par15, simParam=SP1000,  nCrosses=1000, nProgeny=100) 
  SYN4_varA1000par15[r,1] = varA(SYN4_pop1000par15, simParam = SP1000)
  SYN4_varP1000par15[r,1] = varP(SYN4_pop1000par15)
}

reps=100
SYN4_varA1000par20 <- matrix(nrow=reps, ncol=1)
SYN4_varP1000par20 <- matrix(nrow=reps, ncol=1)
for (r in 1:reps){
  SP1000 = SimParam$new(newMapPop)
  SP1000$addTraitA(nQtlPerChr=1000, mean=1) 
  SP1000$addSnpChip(10400)
  SP1000$setSexes("yes_sys")
  SP1000$setVarE(H2=0.6)
  
  SYN4_pop1000par20 = newPop(SYN3_pop1000par20, simParam=SP1000)
  SYN4_pop1000par20 = randCross(pop=SYN4_pop1000par20, simParam=SP1000,  nCrosses=1000, nProgeny=100) 
  SYN4_varA1000par20[r,1] = varA(SYN4_pop1000par20, simParam = SP1000)
  SYN4_varP1000par20[r,1] = varP(SYN4_pop1000par20)
}

reps=100
SYN4_varA1000par25 <- matrix(nrow=reps, ncol=1)
SYN4_varP1000par25 <- matrix(nrow=reps, ncol=1)
for (r in 1:reps){
  SP1000 = SimParam$new(newMapPop)
  SP1000$addTraitA(nQtlPerChr=1000, mean=1) 
  SP1000$addSnpChip(10400)
  SP1000$setSexes("yes_sys")
  SP1000$setVarE(H2=0.6)
  
  SYN4_pop1000par25 = newPop(SYN3_pop1000par25, simParam=SP1000)
  SYN4_pop1000par25 = randCross(pop=SYN4_pop1000par25, simParam=SP1000,  nCrosses=1000, nProgeny=100) 
  SYN4_varA1000par25[r,1] = varA(SYN4_pop1000par25, simParam = SP1000)
  SYN4_varP1000par25[r,1] = varP(SYN4_pop1000par25)
}

write.table(cbind("SYN4_varA1000par7","SYN4_varA1000par10","SYN4_varA1000par15","SYN4_varA1000par20","SYN4_varA1000par25"), "sim_additive_variances_SYN4.txt", sep="\t", row.names = F, col.names = F, quote = F)
write.table(cbind(SYN4_varA1000par7, SYN4_varA1000par10, SYN4_varA1000par15, SYN4_varA1000par20, SYN4_varA1000par25), "sim_additive_variances_SYN4.txt", sep="\t", row.names = F, col.names = F, quote = F, append = T)

write.table(cbind("SYN4_varP1000par7","SYN4_varP1000par10","SYN4_varP1000par15","SYN4_varP1000par20","SYN4_varP1000par25"), "sim_pheno_variances_SYN4.txt", sep="\t", row.names = F, col.names = F, quote = F)
write.table(cbind(SYN4_varP1000par7, SYN4_varP1000par10, SYN4_varP1000par15, SYN4_varP1000par20, SYN4_varP1000par25), "sim_pheno_variances_SYN4.txt", sep="\t", row.names = F, col.names = F, quote = F, append = T)
```
